# Supplementary material for: A naturally occurring 22-amino acid fragment of human hemoglobin A inhibits autophagy and HIV-1
Source: Cell Mol Life Sci. 2024 Sep 17;81(1):409. doi: 10.1007/s00018-024-05447-1 (PMC11408460; doi:10.1007/s00018-024-05447-1)
Supplement: Supplementary file 2 — Supplementary file2 (XLSX 332 KB) [file 18_2024_5447_MOESM2_ESM.xlsx]

## Sheet: DB+PTM+Spider-BM25.40.26-30
Peptide	-10lgP	Mass	Length	ppm	m/z	RT	Fraction	Scan	Source File	Area BM Fr25.40.26	Area BM Fr25.40.27	Area BM Fr25.40.28	Area BM Fr25.40.29	Area BM Fr25.40.30	Accession	PTM	AScore
SELHC(+57.02)DKLHVDPENFRLLGNVL	111.93	2604.31	22	-4.9	1303.16	38.31	16	F16:7811	CUPro22690.raw			3010000000	205000000	3230000	P68871|HBB_HUMAN:P02042|HBD_HUMAN	Carbamidomethylation	C5:Carbamidomethylation:1000.00
AAHLPAEFTPAVHASLDKFLAS	129.5	2292.19	22	0	1147.1	39.21	17	F17:7272	CUPro22691.raw			1180000000	888000000	35000000	P69905|HBA_HUMAN
VHLTPEEKSAVTALWG	98.57	1736.91	16	-0.1	869.462	37.23	17	F17:6491	CUPro22691.raw	6290		1140000000		2210000	P68871|HBB_HUMAN
VAHVDDM(+15.99)PNALSALSDL	84.11	1782.85	17	-2.2	892.428	45.31	15	F15:11073	CUPro22689.raw	45200	49600	428000000	52000000	5710000	P69905|HBA_HUMAN	Oxidation (M)	M7:Oxidation (M):1000.00
HC(+57.02)DKLHVDPENFRLLGNVL	105.93	2275.15	19	-0.3	1138.58	38.33	17	F17:6971	CUPro22691.raw			295000000	44400000	271000	P68871|HBB_HUMAN:P02042|HBD_HUMAN	Carbamidomethylation	C2:Carbamidomethylation:1000.00
ATLSELHC(+57.02)DKLHVDPENFRLLGNVL	92.42	2889.48	25	-5.6	1445.74	39.11	23	F23:8771	CUPro22697.raw			195000000	3100000000	42100000	P68871|HBB_HUMAN	Carbamidomethylation	C8:Carbamidomethylation:1000.00
VLSPADKTNVKAAW(+15.99)GKVGAHAGEYGAEALERMF	70.25	3488.75	33	-3.5	1163.92	37.26	11	F11:7274	CUPro22685.raw			190000000	1090000000	2390000	P69905|HBA_HUMAN	Oxidation (HW)	W14:Oxidation (HW):50.87
VHLTPEEKSAVTALWGKVNVDEVGGEALG	52.54	3004.55	29	-0.7	1503.28	40.45	16	F16:8821	CUPro22690.raw			185000000	417000	11100000	P68871|HBB_HUMAN
AAHLPAEFTPAVHASLDKFLA	102.51	2205.16	21	-3.8	1103.58	41.66	4	F4:9077	CUPro22678.raw			131000000	93100000	2190000	P69905|HBA_HUMAN
VLSPADKTNVKAAW(+31.99)GKVGAHAGEYGAEALERMF	36.1	3504.75	33	-5.7	877.189	37.22	15	F15:7437	CUPro22689.raw			73700000			P69905|HBA_HUMAN	Dihydroxy	W14:Dihydroxy:0.00
AIRNDEELNKLLGKVTIAQGGVLPNIQ	82.67	2902.62	27	-6.2	1452.31	44.44	4	F4:10615	CUPro22678.raw			72500000	4140000		Q96KK5|H2A1H_HUMAN:P0C0S8|H2A1_HUMAN:Q99878|H2A1J_HUMAN:Q9BTM1|H2AJ_HUMAN:Q6FI13|H2A2A_HUMAN:Q16777|H2A2C_HUMAN
AHLPAEFTPAVHASLDKFLAS	111.78	2221.15	21	-5.8	1111.58	41.59	4	F4:9389	CUPro22678.raw			59700000	13200000	1100000	P69905|HBA_HUMAN
ALERM(+15.99)FLSF	58.53	1128.56	9	-4.7	565.287	41.15	4	F4:9296	CUPro22678.raw			55400000	20200000	944000	P69905|HBA_HUMAN	Oxidation (M)	M5:Oxidation (M):1000.00
LVVYPW(+15.99)TQRF	56.28	1323.7	10	-2	662.855	41.21	6	F6:7273	CUPro22680.raw			49800000			P68871|HBB_HUMAN:P02042|HBD_HUMAN:P02100|HBE_HUMAN:P69892|HBG2_HUMAN	Oxidation (HW)	W6:Oxidation (HW):1000.00
AIRNDEELNKLLGKVTIAQGGVLPNIQA	81.37	2973.66	28	-3.6	1487.83	41.6	15	F15:9329	CUPro22689.raw			47800000	3730000	200000	Q96KK5|H2A1H_HUMAN:P0C0S8|H2A1_HUMAN:Q99878|H2A1J_HUMAN:Q9BTM1|H2AJ_HUMAN:Q6FI13|H2A2A_HUMAN:Q16777|H2A2C_HUMAN
VVYPWTQRF	59.97	1194.62	9	-4.2	598.314	38.33	15	F15:7811	CUPro22689.raw			43700000		117000	P68871|HBB_HUMAN:P02042|HBD_HUMAN:P69891|HBG1_HUMAN:P69892|HBG2_HUMAN
GAFSDGLAHLDNLKGTF	96.96	1761.87	17	-1.3	881.94	40.95	12	F12:7274	CUPro22686.raw			37100000			P68871|HBB_HUMAN:P02042|HBD_HUMAN
VHLTPEEKSAVTALW(+31.99)GKVNVDEVGGEAL	40.3	2979.52	28	-4.2	994.176	38.66	22	F22:8467	CUPro22696.raw			36800000	70100000		P68871|HBB_HUMAN	Dihydroxy	W15:Dihydroxy:4.64
GYDFGYDGDFY	74.97	1317.48	11	-3.7	659.746	44.92	10	F10:11904	CUPro22684.raw			27900000	44800		P08123|CO1A2_HUMAN
VAHVDDM(+15.99)PNALSALSDLHAHKLRVDPVNFKL	74.98	3437.79	31	-2.7	1146.93	39.69	11	F11:8147	CUPro22685.raw			26700000	6940000	481000	P69905|HBA_HUMAN	Oxidation (M)	M7:Oxidation (M):1000.00
LSFPTTKTYFPHFD	81.89	1699.82	14	0.3	850.92	40.19	11	F11:8241	CUPro22685.raw		25500	25400000			P69905|HBA_HUMAN
PPQYPVVPVHLDRII	92.62	1741.99	15	-4.9	871.997	42.48	4	F4:9847	CUPro22678.raw			21700000			P10153|RNAS2_HUMAN
VHLTPEEK(+31.99)SAVTALWGKVNVDEVGGEALGRL	54.7	3305.73	31	-1.4	1102.91	42.57	23	F23:10288	CUPro22697.raw			21600000			P68871|HBB_HUMAN	Dihydroxy	K8:Dihydroxy:3.29
AIRNDEELNKLLGRVTIAQGGVLPNIQ	53.87	2930.63	27	-5.2	977.879	44.92	4	F4:10857	CUPro22678.raw			18200000			Q93077|H2A1C_HUMAN
VHLTPEEKSAVTALWGKVNVDEVG	103.7	2577.34	24	-4.1	1289.67	39.88	10	F10:9166	CUPro22684.raw			17900000			P68871|HBB_HUMAN
VHLTPEEKSAVTALWGKVNV	107	2177.18	20	-5.9	1089.59	38.05	15	F15:7685	CUPro22689.raw			16900000		122000	P68871|HBB_HUMAN
VHLTPEEKSAVTAL	85.95	1493.81	14	-1.5	747.911	32.38	11	F11:5300	CUPro22685.raw		506000	15900000	54300000	3010000	P68871|HBB_HUMAN
TQRFFESFGDLSTPDAVM(-48.00)	64.73	1998.93	18	-2.6	1000.47	42.02	17	F17:8542	CUPro22691.raw		6040	15600000		70600	P68871|HBB_HUMAN	Homoserine lactone	M18:Homoserine lactone:1000.00
VLSPADKTNVKAAWGKVGAHAGEYGAEALERM(+15.99)F	77.52	3488.75	33	-5	1163.92	34.11	22	F22:6718	CUPro22696.raw		12000000	14800000	1520000000	95600000	P69905|HBA_HUMAN	Oxidation (M)	M32:Oxidation (M):1000.00
HLPAEFTPAVHASLDKFLAS	101.55	2150.12	20	-6	1076.06	41.66	4	F4:9455	CUPro22678.raw			14300000			P69905|HBA_HUMAN
PVN(+.98)FKLL	43.21	830.49	7	0.8	416.253	39.21	17	F17:7304	CUPro22691.raw			12900000	590000	71500	P69905|HBA_HUMAN:P02008|HBAZ_HUMAN	Deamidation (NQ)	N3:Deamidation (NQ):1000.00
VHLTPEEKSAVTALW(+29.97)	63.24	1709.86	15	-4.7	855.934	37.51	15	F15:7394	CUPro22689.raw			12300000	5030000	229000	P68871|HBB_HUMAN	Quinone	W15:Quinone:1000.00
M(+15.99)QWGQFIDHDLDFSPESPARV	95.8	2490.13	21	-3	1246.07	40.81	15	F15:8942	CUPro22689.raw			11800000		80300	P11678|PERE_HUMAN	Oxidation (M)	M1:Oxidation (M):1000.00
SELHC(+57.02)DKLHVDPENFRLLG	110.05	2278.12	19	-2.2	1140.06	34.23	23	F23:6817	CUPro22697.raw	0	198000	11300000	20700000	734000	P68871|HBB_HUMAN:P02042|HBD_HUMAN	Carbamidomethylation	C5:Carbamidomethylation:1000.00
AH(+72.02)LPAEFTPAVHASLDKFLA	42.41	2206.14	20	2.5	1104.08	38.87	15	F15:7991	CUPro22689.raw			10800000			P69905|HBA_HUMAN	Ethoxyformylation	H2:Ethoxyformylation:85.84
VTLAAHLPAEFTPAVHASLDKF	90.98	2334.24	22	-2.4	779.084	39.91	12	F12:6974	CUPro22686.raw			10000000		133000	P69905|HBA_HUMAN
SELHC(+57.02)DKLHVDPENFRLLGNVLVC(+57.02)	70.92	2863.41	24	-5.3	1432.71	39.18	15	F15:8238	CUPro22689.raw			9900000			P68871|HBB_HUMAN:P02042|HBD_HUMAN	Carbamidomethylation	C5:Carbamidomethylation:1000.00;C24:Carbamidomethylation:1000.00
PTTKTYFPHFDL	56.1	1465.72	12	-3.3	489.58	36.63	22	F22:7547	CUPro22696.raw			9110000	2560000	110000	P69905|HBA_HUMAN
KEFTPQM(+15.99)QAAYQKVVAGVANALAHKYH	74.69	3015.54	27	-3.7	1006.18	37.41	15	F15:7399	CUPro22689.raw			9110000			P02042|HBD_HUMAN	Oxidation (M)	M7:Oxidation (M):1000.00
YDFGYDGDFY	71.53	1260.46	10	-2.5	631.236	44.71	15	F15:10721	CUPro22689.raw			8940000	101000	50800	P08123|CO1A2_HUMAN
MDFGNDFVPPAPRGPLPAAPPVAPERQPSWDPSPV	54.45	3707.82	35	-4.1	1236.94	42.68	15	F15:9756	CUPro22689.raw			8170000			Q9NQC3|RTN4_HUMAN
VDDM(+15.99)PNALSALSDLHAHKLRVDPVNFKL	55.39	3130.62	28	-4.9	1044.54	37.99	23	F23:8285	CUPro22697.raw			8080000			P69905|HBA_HUMAN	Oxidation (M)	M4:Oxidation (M):1000.00
AHAGEYGAEALERMF	89.25	1650.75	15	-4.9	826.376	37.82	15	F15:7570	CUPro22689.raw			8070000			P69905|HBA_HUMAN
GHAAEYGAEALERMF	61.7	1650.75	15	-5.2	551.253	37.82	15	F15:7560	CUPro22689.raw			8010000	839000
VC(+57.02)VLAHHFGKEFTPPVQ	91.17	1964.99	17	-4.4	983.5	34.25	10	F10:6553	CUPro22684.raw			7960000	8500000	5980	P68871|HBB_HUMAN	Carbamidomethylation	C2:Carbamidomethylation:1000.00
G(+226.08)KVNVDEVGGEALGRL	59.14	1837.94	16	12	919.986	38.38	15	F15:7851	CUPro22689.raw			7780000			P68871|HBB_HUMAN	Biotinylation	G1:Biotinylation:0.00
YFPEERWSPESPLQAPRVL	67.51	2300.16	19	-2.4	1151.08	40.3	15	F15:8657	CUPro22689.raw			7730000		179000	Q8NBJ5|GT251_HUMAN
G(sub D)PPQYPVVPVHLDRII	51.66	1799.01	16	-3.5	600.675	42.41	4	F4:9814	CUPro22678.raw			7730000			P10153|RNAS2_HUMAN
PENFRLLGNVL	76.7	1270.7	11	-4.4	636.356	41.19	22	F22:9647	CUPro22696.raw	13000	15000	7650000	81100000	9480000	P68871|HBB_HUMAN:P02042|HBD_HUMAN
VHLTPEEKSAVTALW(+15.99)GKVNVDEVGGEAL	43.53	2963.52	28	-4	988.845	42.08	15	F15:9507	CUPro22689.raw			7530000			P68871|HBB_HUMAN	Oxidation (HW)	W15:Oxidation (HW):33.02
DAHKSEVAHRFKDLGEENFKALVLIA	35.19	2936.55	26	-4	979.854	37.7	15	F15:7494	CUPro22689.raw			7420000			P02768|ALBU_HUMAN
LERM(+15.99)FLSF	41.25	1057.53	8	-3.7	529.769	40.36	4	F4:8965	CUPro22678.raw			6660000			P69905|HBA_HUMAN	Oxidation (M)	M4:Oxidation (M):1000.00
VHLTPEEKSAVTALWGKVNVDEVG(-.98)	60.33	2576.36	24	-5.3	1289.18	38.15	15	F15:7816	CUPro22689.raw			6330000			P68871|HBB_HUMAN	Amidation	G24:Amidation:1000.00
M(+15.99)QWGQFIDHDLDFSPESPAR	106.16	2391.06	20	-3.4	1196.53	44.85	2	F2:9850	CUPro22676.raw		31100	6150000		341000	P11678|PERE_HUMAN	Oxidation (M)	M1:Oxidation (M):1000.00
APIKVGDAIPAVEVFEGEPGNKVNL	83.82	2562.37	25	-2.1	1282.19	44.73	4	F4:10792	CUPro22678.raw			6050000			P30044|PRDX5_HUMAN
VDPVNFKLL	55.27	1043.6	9	-4.5	522.806	42.53	4	F4:9878	CUPro22678.raw			5950000			P69905|HBA_HUMAN
VAHVDDMPNALSALSDLHAHKLRVDPVNFKLLSH	49.23	3758.97	34	-3.1	1253.99	39.37	15	F15:8275	CUPro22689.raw			5680000			P69905|HBA_HUMAN
S(+114.04)ELHC(+57.02)DKLHVDPENFRLLGNVL	48.4	2718.35	22	-9.2	1360.17	42.11	4	F4:9708	CUPro22678.raw			5290000			P68871|HBB_HUMAN:P02042|HBD_HUMAN	Ubiquitin; Carbamidomethylation	S1:Ubiquitin:21.46;C5:Carbamidomethylation:1000.00
AHLPAEFTPAVHASLDKFLA	100.42	2134.12	20	-5	1068.06	40.43	4	F4:9033	CUPro22678.raw			5170000			P69905|HBA_HUMAN
ALERMFL	43.74	878.468	7	-3.6	440.24	40.2	4	F4:8886	CUPro22678.raw			5050000			P69905|HBA_HUMAN
VLSPADKTNVKAAWGKVGAH(+15.99)AGEYGAEALERMF	48.99	3488.75	33	-3.3	1163.92	36.65	15	F15:7160	CUPro22689.raw			4790000			P69905|HBA_HUMAN	Oxidation (HW)	H20:Oxidation (HW):0.00
VHLTPEEKSAVTALW(+31.99)	71.71	1711.88	15	-1.6	856.945	33.23	10	F10:6107	CUPro22684.raw	18200		4670000	7960000	254000	P68871|HBB_HUMAN	Dihydroxy	W15:Dihydroxy:49.06
LSELHC(+57.02)DKLHVDPENFRLLGNVL	75.9	2717.4	23	-5.4	1359.7	42.41	4	F4:9889	CUPro22678.raw			4660000	29500000		P68871|HBB_HUMAN:P02042|HBD_HUMAN	Carbamidomethylation	C6:Carbamidomethylation:1000.00
FRDWIDGVLNNPGPG	30.96	1655.81	15	-6.1	828.905	42.77	15	F15:9843	CUPro22689.raw			4510000			P20160|CAP7_HUMAN
ATLSELHC(+57.02)DKLHVDPENFRLLG	94.97	2563.29	22	-4.3	1282.64	36.42	16	F16:7048	CUPro22690.raw			4400000	12000000	0	P68871|HBB_HUMAN	Carbamidomethylation	C8:Carbamidomethylation:1000.00
VHLTPEEKSAVTALWGKVNVDEVGGEALGR	85.72	3160.65	30	-3.5	1054.55	38.33	15	F15:7812	CUPro22689.raw			4370000			P68871|HBB_HUMAN
TQEPTQQHFSVAQVFLNNYDAENKLND	64.79	3149.47	27	-3.7	1050.83	44.22	3	F3:10146	CUPro22677.raw			4190000			P24158|PRTN3_HUMAN
AHAGEYGAEALERM(-48.00)F	63.07	1602.74	15	-13.1	802.368	29.5	15	F15:4220	CUPro22689.raw			3940000	10100	49600	P69905|HBA_HUMAN	Dethiomethyl	M14:Dethiomethyl:1000.00
GLPENHIVFPVPIDQ	65.5	1673.88	15	-1.5	837.945	40.96	21	F21:7662	CUPro22695.raw			3710000			P80188|NGAL_HUMAN
FSFLPQPPQ	46.97	1059.54	9	-4.4	530.774	44.71	10	F10:11698	CUPro22684.raw		967000	3710000			P02452|CO1A1_HUMAN
DC(+57.02)YC(+57.02)RIPAC(+57.02)IAGERRY	37.88	2058.92	16	-2.4	1030.46	30.61	10	F10:5199	CUPro22684.raw			3680000			P59666|DEF3_HUMAN	Carbamidomethylation	C2:Carbamidomethylation:1000.00;C4:Carbamidomethylation:1000.00;C9:Carbamidomethylation:1000.00
DAPEEEDHVLVLRKSNFAEALAAHKYLL	37.14	3177.65	28	-5.6	1060.22	38.38	15	F15:7829	CUPro22689.raw			3520000			P07237|PDIA1_HUMAN
DKFLASVSTVL	63.19	1178.65	11	-2	590.333	44.88	6	F6:8129	CUPro22680.raw			3470000			P69905|HBA_HUMAN
VHLTPEEKSAVTALW(+13.98)	72.15	1693.87	15	-5.5	847.936	37.07	16	F16:7340	CUPro22690.raw			3460000	32400000	1010000	P68871|HBB_HUMAN	Tryptophan oxidation to oxolactone	W15:Tryptophan oxidation to oxolactone:1000.00
VAHVDDM(+15.99)PNALSALSDLHAHKLRVDPVNFKLLS	43.07	3637.9	33	-4.3	1213.64	40.41	4	F4:8940	CUPro22678.raw			3440000			P69905|HBA_HUMAN	Oxidation (M)	M7:Oxidation (M):1000.00
VHLTPEEKSAVTALW(+15.99)GKVNVDEVGGEALGRL	84.11	3289.73	31	-5.4	1097.58	37.89	15	F15:7588	CUPro22689.raw			3340000		1100000	P68871|HBB_HUMAN	Oxidation (HW)	W15:Oxidation (HW):18.91
VHLTPEEKSAVTALW	75.93	1679.89	15	-6.5	840.946	37.78	10	F10:8201	CUPro22684.raw			3210000			P68871|HBB_HUMAN
GKVGGHAAEYGAEALERMF	49.83	1991.95	19	-0.2	664.991	36.42	15	F15:6902	CUPro22689.raw			3110000
TVEPVPEGAQLSFGNF	83.04	1690.82	16	-3.3	846.415	47.98	3	F3:11898	CUPro22677.raw			3070000			P98160|PGBM_HUMAN
AVAHVDDM(+15.99)PNALSALSDL	70.99	1853.88	18	-0.8	927.948	44.89	6	F6:8140	CUPro22680.raw			3020000			P69905|HBA_HUMAN	Oxidation (M)	M8:Oxidation (M):1000.00
YD(-18.01)FGYDGDFYRA	71.11	1469.59	12	-3.4	735.799	45.96	15	F15:11329	CUPro22689.raw			3000000			P08123|CO1A2_HUMAN	Dehydration	D2:Dehydration:0.00
VLSPADKTNVKAA	79.08	1312.73	13	-3.2	657.373	26.62	2	F2:3155	CUPro22676.raw	43700		2850000	782000	163000	P69905|HBA_HUMAN
LTPEEKSAVTALWG	30.36	1500.78	14	-4.7	751.395	38.43	15	F15:7874	CUPro22689.raw			2750000			P68871|HBB_HUMAN
VDDM(+15.99)PNALSALSDLHAHKLRVDPVNFKLLS	40.11	3330.74	30	-6.8	1111.25	40.58	15	F15:8828	CUPro22689.raw			2730000			P69905|HBA_HUMAN	Oxidation (M)	M4:Oxidation (M):1000.00
HC(+57.02)DKLHVDPENFRLLG	103.85	1948.96	16	-3	975.483	32.49	23	F23:5817	CUPro22697.raw			2680000	2680000		P68871|HBB_HUMAN:P02042|HBD_HUMAN	Carbamidomethylation	C2:Carbamidomethylation:1000.00
HLPAEFTPAVHASLDKFLA	82.83	2063.08	19	-5.9	1032.54	40.5	4	F4:9042	CUPro22678.raw			2650000			P69905|HBA_HUMAN
VAHVDDM(+15.99)PNALSALSDLHAHKLRVDPVNF	77.05	3196.61	29	-3.7	1066.54	37.56	17	F17:6646	CUPro22691.raw			2620000		96700	P69905|HBA_HUMAN	Oxidation (M)	M7:Oxidation (M):1000.00
VHLTPEEKSAVTALW(+31.99)G	75.31	1768.9	16	-3.9	885.454	39.4	7	F7:6302	CUPro22681.raw	14900	66600	2500000			P68871|HBB_HUMAN	Dihydroxy	W15:Dihydroxy:72.07
AVQRIFENGYDPVNLLND	103.05	2076.03	18	-4.8	1039.02	42.31	15	F15:9640	CUPro22689.raw			2380000			P08246|ELNE_HUMAN
SELHC(+57.02)DKLHVD	80.84	1351.62	11	-2.2	676.815	30.14	4	F4:4656	CUPro22678.raw	137000		2350000	926000		P68871|HBB_HUMAN:P02042|HBD_HUMAN:P69891|HBG1_HUMAN:P69892|HBG2_HUMAN	Carbamidomethylation	C5:Carbamidomethylation:1000.00
PTIPEEEAKKLFPKGVF	46.52	1929.06	17	-5.6	644.024	37.82	15	F15:7575	CUPro22689.raw			2340000			P30041|PRDX6_HUMAN
GGYDFGYDGDFY	84.41	1374.5	12	-4.5	688.256	44.7	10	F10:11785	CUPro22684.raw			2260000			P08123|CO1A2_HUMAN
NAVAHVDDM(+15.99)PNALSALSDL	94	1967.93	19	-2.7	984.967	43.7	7	F7:7375	CUPro22681.raw			2210000			P69905|HBA_HUMAN	Oxidation (M)	M9:Oxidation (M):1000.00
VHLTPEEKSAVTALWGKVNVDEV	36.02	2520.32	23	-10.3	1261.16	39.66	15	F15:8422	CUPro22689.raw			2200000			P68871|HBB_HUMAN
SELHC(+57.02)DKLHVDPENFRL	98.16	2108.01	17	-4.2	1055.01	34.52	10	F10:6655	CUPro22684.raw	17500		2080000	65000	18400	P68871|HBB_HUMAN:P02042|HBD_HUMAN	Carbamidomethylation	C5:Carbamidomethylation:1000.00
YSIITPNILRLESEET	65.68	1876.98	16	-4.4	939.492	42.68	15	F15:9814	CUPro22689.raw			2020000			P01024|CO3_HUMAN
LGIPQVITPEEIVDPNVDEHSVM(+15.99)	91.43	2546.26	23	-3.2	1274.13	44.31	15	F15:10567	CUPro22689.raw			1990000			P21333|FLNA_HUMAN	Oxidation (M)	M23:Oxidation (M):1000.00
VRVTASDPLDTLGSEGALSPGGVASL	81.72	2468.28	26	-4.1	1235.14	46.81	3	F3:11387	CUPro22677.raw			1930000			P0C0L5|CO4B_HUMAN:P0C0L4|CO4A_HUMAN
M(+42.01)(+15.99)DGIVPDIAVGTKRGSDELF	46.76	2177.07	20	-7.5	1089.53	42.41	22	F22:10257	CUPro22696.raw			1920000			P26599|PTBP1_HUMAN	Acetylation (Protein N-term); Oxidation (M)	M1:Acetylation (Protein N-term):1000.00;M1:Oxidation (M):1000.00
LVC(+57.02)DNGSGLVKAGFAGDDAPRAVF	95.94	2435.19	24	-9.1	1218.59	37.18	15	F15:7306	CUPro22689.raw		164000	1880000		75900	P68133|ACTS_HUMAN	Carbamidomethylation	C3:Carbamidomethylation:1000.00
FGSPSGQKDLLFKDSAIGF	57.37	2013.02	19	-4.9	1007.51	39.35	15	F15:8282	CUPro22689.raw			1830000			P02788|TRFL_HUMAN
SELHC(+57.02)D(-18.01)KLHVDPENFRLLGNVL	42.63	2586.3	22	-3	863.105	39.37	15	F15:8345	CUPro22689.raw			1670000			P68871|HBB_HUMAN:P02042|HBD_HUMAN	Carbamidomethylation; Dehydration	C5:Carbamidomethylation:1000.00;D6:Dehydration:13.89
FRDWIDGVLNNPG	32.9	1501.73	13	-2.8	751.871	41.69	21	F21:7932	CUPro22695.raw			1660000			P20160|CAP7_HUMAN
KVGAHAGEYGAEALERMF	102.34	1934.93	18	-4.7	968.468	37.19	10	F10:7912	CUPro22684.raw			1500000			P69905|HBA_HUMAN
PVNFKLLSHC(+57.02)LL	71.15	1439.8	12	-1.8	720.904	40.53	15	F15:8817	CUPro22689.raw			1460000	2730000	172000	P69905|HBA_HUMAN	Carbamidomethylation	C10:Carbamidomethylation:1000.00
GAHNVRTQEPTQQHFSVAQVFLNNY	30.62	2884.4	25	-2.4	962.472	36.58	15	F15:7090	CUPro22689.raw			1430000			P24158|PRTN3_HUMAN
TQRFFESFGDLSTPDAVM(-29.99)	65.7	2016.94	18	-2.2	1009.48	46.1	2	F2:10348	CUPro22676.raw		469000	1430000			P68871|HBB_HUMAN	Homoserine	M18:Homoserine:1000.00
A(+42.01)SKRALVILAKGAEEME	48.49	1857	17	-0.4	620.008	43.34	3	F3:9735	CUPro22677.raw			1320000			Q99497|PARK7_HUMAN	Acetylation (Protein N-term)	A1:Acetylation (Protein N-term):1000.00
DLGDVGPPIPSPGFSSFPGVDS	62.24	2143.01	22	1.5	1072.51	50.72	16	F16:13279	CUPro22690.raw			1310000	72600	3690	Q6UX06|OLFM4_HUMAN
PVNFKLL	54.47	829.506	7	-3.9	415.759	42.87	3	F3:9527	CUPro22677.raw			1240000			P69905|HBA_HUMAN
GHAAEYGAEALERM(+15.99)F	54.32	1666.74	15	0.2	556.588	32.63	15	F15:5283	CUPro22689.raw			1220000				Oxidation (M)	M14:Oxidation (M):1000.00
AIRNDEELNKLLGGVTIAQGGVLPN	37.69	2590.41	25	-4.6	864.472	45.25	4	F4:11066	CUPro22678.raw			1200000			P16104|H2AX_HUMAN
GKVGAHAGEYGAEALERM(+15.99)F	102.52	2007.95	19	-2	1004.98	30.86	23	F23:5120	CUPro22697.raw			1170000	1690000		P69905|HBA_HUMAN	Oxidation (M)	M18:Oxidation (M):1000.00
LVVYPW(+31.99)TQRF	61.34	1339.69	10	-0.7	670.853	39.06	9	F9:8228	CUPro22683.raw		451000	1170000			P68871|HBB_HUMAN:P02042|HBD_HUMAN:P02100|HBE_HUMAN:P69892|HBG2_HUMAN	Dihydroxy	W6:Dihydroxy:13.80
IARM(+15.99)APYQGPDAVPGALDYKSFSTALYGESDL	63.63	3418.64	32	-6.1	1140.55	41.64	15	F15:9374	CUPro22689.raw			1150000			O43707|ACTN4_HUMAN	Oxidation (M)	M4:Oxidation (M):1000.00
VHLTPEEKSAVTALWG(+21.98)	50.64	1758.89	16	-2.9	880.451	36.52	21	F21:6134	CUPro22695.raw			1140000			P68871|HBB_HUMAN	Sodium adduct	G16:Sodium adduct:53.46
IVRFPTDQLTPDQERSLM(+15.99)FM(+15.99)Q	59.7	2583.25	21	0.1	862.089	35.4	22	F22:6990	CUPro22696.raw		181000	1050000			P05164|PERM_HUMAN	Oxidation (M)	M18:Oxidation (M):1000.00;M20:Oxidation (M):1000.00
GAPGFPLGSPLSSPVFPR(+.98)AGFGSKGSSSS	48.53	2735.36	29	-2.5	912.79	46.78	4	F4:11827	CUPro22678.raw			1030000			P17661|DESM_HUMAN	Deamidation (R)	R18:Deamidation (R):1000.00
DLSFNQIARLPSGLPVS	63.88	1812.97	17	-4.3	907.49	44.97	15	F15:10876	CUPro22689.raw			1030000			P51884|LUM_HUMAN
LVVDNGSGM(+15.99)C(+57.02)KAGFAGDDAPRAVF	87.44	2469.14	24	-0.5	824.054	34.24	15	F15:5967	CUPro22689.raw		140000	1010000	0	64600	P60709|ACTB_HUMAN	Oxidation (M); Carbamidomethylation	M9:Oxidation (M):1000.00;C10:Carbamidomethylation:1000.00
LVVYPWTQ	62.82	1004.53	8	-3.3	503.272	43.75	10	F10:10905	CUPro22684.raw		1800000	987000			P68871|HBB_HUMAN:P02042|HBD_HUMAN:P69891|HBG1_HUMAN:P69892|HBG2_HUMAN
SYELPDGQVITIGN(+.98)ERF	61.19	1937.94	17	-2.7	969.973	48.43	4	F4:12553	CUPro22678.raw			964000	229000	13200	P60709|ACTB_HUMAN:P68133|ACTS_HUMAN:P68032|ACTC_HUMAN:P63261|ACTG_HUMAN:P62736|ACTA_HUMAN:P63267|ACTH_HUMAN:Q6S8J3|POTEE_HUMAN:A5A3E0|POTEF_HUMAN:Q9BYX7|ACTBM_HUMAN:Q562R1|ACTBL_HUMAN	Deamidation (NQ)	N14:Deamidation (NQ):102.87
SQLSELHC(+57.02)DKLHVDPENFRLLGNVL	66.31	2932.49	25	-6.5	978.496	42.44	4	F4:9840	CUPro22678.raw			961000	7320000		P02042|HBD_HUMAN	Carbamidomethylation	C8:Carbamidomethylation:1000.00
R(+.98)APSVALPVAQVPTDPGHFSVL	62.14	2258.21	22	-4.6	1130.11	46.76	4	F4:11869	CUPro22678.raw			946000			O14558|HSPB6_HUMAN	Deamidation (R)	R1:Deamidation (R):1000.00
VC(+57.02)DNGSGLVKAGFAGDDAPRAVF	71.41	2322.11	23	-4.9	775.039	36.83	10	F10:7736	CUPro22684.raw	0	238000	933000	151000	60200	P68133|ACTS_HUMAN	Carbamidomethylation	C2:Carbamidomethylation:1000.00
VHLTPEEKSAVTALW(+15.99)GKVNVDE	56.8	2437.25	22	-1.6	813.422	43.04	2	F2:8914	CUPro22676.raw			916000			P68871|HBB_HUMAN	Oxidation (HW)	W15:Oxidation (HW):35.31
AEVPQAQPVLVFKLTAD	80.94	1825	17	-2.3	913.505	42.24	15	F15:9613	CUPro22689.raw			894000			P17174|AATC_HUMAN
A(+42.01)YPGYGGGFGNF	61.21	1247.52	12	-4.6	624.767	50.65	15	F15:13240	CUPro22689.raw			876000	67900		P28676|GRAN_HUMAN	Acetylation (Protein N-term)	A1:Acetylation (Protein N-term):1000.00
SIQVPGM(+15.99)QM(+15.99)GQPVPETGPAILLDGYSGPAY	55.4	3104.48	30	-1.5	1035.83	47.01	15	F15:11805	CUPro22689.raw			865000			P28676|GRAN_HUMAN	Oxidation (M)	M7:Oxidation (M):1000.00;M9:Oxidation (M):1000.00
FDIAVDGEPLGRVSFE	103.59	1749.86	16	-6	875.931	42.82	15	F15:9866	CUPro22689.raw			846000			P62937|PPIA_HUMAN
TNAVAHVDDM(+15.99)PNALSALSDL	88.56	2068.97	20	-3.4	1035.49	43.56	7	F7:7355	CUPro22681.raw			842000			P69905|HBA_HUMAN	Oxidation (M)	M10:Oxidation (M):1000.00
VDGEPLGRVSFEL	56.65	1416.72	13	-1.7	709.369	40.91	15	F15:8964	CUPro22689.raw			812000			P62937|PPIA_HUMAN
LSRQELFPFGPGQGDLELEDGDD	79.06	2533.16	23	-6.2	1267.58	43.82	15	F15:10385	CUPro22689.raw			736000			P14543|NID1_HUMAN
VC(+57.02)VLAHHFGKEFTPPVQAA	98.86	2107.07	19	-0.5	1054.54	33.69	15	F15:5910	CUPro22689.raw			714000	1920000		P68871|HBB_HUMAN	Carbamidomethylation	C2:Carbamidomethylation:1000.00
IIVPTDTQNIFFMSKVTNPKQA	55.87	2491.31	22	-2.1	1246.66	44.41	3	F3:10278	CUPro22677.raw			705000			P01011|AACT_HUMAN
VLSPADKTNVKAAWGKVGAHAGEYGAEALERM(+15.99)	78.39	3341.68	32	-1.2	1114.9	31.17	22	F22:5187	CUPro22696.raw		466000	702000	1220000		P69905|HBA_HUMAN	Oxidation (M)	M32:Oxidation (M):1000.00
SAGFDFSFLPQPPQEK(+15.99)	76.18	1809.86	16	-5.1	905.931	43.54	15	F15:10205	CUPro22689.raw			678000	0		P02452|CO1A1_HUMAN	Oxidation or Hydroxylation	K16:Oxidation or Hydroxylation:29.32
ALERM(+15.99)FL	40.16	894.463	7	-1.9	448.238	33.67	15	F15:5743	CUPro22689.raw		32800	671000			P69905|HBA_HUMAN	Oxidation (M)	M5:Oxidation (M):1000.00
AEVPQAQPVLVFKLT	70.39	1638.93	15	-4	820.471	41.75	15	F15:9398	CUPro22689.raw			658000			P17174|AATC_HUMAN
YSIITPNILRLESEETM(+15.99)	53.84	2024.01	17	-3.1	1013.01	41.72	21	F21:7938	CUPro22695.raw			653000			P01024|CO3_HUMAN	Oxidation (M)	M17:Oxidation (M):1000.00
VLSPADKTNVKAAWGKVGAHAGEYGAEAL	69.11	2909.5	29	-1.1	970.841	33.01	15	F15:5473	CUPro22689.raw			650000	406000		P69905|HBA_HUMAN
VLSPADKTNVKAAW(+3.99)GKVGAHAGEYGAEALERMF	61.02	3476.75	33	-12.4	1159.91	37.75	15	F15:7553	CUPro22689.raw			643000		0	P69905|HBA_HUMAN	Tryptophan oxidation to kynurenin	W14:Tryptophan oxidation to kynurenin:1000.00
VHLTPEEKSAVTALW(+15.99)GKVNVD	48.76	2308.21	21	-1.4	770.408	41.3	4	F4:9334	CUPro22678.raw			638000			P68871|HBB_HUMAN	Oxidation (HW)	W15:Oxidation (HW):29.10
IDLSDVELDDLGKDEL	96.59	1787.87	16	-3.4	894.938	43.8	15	F15:10402	CUPro22689.raw			637000			Q15084|PDIA6_HUMAN
FESFGDLSTPDAVM(+15.99)GNPKVKAHGKKVLGAFSDGLAHLDNLKG	33.46	4383.23	42	-7.9	1096.81	36.91	15	F15:7287	CUPro22689.raw			627000			P68871|HBB_HUMAN	Oxidation (M)	M14:Oxidation (M):1000.00
GFDFSFLPQPP(+15.99)QEK	36.92	1651.79	14	-2.7	826.899	42.28	15	F15:9653	CUPro22689.raw			625000			P02452|CO1A1_HUMAN	Oxidation or Hydroxylation	P11:Oxidation or Hydroxylation:0.00
VHLTPEEKSAVTALW(+15.99)G	83.4	1752.9	16	-1	877.459	37.34	9	F9:7206	CUPro22683.raw	237000	3990000	619000			P68871|HBB_HUMAN	Oxidation (HW)	W15:Oxidation (HW):178.91
YDPEAASAPGSGNPC(+57.02)HEASAAQKENAGEDPGLA	53.99	3267.4	33	-1.9	1090.14	27.77	11	F11:4018	CUPro22685.raw	221000	443000	609000		251000	P81605|DCD_HUMAN	Carbamidomethylation	C15:Carbamidomethylation:1000.00
VLSPADKTNVKAAWGKVGAHAGEY	88.76	2468.28	24	0.9	823.768	33.84	4	F4:5940	CUPro22678.raw		45000	591000	1390000		P69905|HBA_HUMAN
ATLSELHC(+57.02)DKLHVDPENFRL	73.16	2393.18	20	-5.9	798.729	35.65	16	F16:6743	CUPro22690.raw			588000	955000	48400	P68871|HBB_HUMAN	Carbamidomethylation	C8:Carbamidomethylation:1000.00
VVDNGSGM(+15.99)C(+57.02)KAGFAGDDAPRAVF	78.41	2356.06	23	-1	1179.03	31.34	23	F23:5324	CUPro22697.raw			580000	976000		P60709|ACTB_HUMAN	Oxidation (M); Carbamidomethylation	M8:Oxidation (M):1000.00;C9:Carbamidomethylation:1000.00
VC(+57.02)VLAHHFG	78.25	1038.51	9	-5.2	520.258	29.98	12	F12:4476	CUPro22686.raw	11700	47500	533000	3270000		P68871|HBB_HUMAN	Carbamidomethylation	C2:Carbamidomethylation:1000.00
AEAAAAPAAASGPNQM(+15.99)SFTFASPTQVFFN	42.53	2916.34	29	-2.6	973.118	46.98	15	F15:11817	CUPro22689.raw			469000			P30049|ATPD_HUMAN	Oxidation (M)	M16:Oxidation (M):1000.00
DEFPGIPSPLDA	69.91	1256.59	12	-3.6	629.301	47.47	15	F15:12065	CUPro22689.raw			463000			P02790|HEMO_HUMAN
PLEN(+.98)SGFEPGAFDGLKLN(+.98)	100.44	1905.9	18	-3.1	953.954	43.31	15	F15:10111	CUPro22689.raw			450000			P21810|PGS1_HUMAN	Deamidation (NQ)	N4:Deamidation (NQ):1000.00;N18:Deamidation (NQ):1000.00
GKVNVDEVGGEALGRL	115.59	1611.86	16	-3	806.934	34.34	11	F11:5945	CUPro22685.raw	27000	9120	450000	1750000	170000	P68871|HBB_HUMAN
FDSDPITVTVPVEV	38.24	1516.77	14	-2.4	759.389	48.78	3	F3:12282	CUPro22677.raw			441000			P10909|CLUS_HUMAN
GKVGAHAGEYGAEALERMF	118.48	1991.95	19	-5.3	996.978	37.12	10	F10:7972	CUPro22684.raw			436000	733000	227000	P69905|HBA_HUMAN
AFSDGLAHLDNLKGTF	93.36	1704.85	16	-4.3	853.427	37.33	15	F15:7344	CUPro22689.raw		11700	428000			P68871|HBB_HUMAN:P02042|HBD_HUMAN
YDPEAASAPGSGNPC(+57.02)HEASAAQKENAGEDPGLAR	66.31	3423.5	34	-3.1	1142.17	26.08	10	F10:3637	CUPro22684.raw	152000	232000	418000	365000		P81605|DCD_HUMAN	Carbamidomethylation	C15:Carbamidomethylation:1000.00
LVVDNGSGMC(+57.02)KAGFAGDDAPRAVF	74.79	2453.15	24	-2.8	818.721	35.66	17	F17:5975	CUPro22691.raw			417000		14500	P60709|ACTB_HUMAN	Carbamidomethylation	C10:Carbamidomethylation:1000.00
GGAPGFPLGSPLSSPVFPR(+.98)AGFGSKGSSSS	40.37	2792.38	30	-5.5	931.794	43.73	15	F15:10360	CUPro22689.raw			415000			P17661|DESM_HUMAN	Deamidation (R)	R19:Deamidation (R):1000.00
GLPENHIVFPVPIDQC(+57.02)ID	40.65	2062.02	18	-4.2	1032.01	43.87	15	F15:10375	CUPro22689.raw			399000			P80188|NGAL_HUMAN	Carbamidomethylation	C16:Carbamidomethylation:1000.00
A(+42.01)TKAVC(+57.02)VLKGDGPVQGIINF	88.88	2128.14	20	-4.7	1065.07	43.56	15	F15:10220	CUPro22689.raw			398000			P00441|SODC_HUMAN	Acetylation (Protein N-term); Carbamidomethylation	A1:Acetylation (Protein N-term):1000.00;C6:Carbamidomethylation:1000.00
YAGFIFGYQDS	65.61	1266.56	11	-2.6	634.283	48.42	3	F3:12224	CUPro22677.raw			397000			P35443|TSP4_HUMAN:P49747|COMP_HUMAN
IFAPPVSEPSGQASPTGQPTALQPNPLDL	42.29	2928.49	29	-1.4	977.168	46.91	15	F15:11860	CUPro22689.raw			384000			P98082|DAB2_HUMAN
VALPVAQVPTDPGHFSVL	67.74	1846	18	-3.1	924.004	43.42	15	F15:10161	CUPro22689.raw			368000			O14558|HSPB6_HUMAN
VLSPADKTNVKAAWGKVGAHAGEYG	87.04	2525.3	25	-1.9	842.773	35.03	2	F2:5787	CUPro22676.raw			363000	724000	23700	P69905|HBA_HUMAN
DLGDVGPPIPSPGFSSFPGVDSS	48.11	2230.04	23	-3.2	1116.03	50.28	21	F21:10303	CUPro22695.raw			348000			Q6UX06|OLFM4_HUMAN
AAHLPAEFTPAVHASLD(+21.98)KFLAS	38.39	2314.17	22	-6.7	772.393	39.92	15	F15:8520	CUPro22689.raw			342000			P69905|HBA_HUMAN	Sodium adduct	D17:Sodium adduct:14.62
EFSIYPAPQVSTAVVEPY	38.98	1995.98	18	-4.7	998.994	46.45	15	F15:11572	CUPro22689.raw			337000			Q71U36|TBA1A_HUMAN:P68363|TBA1B_HUMAN:Q9BQE3|TBA1C_HUMAN
AHAGEYGAEALERM(+15.99)F	94.65	1666.74	15	-0.9	834.377	36.12	4	F4:7242	CUPro22678.raw	34100		330000			P69905|HBA_HUMAN	Oxidation (M)	M14:Oxidation (M):1000.00
DLGDVGPPIPSPGFSSFPG	58.28	1841.88	19	-2.7	921.947	49.69	15	F15:12894	CUPro22689.raw			327000			Q6UX06|OLFM4_HUMAN
FAGDDAPR(+.98)AVFPSIVG	30.92	1618.8	16	-3.3	810.404	45.87	15	F15:11297	CUPro22689.raw			326000			P60709|ACTB_HUMAN:P68133|ACTS_HUMAN:P68032|ACTC_HUMAN:P63261|ACTG_HUMAN:P62736|ACTA_HUMAN:P63267|ACTH_HUMAN:Q6S8J3|POTEE_HUMAN:A5A3E0|POTEF_HUMAN:P0CG38|POTEI_HUMAN:P0CG39|POTEJ_HUMAN	Deamidation (R)	R8:Deamidation (R):1000.00
DSTGALVEEEDPFFKVPVN	60.27	2092	19	-2.8	1047	48.48	3	F3:12172	CUPro22677.raw			322000			P36955|PEDF_HUMAN
GKVGAHAGEYGAEALERM(-48.00)F	53.37	1943.95	19	-6.8	648.986	29.04	17	F17:3985	CUPro22691.raw			313000		3770	P69905|HBA_HUMAN	Dethiomethyl	M18:Dethiomethyl:1000.00
AHAGEYGAEALERM(+15.99)FL	82.16	1779.83	16	-3.4	890.917	36.63	20	F20:5713	CUPro22694.raw			312000			P69905|HBA_HUMAN	Oxidation (M)	M14:Oxidation (M):1000.00
DHNALESVPLNLPESL	68.52	1746.88	16	-3.2	874.444	43.94	21	F21:8610	CUPro22695.raw			303000			P20774|MIME_HUMAN
DLGDVGPPIPSPGFSSFPGVDSSSSFSSSS	46.12	2899.3	30	-5	967.437	50.2	10	F10:13467	CUPro22684.raw			302000			Q6UX06|OLFM4_HUMAN
DFSFLPQPPQ	46.12	1174.57	10	-3.8	588.288	49.67	21	F21:10355	CUPro22695.raw			289000			P02452|CO1A1_HUMAN
VHLTPEEKSAVTALWGKVNVD	106.75	2292.21	21	-2.3	1147.11	39	11	F11:7723	CUPro22685.raw			285000			P68871|HBB_HUMAN
WGK(+14.96)VNVDEVGGEALGRL	69.43	1812.9	17	-5.6	907.452	42.52	12	F12:7726	CUPro22686.raw			284000			P68871|HBB_HUMAN	Alpha-amino adipic acid	K3:Alpha-amino adipic acid:1000.00
RSLEPLPSSGPDFGGLGEEAEF	113.85	2290.08	22	-2.5	1146.04	41.06	21	F21:7698	CUPro22695.raw			261000			Q9Y512|SAM50_HUMAN
SELHC(+57.02)DKLHVDPEN	91.81	1691.76	14	-1	846.885	26.05	10	F10:3614	CUPro22684.raw	6250	4950	261000	822000	16200	P68871|HBB_HUMAN:P02042|HBD_HUMAN:P69891|HBG1_HUMAN:P69892|HBG2_HUMAN	Carbamidomethylation	C5:Carbamidomethylation:1000.00
PVNFKLLSHC(+57.02)L	52.97	1326.71	11	-3	443.243	38.27	11	F11:7441	CUPro22685.raw			255000			P69905|HBA_HUMAN	Carbamidomethylation	C10:Carbamidomethylation:1000.00
VLSPADKTNVKAAW(+13.98)	71.91	1512.79	14	-2.1	757.403	30.47	11	F11:4727	CUPro22685.raw			253000	639000		P69905|HBA_HUMAN	Tryptophan oxidation to oxolactone	W14:Tryptophan oxidation to oxolactone:1000.00
S(+43.01)FTVHWIAPRATIT	53.33	1641.86	14	-3.4	821.936	41.48	15	F15:9271	CUPro22689.raw			250000			P02751|FINC_HUMAN	Carbamylation	S1:Carbamylation:1000.00
FDFSFLPQN(sub P)PQEK	36.79	1595.76	13	-10	798.88	42.38	15	F15:9694	CUPro22689.raw			250000			P02452|CO1A1_HUMAN
VAHVDDM(+15.99)PNALSALSDLHAHKLRVD	94.4	2739.38	25	-4.9	914.128	34.52	13	F13:5055	CUPro22687.raw	10100	75700	246000			P69905|HBA_HUMAN	Oxidation (M)	M7:Oxidation (M):1000.00
P(+13.98)ENFRLLGNVL	33.12	1284.68	11	-3.7	643.346	48.58	15	F15:12507	CUPro22689.raw			242000			P68871|HBB_HUMAN:P02042|HBD_HUMAN	Proline oxidation to pyroglutamic acid	P1:Proline oxidation to pyroglutamic acid:1000.00
SSVPTPSPLGPLAGSPVIAAANPLGM(+15.99)PVPAAAGAQQ	54.17	3306.73	36	-1.7	1103.25	47.87	15	F15:12226	CUPro22689.raw			233000			P68400|CSK21_HUMAN	Oxidation (M)	M26:Oxidation (M):1000.00
VHLTPEEKTAVNALW(+31.99)	51.66	1738.89	15	2.7	870.454	33.16	15	F15:5559	CUPro22689.raw			227000			P02042|HBD_HUMAN	Dihydroxy	W15:Dihydroxy:61.60
VLSPADKTNVKAAWGKVGAHAGEYGAEALER	124.71	3194.65	31	-6.2	1065.88	33.2	10	F10:6091	CUPro22684.raw		0	225000	3350000	19400	P69905|HBA_HUMAN
EPLQARADEVAAAPEQIAADIPEVVVS	68.54	2787.43	27	2.2	1394.72	44.54	15	F15:10740	CUPro22689.raw			221000			P59666|DEF3_HUMAN:P59665|DEF1_HUMAN
C(+57.02)YC(+57.02)RIPAC(+57.02)IAGERR	55.55	1780.83	14	-3.1	594.615	27.9	10	F10:4167	CUPro22684.raw			206000	81300		P59666|DEF3_HUMAN:P59665|DEF1_HUMAN	Carbamidomethylation	C1:Carbamidomethylation:1000.00;C3:Carbamidomethylation:1000.00;C8:Carbamidomethylation:1000.00
DSNKIETIPN(+.98)GYFKSFPN(+.98)L	30.84	2185.06	19	7.1	1093.54	41.89	15	F15:9466	CUPro22689.raw			206000			P51888|PRELP_HUMAN	Deamidation (NQ)	N10:Deamidation (NQ):35.25;N18:Deamidation (NQ):0.00
S(+42.01)ELHC(+57.02)DKLHVDPENFRLLGNVL	66.3	2646.32	22	-1.5	1324.17	45.93	4	F4:11354	CUPro22678.raw			194000	4580000		P68871|HBB_HUMAN:P02042|HBD_HUMAN	Acetylation (N-term); Carbamidomethylation	S1:Acetylation (N-term):1000.00;C5:Carbamidomethylation:1000.00
DIPEVVVSLAW(+15.99)DESLAPK	47.17	1983.02	18	-1.6	992.516	46.87	3	F3:11444	CUPro22677.raw			192000			P59666|DEF3_HUMAN:P59665|DEF1_HUMAN	Oxidation (HW)	W11:Oxidation (HW):1000.00
WGY(sub K)VS(sub K)VDEVGGEALGRL	32.44	1805.89	17	5.1	903.959	44.64	15	F15:10745	CUPro22689.raw			178000
AFSDGLAHLDNLKGTFSQL	69.15	2033.02	19	-2.6	1017.52	41.75	15	F15:9410	CUPro22689.raw			174000			P02042|HBD_HUMAN
PVDLSKW(+15.99)SGPLSL	70.97	1413.75	13	-4.2	707.88	42.84	15	F15:9911	CUPro22689.raw			163000			P30086|PEBP1_HUMAN	Oxidation (HW)	W7:Oxidation (HW):1000.00
AC(+57.02)YC(+57.02)RIPAC(+57.02)IAGERR	55.72	1851.87	15	-2.6	618.294	28.41	10	F10:4304	CUPro22684.raw		923	162000	35000		P59665|DEF1_HUMAN	Carbamidomethylation	C2:Carbamidomethylation:1000.00;C4:Carbamidomethylation:1000.00;C9:Carbamidomethylation:1000.00
KVGAHAGEYGAEALERM(+15.99)F	87.4	1950.93	18	0.2	976.47	32.79	10	F10:5882	CUPro22684.raw			162000			P69905|HBA_HUMAN	Oxidation (M)	M17:Oxidation (M):1000.00
ELRPTLNELGISTPEELGLDKV	95.73	2422.3	22	-4.2	1212.15	45.04	4	F4:10971	CUPro22678.raw			159000			P20674|COX5A_HUMAN
Q(-17.03)GRLWAFC(+57.02)C(+57.02)	56.17	1179.5	9	-3.1	590.753	47.22	3	F3:11585	CUPro22677.raw			153000			P59666|DEF3_HUMAN:P59665|DEF1_HUMAN	Pyro-glu from Q; Carbamidomethylation	Q1:Pyro-glu from Q:1000.00;C8:Carbamidomethylation:1000.00;C9:Carbamidomethylation:1000.00
VLSPADKTNVKAAW(-.98)	49.31	1497.83	14	-3.1	749.92	28.15	22	F22:4047	CUPro22696.raw			150000	217000		P69905|HBA_HUMAN	Amidation	W14:Amidation:1000.00
PVNFKLLSH	78.68	1053.6	9	-2.5	527.804	33.89	10	F10:6397	CUPro22684.raw			150000			P69905|HBA_HUMAN
FDFSFLPQPPQEK(+15.99)	51.07	1594.77	13	-3.4	798.388	43.74	16	F16:10292	CUPro22690.raw			149000	485000		P02452|CO1A1_HUMAN	Oxidation or Hydroxylation	K13:Oxidation or Hydroxylation:7.28
SRSGGGGGGGLGSGGSIRSSY	114.35	1811.85	21	-3.2	906.93	26.01	10	F10:3626	CUPro22684.raw	70100	107000	148000	88600	50800	P35527|K1C9_HUMAN
V(+42.01)LSPADKTNVKAA	62.71	1354.75	13	-3	678.378	29.01	23	F23:4407	CUPro22697.raw			140000	572000	28100	P69905|HBA_HUMAN	Acetylation (Protein N-term)	V1:Acetylation (Protein N-term):1000.00
DLGDVGPPIPSPGFSSFPGVDSSSSFSSS	57.52	2812.27	29	-2	938.429	50.57	15	F15:13209	CUPro22689.raw			134000			Q6UX06|OLFM4_HUMAN
VVDNGSGMC(+57.02)KAGFAGDDAPRAVF	87.3	2340.06	23	-3.4	781.025	34.64	10	F10:6721	CUPro22684.raw			129000			P60709|ACTB_HUMAN	Carbamidomethylation	C9:Carbamidomethylation:1000.00
GKVNVDEVGGEAL	84.57	1285.65	13	-2.8	643.831	31.36	11	F11:4985	CUPro22685.raw	2900	55400	126000	166000	23500	P68871|HBB_HUMAN
LSELHC(+57.02)DKLHVDPENFRLLG	57.01	2391.2	20	-1.7	798.073	39.98	5	F5:7239	CUPro22679.raw			123000			P68871|HBB_HUMAN:P02042|HBD_HUMAN	Carbamidomethylation	C6:Carbamidomethylation:1000.00
GAHAGEYGAEALERM(-48.00)F	39.13	1659.76	16	-2.9	554.26	29.55	15	F15:4154	CUPro22689.raw			122000			P69905|HBA_HUMAN	Dethiomethyl	M15:Dethiomethyl:1000.00
SFNRTPKGWISENIPIVITTEPTDDTTVPESEDL	30.72	3800.86	34	-5.8	1267.95	42.89	15	F15:9934	CUPro22689.raw			116000			Q9NPC6|MYOZ2_HUMAN
VQGLGEGVSTDQVGEFF	75.68	1767.83	17	-0.4	884.923	45.1	21	F21:8961	CUPro22695.raw			116000			Q92804|RBP56_HUMAN
SIQVPGMQMGQPVPETGPAIL	57.67	2149.09	21	-4	1075.55	46.76	15	F15:11729	CUPro22689.raw			113000			P28676|GRAN_HUMAN
VHLTPEEKSAVT(-18.01)AL	53.16	1475.8	14	2.1	738.908	34.46	4	F4:6091	CUPro22678.raw			111000		0	P68871|HBB_HUMAN	Dehydration	T12:Dehydration:50.22
EDKLIQSVMGARNFVLVLSPGALDKC(+57.02)M(+15.99)	33.94	3006.53	27	8.3	1003.19	43.68	15	F15:10322	CUPro22689.raw			109000			Q6SZW1|SARM1_HUMAN	Carbamidomethylation; Oxidation (M)	C26:Carbamidomethylation:1000.00;M27:Oxidation (M):18.62
VC(+57.02)VLAHHFGKEFTPPVQA	96.5	2036.03	18	-4.1	1019.02	33.72	15	F15:5871	CUPro22689.raw			109000	1800000		P68871|HBB_HUMAN	Carbamidomethylation	C2:Carbamidomethylation:1000.00
EIPGLEEYSPEIY	59.85	1537.72	13	-6	769.862	45.39	15	F15:11108	CUPro22689.raw			102000			Q9BXL5|HEMGN_HUMAN
YDPEAASAPGSGNPC(+57.02)HEASAAQKENAGEDPG	52.44	3083.28	31	1	1028.77	26.04	4	F4:3459	CUPro22678.raw		69700	102000			P81605|DCD_HUMAN	Carbamidomethylation	C15:Carbamidomethylation:1000.00
SVAQGASKALLVADF	41.05	1475.8	15	1.4	738.908	34.3	15	F15:6051	CUPro22689.raw			98900			Q9Y6R7|FCGBP_HUMAN
PENFRLLG	61.66	944.508	8	-4	473.259	34.5	23	F23:6684	CUPro22697.raw	1600000	50900	86400	0	8180	P68871|HBB_HUMAN:P02042|HBD_HUMAN
SELHC(+57.02)DKLHVDPENF	94.16	1838.83	15	-1.8	920.418	30.13	16	F16:4759	CUPro22690.raw	2300	748	85800	158000		P68871|HBB_HUMAN:P02042|HBD_HUMAN:P69891|HBG1_HUMAN:P69892|HBG2_HUMAN	Carbamidomethylation	C5:Carbamidomethylation:1000.00
AAAPEQIAADIPEVVV	35.97	1591.85	16	-3.6	796.927	45.58	15	F15:11189	CUPro22689.raw			85700			P59666|DEF3_HUMAN:P59665|DEF1_HUMAN
TKTYFPHFDL	51.55	1267.62	10	-2.7	634.817	37.51	15	F15:7424	CUPro22689.raw			84400			P69905|HBA_HUMAN
ATLSELHC(+57.02)DKLHVDPENF	94.24	2123.99	18	0.5	1063.01	34.35	10	F10:6607	CUPro22684.raw			81400			P68871|HBB_HUMAN	Carbamidomethylation	C8:Carbamidomethylation:1000.00
DIVMTQTPLSL	47.87	1216.64	11	-3.6	609.324	46.66	15	F15:11693	CUPro22689.raw			77400			P01614|KVD40_HUMAN:A0A087WW87|KV240_HUMAN:A2NJV5|KV229_HUMAN:A0A075B6S2|KVD29_HUMAN
LSPADKTNVK(+28.03)AAWGKVGAHAGEYGAEALERMF	37.77	3401.72	32	-6.6	1134.91	35.35	15	F15:6506	CUPro22689.raw			75600			P69905|HBA_HUMAN	Dimethylation(KR)	K10:Dimethylation(KR):0.00
TVSWNSGALTSGVHTFPAVLQ	41.65	2171.1	21	-4.1	1086.55	45.67	4	F4:11304	CUPro22678.raw			73200			P01857|IGHG1_HUMAN
VHLTPEEKSAV(-.98)	58.11	1207.66	11	-2	604.834	25.2	16	F16:3204	CUPro22690.raw			73000	74400	62300	P68871|HBB_HUMAN	Amidation	V11:Amidation:1000.00
LDVAPLSLGLETAGGVM(+15.99)	80.02	1657.86	17	-4	829.934	47.42	15	F15:12019	CUPro22689.raw			69700			P0DMV8|HS71A_HUMAN:P0DMV9|HS71B_HUMAN	Oxidation (M)	M17:Oxidation (M):1000.00
AAHLPAEFTPAVHAS	74.71	1517.76	15	-4.7	759.885	31	16	F16:5115	CUPro22690.raw			68600	151000		P69905|HBA_HUMAN
ATLSELHC(+57.02)DKLHVDPEN	95.57	1976.93	17	-1.2	989.469	32.71	3	F3:5200	CUPro22677.raw	1310		68600	245000		P68871|HBB_HUMAN	Carbamidomethylation	C8:Carbamidomethylation:1000.00
VLDPEGDAQIDPNWVV	35.37	1765.85	16	-1.7	883.932	46.19	15	F15:11455	CUPro22689.raw			68300			P35443|TSP4_HUMAN:P49747|COMP_HUMAN
D(+42.01)DDIAALVVDNGSGMC(+57.02)KAGFAGDDAPRAVF	56.8	3095.4	30	-2.5	1548.7	46.36	23	F23:12137	CUPro22697.raw			65800	620000		P60709|ACTB_HUMAN	Acetylation (Protein N-term); Carbamidomethylation	D1:Acetylation (Protein N-term):1000.00;C16:Carbamidomethylation:1000.00
GAFSDGLAHLDN(+.98)LKGTF	35.81	1762.85	17	1.6	882.435	40.07	15	F15:8621	CUPro22689.raw			65100			P68871|HBB_HUMAN:P02042|HBD_HUMAN	Deamidation (NQ)	N12:Deamidation (NQ):1000.00
DC(+57.02)YC(+57.02)RIPAC(+57.02)IAGERR	63.1	1895.86	15	-2.4	632.957	27.84	16	F16:3984	CUPro22690.raw			64300	35600		P59666|DEF3_HUMAN	Carbamidomethylation	C2:Carbamidomethylation:1000.00;C4:Carbamidomethylation:1000.00;C9:Carbamidomethylation:1000.00
GVGAGGFPGFGVGVG	58.87	1233.61	15	-4.5	617.812	43.54	21	F21:8485	CUPro22695.raw			60500			P15502|ELN_HUMAN
ISSVPTPSPLGPLAGSPVIAAANPLGM(+15.99)PVPAAAGAQQ	48.08	3419.81	37	-2.6	1140.94	50.58	4	F4:13560	CUPro22678.raw			58800			P68400|CSK21_HUMAN	Oxidation (M)	M27:Oxidation (M):1000.00
KVGAHAGEYGAEALERM(-48.00)F	58.88	1886.93	18	0.5	629.983	28.95	16	F16:4365	CUPro22690.raw			53100	0		P69905|HBA_HUMAN	Dethiomethyl	M17:Dethiomethyl:1000.00
VAHVDDM(+15.99)PNALSALSD	71.63	1669.76	16	-2	835.886	33.74	13	F13:4837	CUPro22687.raw	95700		50500			P69905|HBA_HUMAN	Oxidation (M)	M7:Oxidation (M):1000.00
SELHC(+57.02)DKLHVDPENFRLL(-.98)	36.14	2220.11	18	-1.2	741.043	38.64	4	F4:8122	CUPro22678.raw			49300			P68871|HBB_HUMAN:P02042|HBD_HUMAN	Carbamidomethylation; Amidation	C5:Carbamidomethylation:1000.00;L18:Amidation:1000.00
DC(+57.02)YC(+57.02)RIPA	60.2	1053.44	8	-2.6	527.725	28.08	10	F10:4219	CUPro22684.raw		2180	49000	12800		P59666|DEF3_HUMAN	Carbamidomethylation	C2:Carbamidomethylation:1000.00;C4:Carbamidomethylation:1000.00
LTPGTEYVVSIVALN(+.98)GREE	79.18	2047.05	19	-4.4	1024.53	42.88	15	F15:9944	CUPro22689.raw			46100			P02751|FINC_HUMAN	Deamidation (NQ)	N15:Deamidation (NQ):1000.00
HC(+57.02)DKLHVDPENFRLL	55.44	1891.94	15	-1.9	631.652	33.7	23	F23:6330	CUPro22697.raw			46000			P68871|HBB_HUMAN:P02042|HBD_HUMAN	Carbamidomethylation	C2:Carbamidomethylation:1000.00
STFQQM(+15.99)WISKQEYDESGPSIVHRKC(+57.02)F	49.73	3203.48	26	0	1068.83	33.38	15	F15:5660	CUPro22689.raw			45800			P60709|ACTB_HUMAN:P63261|ACTG_HUMAN:Q6S8J3|POTEE_HUMAN	Oxidation (M); Carbamidomethylation	M6:Oxidation (M):1000.00;C25:Carbamidomethylation:1000.00
VC(+57.02)DNGSGLC(+57.02)KAGFAGDDAPRAVF	66.67	2383.07	23	-6.9	1192.53	33.58	18	F18:5140	CUPro22692.raw	26500		44200			P62736|ACTA_HUMAN	Carbamidomethylation	C2:Carbamidomethylation:1000.00;C9:Carbamidomethylation:1000.00
LRNPSRNNVPC(+57.02)SPKVDFTLSSERDF	44.39	2934.44	25	-0.5	979.154	33.25	10	F10:6132	CUPro22684.raw			43700			P0C0L5|CO4B_HUMAN:P0C0L4|CO4A_HUMAN	Carbamidomethylation	C11:Carbamidomethylation:1000.00
VHLTPEEKSAVTAL(+21.98)	46.74	1515.79	14	-4.4	758.899	30.4	20	F20:4164	CUPro22694.raw			41700	76200	11000	P68871|HBB_HUMAN	Sodium adduct	L14:Sodium adduct:23.73
QARADEVAAAPEQIAADIPEVVV	32.66	2361.22	23	4.4	1181.62	43.75	15	F15:10348	CUPro22689.raw			41100			P59666|DEF3_HUMAN:P59665|DEF1_HUMAN
AAHLPAEFTPAVHASLDK	83.31	1873.97	18	-3	625.662	32.81	10	F10:5914	CUPro22684.raw			39100		1100	P69905|HBA_HUMAN
VAHVDDM(+15.99)PNALSAL	61.39	1467.7	14	-1.4	734.858	34.87	19	F19:4974	CUPro22693.raw			38500			P69905|HBA_HUMAN	Oxidation (M)	M7:Oxidation (M):1000.00
GVPTLPVSLGATSVVNNATVSKMDGS	32.79	2500.28	26	-9	834.428	27.63	15	F15:3636	CUPro22689.raw			35900			Q9UJQ4|SALL4_HUMAN
LLSHC(+57.02)LL	38.96	854.468	7	-1.7	428.241	38.88	5	F5:6814	CUPro22679.raw			34900			P69905|HBA_HUMAN	Carbamidomethylation	C5:Carbamidomethylation:1000.00
DLGDVGPPIPSPGFSSFPGVDSSS	73.09	2317.07	24	-4.5	1159.54	49.78	10	F10:13406	CUPro22684.raw			34800			Q6UX06|OLFM4_HUMAN
YDPEAASAPGSGNPC(+57.02)HEASAAQKENAGED	45.56	2929.21	29	-1	977.408	23.93	15	F15:2680	CUPro22689.raw			32900	27700		P81605|DCD_HUMAN	Carbamidomethylation	C15:Carbamidomethylation:1000.00
VAHVDDM(+15.99)PNAL	50.65	1196.55	11	-0.6	599.282	27.35	16	F16:3847	CUPro22690.raw			32900	16000		P69905|HBA_HUMAN	Oxidation (M)	M7:Oxidation (M):1000.00
VLSPADKTNVKAAWGKVGAHAGEYGAEA	67.1	2796.42	28	-1.8	933.145	31.38	10	F10:5315	CUPro22684.raw			32600			P69905|HBA_HUMAN
VHLTPEEKSAVTALWGK(-.98)	60.14	1864.02	17	-3.5	622.345	34.62	14	F14:5140	CUPro22688.raw		13700	29500			P68871|HBB_HUMAN	Amidation	K17:Amidation:1000.00
GAEALERM(+15.99)F	63.05	1038.48	9	0.1	520.247	30.57	16	F16:4921	CUPro22690.raw	24600	84900	28600	236000	27300	P69905|HBA_HUMAN	Oxidation (M)	M8:Oxidation (M):1000.00
SELHC(+57.02)DKLHVDPE	70.79	1577.71	13	-4	789.861	24.91	22	F22:3083	CUPro22696.raw			28500	18500		P68871|HBB_HUMAN:P02042|HBD_HUMAN:P69891|HBG1_HUMAN:P69892|HBG2_HUMAN	Carbamidomethylation	C5:Carbamidomethylation:1000.00
D(+21.98)LGDVGPPIPSPGFSSFPGVDS	37.78	2164.99	22	-8.4	1083.49	50.5	15	F15:13192	CUPro22689.raw			23300			Q6UX06|OLFM4_HUMAN	Sodium adduct	D1:Sodium adduct:3.64
ATLSELHC(+57.02)DKL(-.98)	58.66	1284.65	11	-3.4	643.33	26.88	22	F22:3650	CUPro22696.raw			22900	20000		P68871|HBB_HUMAN	Carbamidomethylation; Amidation	C8:Carbamidomethylation:1000.00;L11:Amidation:1000.00
GK(+210.99)VNVDEVGGEALGRL	48.75	1822.84	16	10	912.439	48.15	15	F15:12341	CUPro22689.raw			22800			P68871|HBB_HUMAN	Tri nitro benzene	K2:Tri nitro benzene:0.00
DC(+57.02)YC(+57.02)RIPAC(+57.02)IAGER	74.32	1739.75	14	-4.3	580.923	29.95	15	F15:4358	CUPro22689.raw			21700	10300		P59666|DEF3_HUMAN	Carbamidomethylation	C2:Carbamidomethylation:1000.00;C4:Carbamidomethylation:1000.00;C9:Carbamidomethylation:1000.00
VLSPADKTNVKAAW(+31.99)	81.65	1530.8	14	-0.9	766.409	27.25	22	F22:3765	CUPro22696.raw	640	8290	20800	68600		P69905|HBA_HUMAN	Dihydroxy	W14:Dihydroxy:78.06
AC(+57.02)YC(+57.02)RIPA	61.89	1009.45	8	-4	505.729	27.5	10	F10:4056	CUPro22684.raw			19200			P59665|DEF1_HUMAN	Carbamidomethylation	C2:Carbamidomethylation:1000.00;C4:Carbamidomethylation:1000.00
LVC(+57.02)DNGSGLVKAGFAGDDAPRA	66.28	2189.05	22	-1.8	730.69	31.81	15	F15:5013	CUPro22689.raw			19000			P68133|ACTS_HUMAN	Carbamidomethylation	C3:Carbamidomethylation:1000.00
DYAGFIFGYQDSS	41.98	1468.61	13	-3.7	735.312	49.59	15	F15:12854	CUPro22689.raw			18300			P35443|TSP4_HUMAN:P49747|COMP_HUMAN
VLSPADKTNVKAAW(+15.99)GKVGAHAGEY	44.52	2484.28	24	-2.7	829.097	28.07	15	F15:3782	CUPro22689.raw			16800	96100		P69905|HBA_HUMAN	Oxidation (HW)	W14:Oxidation (HW):6.67
GGGGGGGLGSGGSIRSSY	97.28	1481.69	18	-2.3	741.848	28.14	8	F8:3858	CUPro22682.raw	0	7900	16200	3780	2190	P35527|K1C9_HUMAN
SELHC(+57.02)DKLHVDPEN(-18.01)	74.09	1673.75	14	-1.8	837.879	25.85	16	F16:3430	CUPro22690.raw			15700	2520		P68871|HBB_HUMAN:P02042|HBD_HUMAN:P02100|HBE_HUMAN:P69892|HBG2_HUMAN	Carbamidomethylation; Dehydration	C5:Carbamidomethylation:1000.00;N14:Dehydration:27.07
VHLTPEEKSAVTAL(+53.97)W	37.54	1733.86	15	-0.6	867.937	32.45	15	F15:5234	CUPro22689.raw			15300			P68871|HBB_HUMAN	Trifluoroleucine	L14:Trifluoroleucine:95.31
AC(+57.02)YC(+57.02)RIPAC(+57.02)I	58.16	1282.56	10	1.3	642.289	32.53	15	F15:5309	CUPro22689.raw			13500			P59665|DEF1_HUMAN	Carbamidomethylation	C2:Carbamidomethylation:1000.00;C4:Carbamidomethylation:1000.00;C9:Carbamidomethylation:1000.00
GKVGAHAGEYGAEALER	103.52	1713.84	17	-3.4	857.926	28.99	4	F4:4311	CUPro22678.raw		0	13300	9360		P69905|HBA_HUMAN
ATLSELHC(+57.02)DKL	71.28	1285.63	11	-3.3	643.822	29.42	15	F15:4183	CUPro22689.raw			13100	24400		P68871|HBB_HUMAN	Carbamidomethylation	C8:Carbamidomethylation:1000.00
HC(+57.02)DKLHVD	70.99	1022.46	8	-3.6	512.236	23.13	16	F16:2607	CUPro22690.raw			12500	4820		P68871|HBB_HUMAN:P02042|HBD_HUMAN:P69891|HBG1_HUMAN:P69892|HBG2_HUMAN	Carbamidomethylation	C2:Carbamidomethylation:1000.00
NM(+15.99)AC(+57.02)YC(+57.02)RIPA	58.81	1270.53	10	-0.7	636.27	30.65	2	F2:4230	CUPro22676.raw			12400			P59665|DEF1_HUMAN	Oxidation (M); Carbamidomethylation	M2:Oxidation (M):1000.00;C4:Carbamidomethylation:1000.00;C6:Carbamidomethylation:1000.00
VLSPADKTNVKAAWG(-.98)	68.23	1554.85	15	-2.8	778.431	29.12	15	F15:4094	CUPro22689.raw	0	9300	10800			P69905|HBA_HUMAN	Amidation	G15:Amidation:1000.00
RSGGGGGGGLGSGGSIRSSY	80.86	1724.82	20	-4.3	575.944	26.08	10	F10:3664	CUPro22684.raw	1260	3920	10300			P35527|K1C9_HUMAN
C(+57.02)YC(+57.02)RIPAC(+57.02)IA	37.06	1282.56	10	1.3	642.289	35.28	3	F3:6120	CUPro22677.raw			9510			P59666|DEF3_HUMAN:P59665|DEF1_HUMAN	Carbamidomethylation	C1:Carbamidomethylation:1000.00;C3:Carbamidomethylation:1000.00;C8:Carbamidomethylation:1000.00
KLLSHC(+57.02)L	47.1	869.479	7	-0.5	435.747	32.61	4	F4:5480	CUPro22678.raw			8900	30500		P69905|HBA_HUMAN	Carbamidomethylation	C6:Carbamidomethylation:1000.00
GKVGAHAGEYGAEALERM(+15.99)	67.34	1860.88	18	-1.3	931.446	25.48	21	F21:3119	CUPro22695.raw			8820			P69905|HBA_HUMAN	Oxidation (M)	M18:Oxidation (M):1000.00
SRSGGGGGGGLGSGGSIRSSYSRF	37.75	2202.05	24	-1.3	735.024	28.2	15	F15:3832	CUPro22689.raw		8280	7910			P35527|K1C9_HUMAN
PNETNEIANANSR	97.7	1428.66	13	-3.8	715.334	23.39	16	F16:2676	CUPro22690.raw	6660	4490	7540	5370	7450	P84098|RL19_HUMAN
IQSPAGQSRC(+57.02)GGFL	51.56	1476.71	14	-0.9	739.364	35.45	5	F5:5748	CUPro22679.raw			7420			P08311|CATG_HUMAN	Carbamidomethylation	C10:Carbamidomethylation:1000.00
VC(+57.02)VLAHHF	76.87	981.486	8	-3.3	491.748	29.44	16	F16:4534	CUPro22690.raw			7360	21600		P68871|HBB_HUMAN	Carbamidomethylation	C2:Carbamidomethylation:1000.00
VHLTPEEKSAVTALWGK	64.88	1865	17	-3.7	622.673	36.51	9	F9:6984	CUPro22683.raw		51500	6970			P68871|HBB_HUMAN
DYDFPLSIYGQ	35.76	1316.59	11	-2.3	659.302	55.92	15	F15:14806	CUPro22689.raw			6490			P51884|LUM_HUMAN
RPGGNEITR(+14.02)GGSTSYGTGS(+79.97)E	41.92	2075.89	20	7.8	692.976	29.06	15	F15:4079	CUPro22689.raw			5830			P02671|FIBA_HUMAN	Methylation(KR); Phosphorylation (STY)	R9:Methylation(KR):29.57;S19:Phosphorylation (STY):0.00
VHLTPEEKSAV	61.6	1208.64	11	-6.5	605.323	25.28	23	F23:3290	CUPro22697.raw		417	5630	2610		P68871|HBB_HUMAN
VLSPADKTNVKA	64.85	1241.7	12	-2	621.855	24.5	10	F10:3154	CUPro22684.raw			5040	5910	3240	P69905|HBA_HUMAN
A(+42.01)TKAVC(+57.02)VLKGD	66.57	1202.63	11	-0.2	602.324	33.27	4	F4:5734	CUPro22678.raw			3760			P00441|SODC_HUMAN	Acetylation (Protein N-term); Carbamidomethylation	A1:Acetylation (Protein N-term):1000.00;C6:Carbamidomethylation:1000.00
LSRSGGGGGGGLGSGGSIRSSY	50.62	1924.94	22	-3.7	642.65	26.41	15	F15:3351	CUPro22689.raw			3690	1350		P35527|K1C9_HUMAN
SGGGGGGGLGSGGSIRSSY	65.45	1568.72	19	-5.6	785.362	27.5	10	F10:4057	CUPro22684.raw		853	3530			P35527|K1C9_HUMAN
C(+57.02)RIPAC(+57.02)IAGERR	50.79	1457.73	12	-2.2	486.918	24.83	23	F23:3163	CUPro22697.raw			3410			P59666|DEF3_HUMAN:P59665|DEF1_HUMAN	Carbamidomethylation	C1:Carbamidomethylation:1000.00;C6:Carbamidomethylation:1000.00
TPEEKSAVTAL	69.64	1144.6	11	-3.4	573.304	29.06	10	F10:4517	CUPro22684.raw			3040			P68871|HBB_HUMAN
HLTPEEKSAVTAL	35.67	1394.74	13	-0.9	698.377	29.55	15	F15:4246	CUPro22689.raw			3030			P68871|HBB_HUMAN
DESGPSIVHRKC(+57.02)F	69.72	1530.72	13	10.1	766.377	29.88	4	F4:4579	CUPro22678.raw			2810			P60709|ACTB_HUMAN:P63261|ACTG_HUMAN:Q6S8J3|POTEE_HUMAN	Carbamidomethylation	C12:Carbamidomethylation:1000.00
RAPM(+15.99)TQPPASGAPMAQPAAPPA	31.48	2130.03	22	-2.4	711.017	26.69	15	F15:3455	CUPro22689.raw			2140			Q9UJ55|MAGL2_HUMAN	Oxidation (M)	M4:Oxidation (M):30.26
ATLSELHC(+57.02)DK	62.42	1172.55	10	-3	587.28	27.39	3	F3:3679	CUPro22677.raw			1860			P68871|HBB_HUMAN	Carbamidomethylation	C8:Carbamidomethylation:1000.00
ATLSELHC(+57.02)D	68.79	1044.45	9	-2.4	523.233	26.72	16	F16:3646	CUPro22690.raw			1470	50300		P68871|HBB_HUMAN	Carbamidomethylation	C8:Carbamidomethylation:1000.00
VHLTPEEKSA(-.98)	37.93	1108.59	10	-2.3	555.3	25.93	3	F3:3269	CUPro22677.raw			1320			P68871|HBB_HUMAN	Amidation	A10:Amidation:1000.00
HGPGLIYRQPN	47.69	1250.65	11	-4.3	626.331	27.28	15	F15:3596	CUPro22689.raw			1280			P02765|FETUA_HUMAN
R(+144.04)SGGGGGGGLGSGGSIRSSY	31.2	1868.86	20	3.4	623.963	26.74	9	F9:4219	CUPro22683.raw			772			P35527|K1C9_HUMAN	Condensation product of 3-deoxyglucosone	R1:Condensation product of 3-deoxyglucosone:0.00
GKVGAHAGEY	74.84	987.477	10	-4.8	494.744	22.94	16	F16:2575	CUPro22690.raw			538	1300		P69905|HBA_HUMAN
VFRGGGRSGGGLAGPPLGGGGPTPPAGADSDSEE	33.13	3035.43	34	-7.7	1012.81	23.01	15	F15:2390	CUPro22689.raw			271			Q6ZVC0|NYAP1_HUMAN
VC(+57.02)VLAHHFGKE	73.53	1295.64	11	-5.5	648.826	26.69	23	F23:3708	CUPro22697.raw			0	126000		P68871|HBB_HUMAN	Carbamidomethylation	C2:Carbamidomethylation:1000.00
VLSPADKTNVKAAWGKVGAHAGEYGAEALERM(+15.99)FL	81.86	3601.84	34	-2.3	1201.62	39.36	11	F11:8268	CUPro22685.raw			0	0		P69905|HBA_HUMAN	Oxidation (M)	M32:Oxidation (M):1000.00
RTPKGWISENIPIVITTEPTDDTTVPESEDL	44.54	3452.72	31	-2.6	1151.91	43.05	11	F11:9478	CUPro22685.raw			0			Q9NPC6|MYOZ2_HUMAN
VAHVDDM(+15.99)PN(+.98)ALSALSDLHAHKLRVDPVNF	33.47	3197.59	29	4.6	1066.88	42.05	5	F5:7994	CUPro22679.raw			0			P69905|HBA_HUMAN	Oxidation (M); Deamidation (NQ)	M7:Oxidation (M):1000.00;N9:Deamidation (NQ):9.50
KEFTPQM(+15.99)QAAYQ(+.98)KVVAGVANALAHKYH	41.53	3016.52	27	-2	1006.51	37.34	15	F15:7368	CUPro22689.raw			0			P02042|HBD_HUMAN	Oxidation (M); Deamidation (NQ)	M7:Oxidation (M):1000.00;Q12:Deamidation (NQ):0.00
AIRNDEELNKLLGRVTIAQGGVLPNIQA	55.77	3001.67	28	-5.1	1001.56	45.39	4	F4:11098	CUPro22678.raw			0			Q93077|H2A1C_HUMAN
S(+42.01)ELHC(+57.02)DKLHVDPENFRLLGN(+.98)VL	30.38	2647.31	22	1.6	1324.66	42.02	15	F15:9530	CUPro22689.raw			0			P68871|HBB_HUMAN:P02042|HBD_HUMAN	Acetylation (N-term); Carbamidomethylation; Deamidation (NQ)	S1:Acetylation (N-term):1000.00;C5:Carbamidomethylation:1000.00;N20:Deamidation (NQ):18.01
V(+28.03)HLTPEEKSAVTALWGKVNVDEVG	66.29	2605.38	24	-5.6	1303.69	42.99	15	F15:9985	CUPro22689.raw			0			P68871|HBB_HUMAN	Ethylation	V1:Ethylation:25.58
SELHC(+57.02)DKLHVDPEN(+.98)FRLLGNVL	62.21	2605.3	22	-2	1303.65	43.47	4	F4:10228	CUPro22678.raw			0			P68871|HBB_HUMAN:P02042|HBD_HUMAN	Carbamidomethylation; Deamidation (NQ)	C5:Carbamidomethylation:1000.00;N14:Deamidation (NQ):28.13
GGNPLENSGFEPGAFDGLKLNY	107.35	2295.08	22	-3.9	1148.54	43.38	22	F22:10666	CUPro22696.raw			0			P21810|PGS1_HUMAN
DSNKIETIPN(+.98)GYFKSFPNL	66.82	2184.07	19	-4.1	1093.04	44.87	4	F4:10897	CUPro22678.raw			0			P51888|PRELP_HUMAN	Deamidation (NQ)	N10:Deamidation (NQ):77.91
AAAAKPSDTGGGGSGGGAGSPGAQGTK	33.47	2171.02	27	-5.1	1086.51	25.64	15	F15:3152	CUPro22689.raw			0			Q05925|HME1_HUMAN
A(+42.05)TKAVC(+57.02)VLKGDGPVQGIINF	64.07	2128.17	20	-4	1065.09	43.67	15	F15:10306	CUPro22689.raw			0			P00441|SODC_HUMAN	Trimethylation; Carbamidomethylation	A1:Trimethylation:0.00;C6:Carbamidomethylation:1000.00
TVRVSVVANTPSGPVEAFDF	69.94	2091.06	20	-11.3	1046.53	45.67	4	F4:11272	CUPro22678.raw			0			P12111|CO6A3_HUMAN
LSPVPPVPGAPPTYISPLG	44.65	1858.02	19	-11.9	930.008	46.72	15	F15:11721	CUPro22689.raw			0			Q9Y6I3|EPN1_HUMAN
VLALASGSSIHLYNTRR	30.87	1857.02	17	-7.8	620.01	28.26	15	F15:3851	CUPro22689.raw			0			Q9Y4P3|TBL2_HUMAN
FRDWIDGVLNNPGPGPA	34.54	1823.9	17	-7	912.948	43.11	15	F15:10044	CUPro22689.raw			0			P20160|CAP7_HUMAN
SELHC(+57.02)DKLHVDPEN(+21.98)	30.3	1713.74	14	-1.4	857.876	25.49	15	F15:3109	CUPro22689.raw			0			P68871|HBB_HUMAN:P02042|HBD_HUMAN:P02100|HBE_HUMAN:P69892|HBG2_HUMAN	Carbamidomethylation; Sodium adduct	C5:Carbamidomethylation:1000.00;N14:Sodium adduct:0.00
SELHC(+57.02)DKLHVDPEN(-.98)	73.01	1690.77	14	-1.8	846.392	24.69	23	F23:3131	CUPro22697.raw			0			P68871|HBB_HUMAN:P02042|HBD_HUMAN:P02100|HBE_HUMAN:P69892|HBG2_HUMAN	Carbamidomethylation; Amidation	C5:Carbamidomethylation:1000.00;N14:Amidation:1000.00
GK(+70.01)VNVDEVGGEALGRL	84.13	1681.86	16	-2.7	841.937	38.9	12	F12:6646	CUPro22686.raw	13300	94700	0			P68871|HBB_HUMAN	N-pyruvic acid 2-iminyl	K2:N-pyruvic acid 2-iminyl:1000.00
VHLTPEEKSAVTALW(-.98)	38.33	1678.9	15	-4.6	840.456	36.87	15	F15:7154	CUPro22689.raw			0			P68871|HBB_HUMAN	Amidation	W15:Amidation:1000.00
GFDFSFLPQPPQEK(+15.99)	47.57	1651.79	14	-4.7	826.898	46.71	4	F4:11669	CUPro22678.raw			0			P02452|CO1A1_HUMAN	Oxidation or Hydroxylation	K14:Oxidation or Hydroxylation:19.27
LAAAASGTGGGGGGGGASGGTS	32.86	1576.71	22	-5.7	789.357	28.52	15	F15:3925	CUPro22689.raw			0			P50219|MNX1_HUMAN
ATLSELHC(+57.02)DKLH(-.98)	64.05	1421.71	12	-1.5	711.861	25.79	16	F16:3395	CUPro22690.raw			0	5190		P68871|HBB_HUMAN	Carbamidomethylation; Amidation	C8:Carbamidomethylation:1000.00;H12:Amidation:1000.00
V(+43.01)LSPADKTNVKAA	46.44	1355.74	13	1.6	678.879	29.83	15	F15:4326	CUPro22689.raw			0			P69905|HBA_HUMAN	Carbamylation	V1:Carbamylation:33.98
SRGPGTSFEFAL	47.62	1267.62	12	-2	634.816	38.63	21	F21:6860	CUPro22695.raw			0			Q99497|PARK7_HUMAN
LVC(+57.02)DNGSGLVK	72.9	1160.59	11	-2.5	581.299	29.35	4	F4:4408	CUPro22678.raw			0			P68133|ACTS_HUMAN	Carbamidomethylation	C3:Carbamidomethylation:1000.00
DAHKSEVAHRFKDLGEENFKALVL	58.59	2752.43	24	-3.2	1377.22	42.08	2	F2:8875	CUPro22676.raw						P02768|ALBU_HUMAN
E(+42.01)EEDSTALVC(+57.02)DNGSGLC(+57.02)KAGFAGDDAPRAVF	41.32	3299.43	31	-4.6	1100.81	40.92	14	F14:7001	CUPro22688.raw		111000				P62736|ACTA_HUMAN	Acetylation (Protein N-term); Carbamidomethylation	E1:Acetylation (Protein N-term):1000.00;C10:Carbamidomethylation:1000.00;C17:Carbamidomethylation:1000.00
AAHLPAEFTPAVHASLDKF	112.48	2021.04	19	-3.8	1011.52	41.55	2	F2:8522	CUPro22676.raw		253000			4330	P69905|HBA_HUMAN
EENFKALVL	57.47	1061.58	9	-1.1	531.795	39.26	11	F11:7868	CUPro22685.raw						P02768|ALBU_HUMAN
VDPVNFKLLS	70.16	1130.63	10	-3.4	566.322	40.32	9	F9:8481	CUPro22683.raw						P69905|HBA_HUMAN
VHLTPEEKSAVTALWGKVN	107.97	2078.12	19	-4.7	1040.06	42.32	2	F2:8614	CUPro22676.raw						P68871|HBB_HUMAN
AE(sub S)SDIQVKELEKRASGQAFEL	60.84	2347.2	21	-4.7	1174.6	42.85	2	F2:9095	CUPro22676.raw						P16949|STMN1_HUMAN
VHLTPEEKSAVTALW(+15.99)	75.97	1695.88	15	-2.9	848.946	38.88	8	F8:5964	CUPro22682.raw	76600	260000				P68871|HBB_HUMAN	Oxidation (HW)	W15:Oxidation (HW):132.66
WGKVNVDEVGGEALGRL	118.97	1797.94	17	-4	899.972	35.95	23	F23:7413	CUPro22697.raw		366000				P68871|HBB_HUMAN
GGGYDFGYDGDFY	56.12	1431.53	13	-2.9	716.768	46.88	2	F2:10909	CUPro22676.raw						P08123|CO1A2_HUMAN
AQYLQQC(+57.02)PFEDHVKLVNEVTEF	71.91	2693.28	22	-5.3	1347.64	45.81	2	F2:10294	CUPro22676.raw						P02768|ALBU_HUMAN	Carbamidomethylation	C7:Carbamidomethylation:1000.00
FSDGLAHLDNLKGTF	86.8	1633.81	15	-4.1	817.909	42.74	2	F2:8790	CUPro22676.raw						P68871|HBB_HUMAN:P02042|HBD_HUMAN
GAEALERM(+15.99)FLSFPTTKT	60.73	1913.96	17	-6	638.989	39.37	10	F10:9046	CUPro22684.raw						P69905|HBA_HUMAN	Oxidation (M)	M8:Oxidation (M):1000.00
Y(-18.01)DFGYDGDFYRA	65.64	1469.59	12	-2.2	735.8	45.78	20	F20:8620	CUPro22694.raw						P08123|CO1A2_HUMAN	Dehydration	Y1:Dehydration:0.00
ASNQALARWLPAEYEDG	62.92	1889.89	17	-2.3	945.95	40.8	9	F9:8680	CUPro22683.raw						P11678|PERE_HUMAN
VHLTPEEKSAVTALW(+3.99)G	48.62	1740.9	16	-2.7	871.457	38.54	9	F9:7899	CUPro22683.raw						P68871|HBB_HUMAN	Tryptophan oxidation to kynurenin	W15:Tryptophan oxidation to kynurenin:1000.00
VHLTPEEKTAVNALWG	101.56	1763.92	16	-4.5	882.964	37.33	10	F10:7975	CUPro22684.raw						P02042|HBD_HUMAN
PLEN(+.98)SGFEPGAFDGLKLN	94.75	1904.92	18	-3.3	953.462	45.24	2	F2:10314	CUPro22676.raw		135000				P21810|PGS1_HUMAN	Deamidation (NQ)	N4:Deamidation (NQ):104.57
FVRWLPAEYEDG	72	1480.7	12	-4.5	741.353	40.07	10	F10:9245	CUPro22684.raw						P05164|PERM_HUMAN
LVVYPWTQRF	69.55	1307.7	10	-2.5	654.857	44.91	6	F6:8266	CUPro22680.raw						P68871|HBB_HUMAN:P02042|HBD_HUMAN:P69891|HBG1_HUMAN:P69892|HBG2_HUMAN
IAFDPSNM(+15.99)PPGIEASPDKM(+15.99)LQGRL	57.35	2615.27	24	-2.4	872.763	39.96	2	F2:7509	CUPro22676.raw						P04040|CATA_HUMAN	Oxidation (M)	M8:Oxidation (M):1000.00;M19:Oxidation (M):1000.00
VVIAHDVDPIEL	32.5	1318.71	12	-3	660.362	43.86	2	F2:9288	CUPro22676.raw						P62424|RL7A_HUMAN
GAEALERMF	62.2	1022.49	9	-3.6	512.248	42.78	2	F2:8809	CUPro22676.raw	405	162000				P69905|HBA_HUMAN
ASNRAFVRWLPAEYEDG	36.69	1979.95	17	-2.4	990.979	43.25	2	F2:9007	CUPro22676.raw						P05164|PERM_HUMAN
DFGYDGDFY	61.61	1097.4	9	-2.4	1098.4	48.47	9	F9:11557	CUPro22683.raw						P08123|CO1A2_HUMAN
KLHVDPENFRLL	65.73	1479.82	12	-4.5	740.914	37.17	10	F10:7910	CUPro22684.raw						P68871|HBB_HUMAN:P02042|HBD_HUMAN
Y(-18.01)DFGYDGDFYR	54.21	1398.55	11	-4.7	700.28	47.08	2	F2:11246	CUPro22676.raw						P08123|CO1A2_HUMAN	Dehydration	Y1:Dehydration:0.00
LVC(+57.02)DNGSGLC(+57.02)KAGFAGDDAPRAVF	59.66	2496.15	24	-1.8	833.057	35.47	14	F14:5402	CUPro22688.raw		242000				P62736|ACTA_HUMAN	Carbamidomethylation	C3:Carbamidomethylation:1000.00;C10:Carbamidomethylation:1000.00
KLHVDPENFRLLG	69.1	1536.84	13	-4.2	513.285	35	19	F19:4968	CUPro22693.raw		51100				P68871|HBB_HUMAN:P02042|HBD_HUMAN
Q(-17.03)FIDHDLDFSPESPAR	74.06	1855.84	16	-2.2	928.924	41.31	9	F9:8900	CUPro22683.raw						P11678|PERE_HUMAN	Pyro-glu from Q	Q1:Pyro-glu from Q:1000.00
SFPTTKTYFPHFD	53.34	1586.74	13	-3.2	794.375	41.74	2	F2:8576	CUPro22676.raw		25600				P69905|HBA_HUMAN
VHLTPEEKTAVNALW(+15.99)G	82.4	1779.92	16	-2	890.963	38.79	8	F8:6640	CUPro22682.raw						P02042|HBD_HUMAN	Oxidation (HW)	W15:Oxidation (HW):155.24
LNNYDAENKLNDVLL	76.99	1746.88	15	-2.1	874.445	40.05	9	F9:8371	CUPro22683.raw						P24158|PRTN3_HUMAN
PVPYWEVQPATFR(-.98)	60.98	1587.82	13	-2.4	794.915	43.58	2	F2:9160	CUPro22676.raw						P21810|PGS1_HUMAN	Amidation	R13:Amidation:1000.00
VHLTPEEKTAVNALWGKVNVD	89.29	2319.22	21	-8.5	1160.61	37.99	10	F10:8274	CUPro22684.raw						P02042|HBD_HUMAN
TIGGIKGASVIFGEAL	71.55	1531.86	16	0.6	766.938	49.25	2	F2:11689	CUPro22676.raw						O96009|NAPSA_HUMAN
LM(+15.99)IEQNTKSPLF	77.26	1435.74	12	-2.1	718.875	41.36	2	F2:8146	CUPro22676.raw						P01009|A1AT_HUMAN	Oxidation (M)	M2:Oxidation (M):1000.00
NTFPTFKFEDPKFEVIEKPQA	34.02	2511.27	21	-1.4	838.096	43.74	2	F2:9248	CUPro22676.raw						P18859|ATP5J_HUMAN
ENPGTIKVGDPVYLLGQ	92.24	1798.95	17	-2.6	900.478	41.7	9	F9:9042	CUPro22683.raw		9530				Q5VT66|MARC1_HUMAN
VSGGGYDFGYDGDFY	62.07	1617.63	15	-2.9	809.818	46.9	2	F2:10902	CUPro22676.raw						P08123|CO1A2_HUMAN
WGQFIDHDLDFSPESPAR	59.47	2115.96	18	-2.7	706.327	44.73	2	F2:9844	CUPro22676.raw						P11678|PERE_HUMAN
WN(sub G)KVNVDEVGGEALGRL	46.17	1854.96	17	-5.6	928.481	42.67	2	F2:8810	CUPro22676.raw						P68871|HBB_HUMAN
GK(+229.01)VKVDEVGGEALGRL	44.3	1854.92	16	13.1	928.481	42.67	2	F2:8743	CUPro22676.raw							Pyridoxal phosphate	K2:Pyridoxal phosphate:0.00
GYDFGYDGDFYRA	96.93	1544.62	13	-1.1	773.317	39.09	8	F8:6589	CUPro22682.raw	14200	922				P08123|CO1A2_HUMAN
TQRFFESF	46.81	1060.5	8	-2.9	531.255	42.99	2	F2:8903	CUPro22676.raw						P68871|HBB_HUMAN:P02042|HBD_HUMAN
FSFLPQPPQEK(+14.96)AHDGGRYY	58.2	2251.03	19	0.7	1126.52	43.29	2	F2:9065	CUPro22676.raw						P02452|CO1A1_HUMAN	Alpha-amino adipic acid	K11:Alpha-amino adipic acid:1000.00
M(+15.99)KPVPDLVPGNF	43.24	1328.68	12	-0.6	665.347	36.73	19	F19:5463	CUPro22693.raw						P02671|FIBA_HUMAN	Oxidation (M)	M1:Oxidation (M):1000.00
GYDFGYD(+21.98)GDFY	58.56	1339.46	11	-2	670.738	44.29	20	F20:8394	CUPro22694.raw						P08123|CO1A2_HUMAN	Sodium adduct	D7:Sodium adduct:20.41
GYDFGYDGD(+21.98)FY	35.74	1339.46	11	-2	670.738	47.64	2	F2:11327	CUPro22676.raw						P08123|CO1A2_HUMAN	Sodium adduct	D9:Sodium adduct:14.04
GKVGAHAGEYGAEALERM(+15.99)FL	98.26	2121.03	20	-3.6	1061.52	36.57	10	F10:7738	CUPro22684.raw						P69905|HBA_HUMAN	Oxidation (M)	M18:Oxidation (M):1000.00
SGGGYDFGYDGDFY	58.65	1518.56	14	-1.6	760.285	46.4	2	F2:10482	CUPro22676.raw						P08123|CO1A2_HUMAN
AKVAVLGASGGIGQPLSL	82.87	1636.95	18	-1.8	819.481	41.4	9	F9:8901	CUPro22683.raw		5180				P40926|MDHM_HUMAN
FLSFPTTKTY	68.92	1203.62	10	-3.3	602.814	42.44	2	F2:8676	CUPro22676.raw		8320				P69905|HBA_HUMAN
AQYLQQC(+57.02)PFEDHVKLVNEVTE	39.54	2546.21	21	-2	849.743	36.41	10	F10:7588	CUPro22684.raw				134000	29900	P02768|ALBU_HUMAN	Carbamidomethylation	C7:Carbamidomethylation:1000.00
AFS(-18.01)DGLAHLDNLKGTF	35.8	1686.84	16	-4.1	563.284	44.35	2	F2:9470	CUPro22676.raw						P68871|HBB_HUMAN:P02042|HBD_HUMAN	Dehydration	S3:Dehydration:27.96
LVTLAAHLPAEFTPAVHASLDK	65.43	2300.25	22	-1.5	767.757	43.79	2	F2:9283	CUPro22676.raw						P69905|HBA_HUMAN
YDFGYDGDFYRA	93.24	1487.6	12	-1.9	744.806	38.78	19	F19:6084	CUPro22693.raw	108000	46700				P08123|CO1A2_HUMAN
KVGAHAGEYGAEALERM(+15.99)FL	90.63	2064.01	19	-6	1033.01	41.83	2	F2:8424	CUPro22676.raw						P69905|HBA_HUMAN	Oxidation (M)	M17:Oxidation (M):1000.00
VAHVDDM(+15.99)PNALSALSDLHAHKLRVDPVN	63.01	3049.54	28	-3.7	1017.52	40.95	2	F2:7975	CUPro22676.raw						P69905|HBA_HUMAN	Oxidation (M)	M7:Oxidation (M):1000.00
PDAPPSPPLGAPGLPPAGSPPDSHVLL	98.92	2552.33	27	-1.1	1277.17	46.33	2	F2:10504	CUPro22676.raw		424000				P02765|FETUA_HUMAN
YM(+15.99)EKNQLEEVPSALPRNLEQL	30.96	2516.26	21	-6.3	839.755	42.18	2	F2:8542	CUPro22676.raw						P51888|PRELP_HUMAN	Oxidation (M)	M2:Oxidation (M):1000.00
FSFLPQPPQEKAHDGGRYY	78.34	2236.07	19	-3.8	1119.04	41.48	2	F2:8162	CUPro22676.raw		49000				P02452|CO1A1_HUMAN
PEN(+.98)FRLL	36.57	888.471	7	-4.3	445.241	43.46	2	F2:9127	CUPro22676.raw						P68871|HBB_HUMAN:P02042|HBD_HUMAN	Deamidation (NQ)	N3:Deamidation (NQ):1000.00
SELHC(+57.02)DKLHVDPENFR	85.72	1994.93	16	0.7	998.471	32.02	4	F4:5244	CUPro22678.raw						P68871|HBB_HUMAN:P02042|HBD_HUMAN	Carbamidomethylation	C5:Carbamidomethylation:1000.00
VTYVPVTTFKNL	78.44	1380.77	12	-4.3	691.387	43.76	2	F2:9290	CUPro22676.raw						P62899|RL31_HUMAN
LVVQSITPHQSQQSQPVELDPFGAAPFPSKQ	70.1	3359.71	31	-2.7	1120.91	44.56	2	F2:9684	CUPro22676.raw						Q9NSY1|BMP2K_HUMAN
LVTYVPVTTFKNLQTVNVDEN	53.88	2393.25	21	-6.4	1197.62	45.38	2	F2:10035	CUPro22676.raw						P62899|RL31_HUMAN
DFSFLPQPPQEK(+15.99)	43.72	1447.7	12	-0.5	724.856	41.13	9	F9:8804	CUPro22683.raw						P02452|CO1A1_HUMAN	Oxidation or Hydroxylation	K12:Oxidation or Hydroxylation:45.70
PVDLSKWSGPL	78.33	1197.64	11	-0.4	599.827	41.02	9	F9:8756	CUPro22683.raw						P30086|PEBP1_HUMAN
AFSDGLAHLDNLKGTFA	79.56	1775.88	17	-3.3	888.946	44.04	2	F2:9428	CUPro22676.raw						P68871|HBB_HUMAN
PTGAVLFM(+15.99)GQIN(+.98)KP	63.86	1488.76	14	-2.5	745.388	34.09	20	F20:5146	CUPro22694.raw						P07093|GDN_HUMAN	Oxidation (M); Deamidation (NQ)	M8:Oxidation (M):1000.00;N12:Deamidation (NQ):47.70
VTLAAHLPAEF	64.14	1167.63	11	-1.7	584.821	37.52	20	F20:6010	CUPro22694.raw						P69905|HBA_HUMAN
GHYDESM(+15.99)PDPLPEFTE	65.9	1878.76	16	-2.9	940.385	40.32	2	F2:7696	CUPro22676.raw						P05997|CO5A2_HUMAN	Oxidation (M)	M7:Oxidation (M):1000.00
DAHKSEVAHRFKDLGEENFK	51.38	2356.16	20	0	590.046	32.95	2	F2:4930	CUPro22676.raw						P02768|ALBU_HUMAN
PTGAVLFM(+15.99)GQINKP	84.2	1487.78	14	-1.1	744.897	38.81	2	F2:7047	CUPro22676.raw						P07093|GDN_HUMAN	Oxidation (M)	M8:Oxidation (M):1000.00
ASLDKFLASVST	57.91	1237.66	12	-2	619.834	40.75	9	F9:8672	CUPro22683.raw						P69905|HBA_HUMAN
VHLTPEEKSAVTALW(+13.98)G	40.63	1750.89	16	-8.7	876.444	43.18	2	F2:9001	CUPro22676.raw						P68871|HBB_HUMAN	Tryptophan oxidation to oxolactone	W15:Tryptophan oxidation to oxolactone:1000.00
EIPPPPPEDFPLPPPP	74.56	1734.89	16	-1.9	868.449	46.21	9	F9:10679	CUPro22683.raw		28900				Q15942|ZYX_HUMAN
YDFGYDGD(+21.98)FY	63.99	1282.44	10	-5.7	642.225	45.13	10	F10:11635	CUPro22684.raw						P08123|CO1A2_HUMAN	Sodium adduct	D8:Sodium adduct:36.80
LVTLAAHLPAEFTPAVH	111.08	1785.98	17	-2.3	893.994	40.45	9	F9:8505	CUPro22683.raw		12300				P69905|HBA_HUMAN
HYDESM(+15.99)PDPLPEFTE	51.17	1821.74	15	-1.9	911.876	40.74	2	F2:7841	CUPro22676.raw						P05997|CO5A2_HUMAN	Oxidation (M)	M6:Oxidation (M):1000.00
NIDPNFVDSSPC(+57.02)PR	55.62	1616.73	14	-1.2	809.369	35.03	2	F2:5588	CUPro22676.raw						P15848|ARSB_HUMAN	Carbamidomethylation	C12:Carbamidomethylation:1000.00
GTC(+57.02)IYQGRLWAFC(+57.02)C(+57.02)	89.93	1790.77	14	-1.3	896.391	45.63	2	F2:10155	CUPro22676.raw						P59666|DEF3_HUMAN:P59665|DEF1_HUMAN	Carbamidomethylation	C3:Carbamidomethylation:1000.00;C13:Carbamidomethylation:1000.00;C14:Carbamidomethylation:1000.00
AFVRWLPAEYEDG	42.46	1551.74	13	-1.7	776.874	46.47	2	F2:10529	CUPro22676.raw						P05164|PERM_HUMAN
VGGEALGRLL	54.75	983.576	10	-2.2	492.794	42.97	2	F2:8912	CUPro22676.raw						P68871|HBB_HUMAN:P02042|HBD_HUMAN
VEQIAFDPSNM(+15.99)PPGIEASPDKM(+15.99)LQGRL	52.41	2971.44	27	-1.5	991.486	37.58	8	F8:6171	CUPro22682.raw						P04040|CATA_HUMAN	Oxidation (M)	M11:Oxidation (M):1000.00;M22:Oxidation (M):1000.00
NHIVFPVPIDQC(+57.02)IDG	61.79	1722.84	15	-2.2	862.425	46.54	2	F2:10560	CUPro22676.raw						P80188|NGAL_HUMAN	Carbamidomethylation	C12:Carbamidomethylation:1000.00
NVWGKVEADIPGHGQEVL	44.79	1946.98	18	4	974.504	43.04	2	F2:8999	CUPro22676.raw						P02144|MYG_HUMAN
DC(+57.02)YC(+57.02)RIPAC(+57.02)IAGERRYGTC(+57.02)	34.68	2377.02	19	-1.1	793.346	33.76	2	F2:5174	CUPro22676.raw						P59666|DEF3_HUMAN	Carbamidomethylation	C2:Carbamidomethylation:1000.00;C4:Carbamidomethylation:1000.00;C9:Carbamidomethylation:1000.00;C19:Carbamidomethylation:1000.00
TQRFFESFGDLSTPD	55.14	1745.79	15	-2	873.9	40.55	14	F14:6984	CUPro22688.raw		144000				P68871|HBB_HUMAN
FVLKTPSAAYL	66.64	1208.68	11	-2.6	605.346	40.29	9	F9:8492	CUPro22683.raw						P06396|GELS_HUMAN
VAHVDDMPNALSALSDLHAHKLRVDPVN	31.02	3033.55	28	-1.4	1012.19	43.72	2	F2:9281	CUPro22676.raw						P69905|HBA_HUMAN
Q(-17.03)RDC(+57.02)IPFFRSAPSC(+57.02)PQ	49.89	1947.87	16	-0.9	974.942	38.2	11	F11:7392	CUPro22685.raw						P11678|PERE_HUMAN	Pyro-glu from Q; Carbamidomethylation	Q1:Pyro-glu from Q:1000.00;C4:Carbamidomethylation:1000.00;C14:Carbamidomethylation:1000.00
PVDLSKWSGPLSLQE	73.86	1654.86	15	-3	828.433	46.31	2	F2:10465	CUPro22676.raw						P30086|PEBP1_HUMAN
AGFAGDDAPRAVF	94.38	1292.61	13	-2.4	647.313	37.15	8	F8:6041	CUPro22682.raw	77500					P68133|ACTS_HUMAN:P60709|ACTB_HUMAN:P63261|ACTG_HUMAN:P62736|ACTA_HUMAN:Q6S8J3|POTEE_HUMAN:A5A3E0|POTEF_HUMAN
QEIPGLEEYSPEIY	69.52	1665.78	14	-3.3	833.893	47.51	2	F2:10984	CUPro22676.raw						Q9BXL5|HEMGN_HUMAN
ALVC(+57.02)DNGSGLC(+57.02)KAGFAGDDAPRAVF	45.74	2567.19	25	-1.2	856.736	41.36	2	F2:8198	CUPro22676.raw						P62736|ACTA_HUMAN	Carbamidomethylation	C4:Carbamidomethylation:1000.00;C11:Carbamidomethylation:1000.00
GLPENHIVFPVPIDQC(+57.02)	46.74	1833.91	16	-4.1	917.958	46.83	2	F2:10680	CUPro22676.raw						P80188|NGAL_HUMAN	Carbamidomethylation	C16:Carbamidomethylation:1000.00
SLEDKTERELLESYIDGRIVEG	47.67	2550.28	22	-7.9	851.094	43.91	2	F2:9362	CUPro22676.raw						P00734|THRB_HUMAN
V(+27.99)LSPADKTNVKAA	53.78	1340.73	13	-1.6	671.371	31.63	4	F4:5095	CUPro22678.raw				31700		P69905|HBA_HUMAN	Formylation (Protein N-term)	V1:Formylation (Protein N-term):1000.00
AS(-18.01)HLPSDFTPAVHASLDK	33.14	1873.93	18	-4.9	625.648	37.08	2	F2:6440	CUPro22676.raw							Dehydration	S2:Dehydration:0.00
KGDGPVQGIINF	44.92	1243.66	12	-3.3	622.833	37.48	20	F20:6003	CUPro22694.raw						P00441|SODC_HUMAN
VAHVDDMPNAL	50.49	1180.55	11	-2.5	591.283	33.02	9	F9:5909	CUPro22683.raw						P69905|HBA_HUMAN
TPEEKSAVTALW(+31.99)	67.61	1362.67	12	-1.3	682.34	34.76	2	F2:5522	CUPro22676.raw						P68871|HBB_HUMAN	Dihydroxy	W12:Dihydroxy:95.63
FSFLPQPPQEK(+15.99)AHDGGRYY	35.84	2252.06	19	-0.8	1127.04	41.33	2	F2:8244	CUPro22676.raw						P02452|CO1A1_HUMAN	Oxidation or Hydroxylation	K11:Oxidation or Hydroxylation:11.12
GLPENHIVFPVPIDQC(+57.02)IDG	59.69	2119.04	19	-1.8	1060.53	43.19	17	F17:8981	CUPro22691.raw				1410000	109000	P80188|NGAL_HUMAN	Carbamidomethylation	C16:Carbamidomethylation:1000.00
HC(+57.02)DKLHVDPENFR	103.18	1665.77	13	-1.5	833.89	27.82	10	F10:4142	CUPro22684.raw						P68871|HBB_HUMAN:P02042|HBD_HUMAN	Carbamidomethylation	C2:Carbamidomethylation:1000.00
AAHLPAEFT(-18.01)PAVHASLDKF	46.05	2003.03	19	-3.4	501.762	41.57	2	F2:8299	CUPro22676.raw						P69905|HBA_HUMAN	Dehydration	T9:Dehydration:34.81
NM(+15.99)DC(+57.02)YC(+57.02)RIPA	47.82	1314.52	10	-1	658.264	30.57	2	F2:4209	CUPro22676.raw						P59666|DEF3_HUMAN	Oxidation (M); Carbamidomethylation	M2:Oxidation (M):1000.00;C4:Carbamidomethylation:1000.00;C6:Carbamidomethylation:1000.00
C(+57.02)LEHGIQPDGQM(+15.99)PSDKTIGGGDDSF	65.14	2676.14	25	0	893.055	31.27	10	F10:5283	CUPro22684.raw						Q71U36|TBA1A_HUMAN:P68363|TBA1B_HUMAN:Q9BQE3|TBA1C_HUMAN	Carbamidomethylation; Oxidation (M)	C1:Carbamidomethylation:1000.00;M12:Oxidation (M):1000.00
VDDM(+15.99)PNALSALSDLHAHKLR	36.06	2218.12	20	-2.1	740.378	39.48	2	F2:7327	CUPro22676.raw						P69905|HBA_HUMAN	Oxidation (M)	M4:Oxidation (M):1000.00
E(+42.01)EEDSTALVC(+57.02)DNGSGLC(+57.02)KAGFAGDDAPRAV	43.09	3152.37	30	-1.3	1051.79	39.51	2	F2:7352	CUPro22676.raw						P62736|ACTA_HUMAN	Acetylation (Protein N-term); Carbamidomethylation	E1:Acetylation (Protein N-term):1000.00;C10:Carbamidomethylation:1000.00;C17:Carbamidomethylation:1000.00
FGYDGDFYRA	79.53	1209.51	10	-2.3	605.76	36.8	13	F13:5649	CUPro22687.raw	20500					P08123|CO1A2_HUMAN
APPSPPLGAPGLPPAGSPPDSHVLL	113.66	2340.25	25	-1.8	1171.13	43.01	9	F9:9430	CUPro22683.raw						P02765|FETUA_HUMAN
AC(+57.02)YC(+57.02)RIPAC(+57.02)IA	36.48	1353.6	11	1	677.808	36.16	2	F2:5994	CUPro22676.raw						P59665|DEF1_HUMAN	Carbamidomethylation	C2:Carbamidomethylation:1000.00;C4:Carbamidomethylation:1000.00;C9:Carbamidomethylation:1000.00
QGRLW(+31.99)AFC(+57.02)C(+57.02)	44.68	1228.51	9	1.5	615.264	38.58	2	F2:6900	CUPro22676.raw						P59666|DEF3_HUMAN:P59665|DEF1_HUMAN	Dihydroxy; Carbamidomethylation	W5:Dihydroxy:19.68;C8:Carbamidomethylation:1000.00;C9:Carbamidomethylation:1000.00
LM(+15.99)IEQNTKSPLFM(+15.99)	87.8	1582.77	13	1.6	792.395	39.28	2	F2:7251	CUPro22676.raw						P01009|A1AT_HUMAN	Oxidation (M)	M2:Oxidation (M):1000.00;M13:Oxidation (M):1000.00
ATLSELHC(+57.02)DKLHVDPENFR	82.51	2280.1	19	-2.4	1141.05	34.68	4	F4:6368	CUPro22678.raw				49600		P68871|HBB_HUMAN	Carbamidomethylation	C8:Carbamidomethylation:1000.00
KNAALPTVPEPA	31.18	1206.66	12	-1.6	604.337	39.74	2	F2:7450	CUPro22676.raw						O15069|NACAD_HUMAN
DVGPPIPSPGFSSFPGVDS	41.74	1857.88	19	0.7	929.947	49.09	2	F2:11643	CUPro22676.raw						Q6UX06|OLFM4_HUMAN
GK(+70.01)VGAHAGEYGAEALER	53.77	1783.85	17	5.9	595.627	33.22	2	F2:4981	CUPro22676.raw						P69905|HBA_HUMAN	N-pyruvic acid 2-iminyl	K2:N-pyruvic acid 2-iminyl:1000.00
W(+31.99)GKVNVDEVGGEALGRL	32.77	1829.93	17	-5.5	915.966	41.1	2	F2:8063	CUPro22676.raw						P68871|HBB_HUMAN	Dihydroxy	W1:Dihydroxy:22.85
DNGSGLC(+57.02)KAGFAGDDAPRAVF	41.16	2123.97	21	-0.9	708.996	39.69	2	F2:7432	CUPro22676.raw						P62736|ACTA_HUMAN	Carbamidomethylation	C7:Carbamidomethylation:1000.00
STALVC(+57.02)DNGSGLC(+57.02)KAGFAGDDAPRAVF	42.57	2755.27	27	-1.9	919.429	41.12	2	F2:8074	CUPro22676.raw						P62736|ACTA_HUMAN	Carbamidomethylation	C6:Carbamidomethylation:1000.00;C13:Carbamidomethylation:1000.00
D(+42.01)EDETTALVC(+57.02)DNGSGLVK	39.02	1963.87	18	-0.4	982.941	39.15	2	F2:7194	CUPro22676.raw						P68133|ACTS_HUMAN	Acetylation (Protein N-term); Carbamidomethylation	D1:Acetylation (Protein N-term):1000.00;C10:Carbamidomethylation:1000.00
D(+42.01)DDIAALVVDNGSGM(+15.99)C(+57.02)KAGFAGDDAPRAVF	62.66	3111.39	30	-2.5	1038.14	45.26	16	F16:10997	CUPro22690.raw				38600000	1360000	P60709|ACTB_HUMAN	Acetylation (Protein N-term); Oxidation (M); Carbamidomethylation	D1:Acetylation (Protein N-term):1000.00;M15:Oxidation (M):1000.00;C16:Carbamidomethylation:1000.00
GGGYDFGYD(+21.98)GDFY	32.45	1453.51	13	-2.1	727.76	46.83	2	F2:10703	CUPro22676.raw						P08123|CO1A2_HUMAN	Sodium adduct	D9:Sodium adduct:15.73
GKVGGHAAEYGAEALERM(+15.99)	51.06	1860.88	18	-0.2	621.3	29.21	4	F4:4367	CUPro22678.raw				8380			Oxidation (M)	M18:Oxidation (M):1000.00
LLSLKPSEAPELDEDEGF	65.89	1987.96	18	-2.1	994.986	41.4	9	F9:8919	CUPro22683.raw						P33241|LSP1_HUMAN
HC(+57.02)DKLHVDPENFRL	71.78	1778.85	14	-1.4	593.957	31.32	23	F23:5306	CUPro22697.raw						P68871|HBB_HUMAN:P02042|HBD_HUMAN	Carbamidomethylation	C2:Carbamidomethylation:1000.00
C(+57.02)YC(+57.02)RIPAC(+57.02)I	47.61	1211.52	9	1	606.77	36.94	2	F2:6291	CUPro22676.raw						P59666|DEF3_HUMAN:P59665|DEF1_HUMAN	Carbamidomethylation	C1:Carbamidomethylation:1000.00;C3:Carbamidomethylation:1000.00;C8:Carbamidomethylation:1000.00
C(+57.02)PIEC(+57.02)FM(+15.99)PLDVQADREDSRE	43.68	2482.06	20	-4.4	828.356	38.82	2	F2:7093	CUPro22676.raw						P02751|FINC_HUMAN	Carbamidomethylation; Oxidation (M)	C1:Carbamidomethylation:1000.00;C5:Carbamidomethylation:1000.00;M7:Oxidation (M):1000.00
GPDPLQYM(+15.99)	44.91	935.406	8	-2.6	468.709	34.97	2	F2:5599	CUPro22676.raw						P02458|CO2A1_HUMAN	Oxidation (M)	M8:Oxidation (M):1000.00
WGKVNVD(+21.98)EVGGEALGRL	46.67	1819.92	17	-0.7	607.647	49.15	3	F3:12435	CUPro22677.raw						P68871|HBB_HUMAN	Sodium adduct	D7:Sodium adduct:40.00
PTTKTYFPHF	70.56	1237.61	10	-2	619.813	33.14	19	F19:4477	CUPro22693.raw						P69905|HBA_HUMAN
EGLPALEFPNE	30.79	1214.58	11	-2.4	608.297	43.26	20	F20:7626	CUPro22694.raw						P02748|CO9_HUMAN
HLPAEFTPAVHASLDK	74.65	1731.89	16	-1.3	578.305	30.46	23	F23:4959	CUPro22697.raw						P69905|HBA_HUMAN
M(+15.99)IEQNTKSPLFM(+15.99)	59.55	1469.69	12	-1.8	735.851	30.63	19	F19:3845	CUPro22693.raw						P01009|A1AT_HUMAN	Oxidation (M)	M1:Oxidation (M):1000.00;M12:Oxidation (M):1000.00
D(+42.01)DDIAALVVDNGSG	34.77	1401.63	14	-1.4	701.819	50.67	2	F2:11979	CUPro22676.raw						P60709|ACTB_HUMAN	Acetylation (Protein N-term)	D1:Acetylation (Protein N-term):1000.00
KLLSHC(+57.02)LL	60.41	982.563	8	-0.6	492.289	31.93	23	F23:5562	CUPro22697.raw						P69905|HBA_HUMAN	Carbamidomethylation	C6:Carbamidomethylation:1000.00
PADKTNVKAA	37.45	1013.55	10	-4.2	507.78	26.62	2	F2:3164	CUPro22676.raw				10100		P69905|HBA_HUMAN
VHLTPEEKTAVNAL(-.98)	46.87	1519.84	14	-0.2	760.925	35.17	3	F3:6090	CUPro22677.raw				107000		P02042|HBD_HUMAN	Amidation	L14:Amidation:1000.00
TC(+57.02)VVC(+57.02)ARPLEGTSF	88.13	1595.74	14	1.7	798.88	39.28	2	F2:7252	CUPro22676.raw						Q15942|ZYX_HUMAN	Carbamidomethylation	C2:Carbamidomethylation:1000.00;C5:Carbamidomethylation:1000.00
IDEKGTEAAGAM(+15.99)FL	79.12	1467.69	14	-3.5	734.851	33.79	19	F19:4677	CUPro22693.raw						P01009|A1AT_HUMAN	Oxidation (M)	M12:Oxidation (M):1000.00
TRC(+57.02)PDGQFC(+57.02)PVAC(+57.02)C(+57.02)LDPGGASYSC(+57.02)C(+57.02)RP	81.28	3147.25	27	-2.2	1050.09	37.22	2	F2:6420	CUPro22676.raw						P28799|GRN_HUMAN	Carbamidomethylation	C3:Carbamidomethylation:1000.00;C9:Carbamidomethylation:1000.00;C13:Carbamidomethylation:1000.00;C14:Carbamidomethylation:1000.00;C24:Carbamidomethylation:1000.00;C25:Carbamidomethylation:1000.00
AC(+57.02)YC(+57.02)RIPAC(+57.02)IAGER	51.91	1695.76	14	1.6	566.263	33.39	2	F2:5073	CUPro22676.raw						P59665|DEF1_HUMAN	Carbamidomethylation	C2:Carbamidomethylation:1000.00;C4:Carbamidomethylation:1000.00;C9:Carbamidomethylation:1000.00
C(+57.02)RIPAC(+57.02)IAGERRYGTC(+57.02)	47.63	1938.9	16	-1.6	647.305	31.3	2	F2:4424	CUPro22676.raw						P59666|DEF3_HUMAN:P59665|DEF1_HUMAN	Carbamidomethylation	C1:Carbamidomethylation:1000.00;C6:Carbamidomethylation:1000.00;C16:Carbamidomethylation:1000.00
GAFSDGLAHLDNLKG	87.03	1513.75	15	-1.7	757.882	37.68	8	F8:6211	CUPro22682.raw						P68871|HBB_HUMAN:P02042|HBD_HUMAN
ATLSELHC(+57.02)DKLHVD	91.36	1636.79	14	-3.1	819.399	28.03	23	F23:4096	CUPro22697.raw	13000	13100		10800000		P68871|HBB_HUMAN	Carbamidomethylation	C8:Carbamidomethylation:1000.00
E(+42.01)EEDSTALVC(+57.02)DNGSGLC(+57.02)K	45.52	2024.83	18	-1.3	1013.42	34.9	2	F2:5547	CUPro22676.raw						P62736|ACTA_HUMAN	Acetylation (Protein N-term); Carbamidomethylation	E1:Acetylation (Protein N-term):1000.00;C10:Carbamidomethylation:1000.00;C17:Carbamidomethylation:1000.00
VHLTPEEKTAVNAL	65.75	1520.82	14	-0.3	761.417	35.38	3	F3:6157	CUPro22677.raw		1250		256000	7710	P02042|HBD_HUMAN
KLHVDPENFR	53	1253.65	10	-1	418.891	31.43	4	F4:5047	CUPro22678.raw						P68871|HBB_HUMAN:P02042|HBD_HUMAN
GIKGASVIFGEAL	47.89	1260.71	13	-4.4	631.358	46.83	2	F2:10704	CUPro22676.raw						O96009|NAPSA_HUMAN
ISKQEYDESGPSIVHRKC(+57.02)F	54.91	2279.1	19	-0.8	760.707	31.86	2	F2:4601	CUPro22676.raw				10800		P60709|ACTB_HUMAN:P63261|ACTG_HUMAN:Q6S8J3|POTEE_HUMAN	Carbamidomethylation	C18:Carbamidomethylation:1000.00
YC(+57.02)RIPAC(+57.02)IA	48.88	1122.53	9	-2.6	562.271	30.08	18	F18:4141	CUPro22692.raw						P59666|DEF3_HUMAN:P59665|DEF1_HUMAN	Carbamidomethylation	C2:Carbamidomethylation:1000.00;C7:Carbamidomethylation:1000.00
HLPAEFTPAVH	54.18	1217.62	11	-0.4	609.817	34.11	4	F4:6092	CUPro22678.raw						P69905|HBA_HUMAN
LAHLDNLKGTF	70.35	1227.66	11	-0.7	614.837	38.32	2	F2:6862	CUPro22676.raw						P68871|HBB_HUMAN:P02042|HBD_HUMAN
VAHVDDMPNALSALSDL	79.92	1766.85	17	-1.1	884.432	44.78	17	F17:9478	CUPro22691.raw	3320				1150000	P69905|HBA_HUMAN
LSFPTTKT	35.19	893.486	8	-1.2	447.75	32.76	4	F4:5546	CUPro22678.raw						P69905|HBA_HUMAN
HC(+57.02)DKLHVDPENF	81.45	1509.67	12	-1.6	755.84	32.61	4	F4:5450	CUPro22678.raw				72900		P68871|HBB_HUMAN:P02042|HBD_HUMAN:P69891|HBG1_HUMAN:P69892|HBG2_HUMAN	Carbamidomethylation	C2:Carbamidomethylation:1000.00
C(+57.02)LKLPGGSC(+57.02)M(+15.99)	60.66	1137.5	10	-2.3	569.755	28.11	21	F21:3708	CUPro22695.raw						P13762|DRB4_HUMAN:P04229|2B11_HUMAN:P13761|2B17_HUMAN:P01911|2B1F_HUMAN:Q29974|2B1G_HUMAN:Q9TQE0|2B19_HUMAN	Carbamidomethylation; Oxidation (M)	C1:Carbamidomethylation:1000.00;C9:Carbamidomethylation:1000.00;M10:Oxidation (M):1000.00
DAHKSEVAHRFKDLG	32.65	1708.86	15	-0.6	570.628	30.01	2	F2:4116	CUPro22676.raw						P02768|ALBU_HUMAN
VLSPADKTNVKAAWGKVGAHAG	90.76	2176.18	22	-2.4	1089.09	27.47	22	F22:3840	CUPro22696.raw						P69905|HBA_HUMAN
C(+57.02)YC(+57.02)RIPAC(+57.02)IAGER	54.5	1624.73	13	-1.1	542.582	32.88	2	F2:4904	CUPro22676.raw						P59666|DEF3_HUMAN:P59665|DEF1_HUMAN	Carbamidomethylation	C1:Carbamidomethylation:1000.00;C3:Carbamidomethylation:1000.00;C8:Carbamidomethylation:1000.00
VLTAAHC(+57.02)WG	59.05	1013.48	9	-0.3	507.745	34.8	2	F2:5534	CUPro22676.raw						P08311|CATG_HUMAN	Carbamidomethylation	C7:Carbamidomethylation:1000.00
AEALERM(+15.99)F	51.2	981.459	8	-4.2	491.735	32.2	5	F5:4835	CUPro22679.raw		16700				P69905|HBA_HUMAN	Oxidation (M)	M7:Oxidation (M):1000.00
C(+57.02)YC(+57.02)RIPA	42.4	938.41	7	-1	470.212	29.7	3	F3:4297	CUPro22677.raw						P59666|DEF3_HUMAN:P59665|DEF1_HUMAN	Carbamidomethylation	C1:Carbamidomethylation:1000.00;C3:Carbamidomethylation:1000.00
VLSPADKTNVKAAWG	69.3	1555.84	15	-2.2	778.923	34.27	2	F2:5349	CUPro22676.raw				57000		P69905|HBA_HUMAN
GVGLGPGPM(+15.99)GLM(+15.99)GPR	49.29	1426.71	15	-3.9	714.357	35.13	2	F2:5643	CUPro22676.raw						P08123|CO1A2_HUMAN	Oxidation (M)	M9:Oxidation (M):1000.00;M12:Oxidation (M):1000.00
STTHPGADLQENFC(+57.02)RN	36.87	1845.81	16	-2.5	616.274	30.57	2	F2:4211	CUPro22676.raw						P00734|THRB_HUMAN	Carbamidomethylation	C14:Carbamidomethylation:1000.00
TVLTSKYR	46.37	966.55	8	-1.9	484.281	23.91	23	F23:2900	CUPro22697.raw						P69905|HBA_HUMAN
RISISASGGGFRNRFGAGAGGGYGFGGGAGSGFGFGGGAG	30.6	3511.65	40	-6.8	878.914	29.77	2	F2:4034	CUPro22676.raw
PQLGGGGGGGGGGSGGGGGSSAGAA	32.87	1742.76	25	-5.1	581.923	39.71	2	F2:7387	CUPro22676.raw						Q9HCS4|TF7L1_HUMAN
C(+57.02)LRLPGGSC(+57.02)	56.82	1018.47	9	-3.4	510.24	33.53	2	F2:5092	CUPro22676.raw						Q30167|2B1A_HUMAN:Q9GIY3|2B1E_HUMAN:P20039|2B1B_HUMAN:Q5Y7A7|2B1D_HUMAN:P01912|2B13_HUMAN:Q30134|2B18_HUMAN:Q95IE3|2B1C_HUMAN	Carbamidomethylation	C1:Carbamidomethylation:1000.00;C9:Carbamidomethylation:1000.00
SKDVC(+57.02)KNYAEAKDVF	51.19	1772.84	15	0	591.954	32.19	2	F2:4687	CUPro22676.raw						P02768|ALBU_HUMAN	Carbamidomethylation	C5:Carbamidomethylation:1000.00
PSNM(+15.99)PPGIEASPDKM(+15.99)LQGRL	42.03	2169.06	20	-1.8	724.024	34.3	2	F2:5376	CUPro22676.raw						P04040|CATA_HUMAN	Oxidation (M)	M4:Oxidation (M):1000.00;M15:Oxidation (M):1000.00
GTC(+57.02)IYQGRL	44.97	1066.52	9	-2.4	534.268	34.44	2	F2:5425	CUPro22676.raw						P59666|DEF3_HUMAN:P59665|DEF1_HUMAN	Carbamidomethylation	C3:Carbamidomethylation:1000.00
GKVGAHAGEYGAEAL	75.29	1428.7	15	-0.7	715.357	26.1	22	F22:3433	CUPro22696.raw						P69905|HBA_HUMAN
K(+114.04)VGAHAGEYGAEALER	40.04	1770.86	16	-2.6	591.294	29.96	2	F2:4046	CUPro22676.raw						P69905|HBA_HUMAN	Ubiquitin	K1:Ubiquitin:1000.00
VGAHAGEYGAEALER	49.73	1528.73	15	-2.6	510.582	30.69	2	F2:4252	CUPro22676.raw						P69905|HBA_HUMAN
LSELHC(+57.02)DKLHVDPENFR	82.06	2108.01	17	-0.9	703.677	33.55	4	F4:5854	CUPro22678.raw				24900		P68871|HBB_HUMAN:P02042|HBD_HUMAN	Carbamidomethylation	C6:Carbamidomethylation:1000.00
GKVNVDEVGGEALG	69.99	1342.67	14	-2.7	672.342	30.36	11	F11:4716	CUPro22685.raw						P68871|HBB_HUMAN
GKVGAHAGEYGAEALERM(-29.99)	61.32	1814.89	18	-2.1	605.97	30.08	3	F3:4412	CUPro22677.raw						P69905|HBA_HUMAN	Homoserine	M18:Homoserine:1000.00
C(+57.02)DKLHVDPENFR	31.38	1528.71	12	-1.2	510.576	31.2	4	F4:4979	CUPro22678.raw						P68871|HBB_HUMAN:P02042|HBD_HUMAN	Carbamidomethylation	C1:Carbamidomethylation:1000.00
EAHPLVASVC(+57.02)NAYEK	31.4	1686.8	15	0	563.275	34.3	2	F2:5398	CUPro22676.raw						O60240|PLIN1_HUMAN	Carbamidomethylation	C10:Carbamidomethylation:1000.00
DC(+57.02)YC(+57.02)RIPAC(+57.02)	54.19	1213.47	9	-3	607.739	27.46	10	F10:4054	CUPro22684.raw						P59666|DEF3_HUMAN	Carbamidomethylation	C2:Carbamidomethylation:1000.00;C4:Carbamidomethylation:1000.00;C9:Carbamidomethylation:1000.00
LRVAPEEHPTL	57.86	1260.68	11	-1.3	631.348	28.8	23	F23:4369	CUPro22697.raw						P68133|ACTS_HUMAN:P62736|ACTA_HUMAN
ITKQEYDEAGPSIVHRKC(+57.02)F	65.42	2277.12	19	-3.1	760.045	28.78	10	F10:4422	CUPro22684.raw						P68133|ACTS_HUMAN	Carbamidomethylation	C18:Carbamidomethylation:1000.00
SDGLAHLDNLKG	65.98	1238.63	12	-5.2	620.317	28.32	20	F20:3689	CUPro22694.raw						P68871|HBB_HUMAN:P02042|HBD_HUMAN
GTC(+57.02)QDAAIVGYKDSPS	89.87	1667.75	16	-0.7	834.88	30.39	3	F3:4487	CUPro22677.raw						P07737|PROF1_HUMAN	Carbamidomethylation	C3:Carbamidomethylation:1000.00
G(+27.99)KVGAHAGEYGAEALER	56.85	1741.84	17	-1.3	581.619	31.54	2	F2:4513	CUPro22676.raw						P69905|HBA_HUMAN	Formylation (Protein N-term)	G1:Formylation (Protein N-term):1000.00
AC(+57.02)YC(+57.02)RIPAC(+57.02)	38.98	1169.48	9	-3.3	585.744	29.42	2	F2:3924	CUPro22676.raw						P59665|DEF1_HUMAN	Carbamidomethylation	C2:Carbamidomethylation:1000.00;C4:Carbamidomethylation:1000.00;C9:Carbamidomethylation:1000.00
QLNQGEAITKG	30.96	1157.6	11	1.3	579.81	31.9	2	F2:4614	CUPro22676.raw						P40123|CAP2_HUMAN
V(+42.01)LSPADKTNVK	54.38	1212.67	11	-1.9	607.342	32.33	2	F2:4760	CUPro22676.raw						P69905|HBA_HUMAN	Acetylation (Protein N-term)	V1:Acetylation (Protein N-term):1000.00
VLSPADKTNVKAA(-.98)	48.3	1311.75	13	-1.6	656.882	23.99	10	F10:3107	CUPro22684.raw						P69905|HBA_HUMAN	Amidation	A13:Amidation:1000.00
DAHKSEVAHRFKD	30.45	1538.76	13	-2	513.926	24.89	2	F2:2809	CUPro22676.raw						P02768|ALBU_HUMAN
GQC(+57.02)GNQIGAKF	44.09	1178.55	11	-2	590.281	31.68	2	F2:4572	CUPro22676.raw						P07437|TBB5_HUMAN:P68371|TBB4B_HUMAN	Carbamidomethylation	C3:Carbamidomethylation:1000.00
LQIQSPAGQSRC(+57.02)GG	66.57	1457.7	14	-2	729.858	28.65	2	F2:3712	CUPro22676.raw						P08311|CATG_HUMAN	Carbamidomethylation	C12:Carbamidomethylation:1000.00
GKVNVDEVGGEA	73.19	1172.57	12	-1.9	587.29	27.35	4	F4:3834	CUPro22678.raw						P68871|HBB_HUMAN
RVC(+57.02)EDGPVFYPPPKK	31.49	1787.9	15	-5.4	596.972	32.19	2	F2:4691	CUPro22676.raw						O00584|RNT2_HUMAN	Carbamidomethylation	C3:Carbamidomethylation:1000.00
LVC(+57.02)DNGSGLC(+57.02)KAGFAGDDAPRA	44.15	2250.02	22	0.4	751.013	33.25	2	F2:5036	CUPro22676.raw						P62736|ACTA_HUMAN	Carbamidomethylation	C3:Carbamidomethylation:1000.00;C10:Carbamidomethylation:1000.00
TRC(+57.02)PDGQFC(+57.02)PVAC(+57.02)C(+57.02)LDPGGASYSC(+57.02)C(+57.02)RPLL	65.07	3373.42	29	-7.4	1125.47	42.73	2	F2:8804	CUPro22676.raw						P28799|GRN_HUMAN	Carbamidomethylation	C3:Carbamidomethylation:1000.00;C9:Carbamidomethylation:1000.00;C13:Carbamidomethylation:1000.00;C14:Carbamidomethylation:1000.00;C24:Carbamidomethylation:1000.00;C25:Carbamidomethylation:1000.00
VC(+57.02)PPGRAQFGPGAGAGSGAGGSSGGGGGPGTYQYSQG	33.31	3267.44	37	-14.3	1090.14	30.5	2	F2:4206	CUPro22676.raw						O95936|EOMES_HUMAN	Carbamidomethylation	C2:Carbamidomethylation:1000.00
AQYLQQC(+57.02)PFEDHVKLVN(+.98)EVTEF	35.88	2694.26	22	-9.8	1348.13	45.74	2	F2:10213	CUPro22676.raw						P02768|ALBU_HUMAN	Carbamidomethylation; Deamidation (NQ)	C7:Carbamidomethylation:1000.00;N17:Deamidation (NQ):34.68
FSFLPQPPQ(+.98)EKAHDGGRYY	47.11	2237.05	19	10.2	1119.55	41.71	2	F2:8345	CUPro22676.raw						P02452|CO1A1_HUMAN	Deamidation (NQ)	Q9:Deamidation (NQ):0.00
FETLPREAPDLVLQRC(+57.02)C(+57.02)S	35.24	2190.06	18	-6.8	731.021	39.73	2	F2:7451	CUPro22676.raw						P04275|VWF_HUMAN	Carbamidomethylation	C16:Carbamidomethylation:1000.00;C17:Carbamidomethylation:1000.00
FDTASTGKTFPGFFSPM(+15.99)	94.84	1852.83	17	-1.2	927.423	41.99	9	F9:9217	CUPro22683.raw						P02671|FIBA_HUMAN	Oxidation (M)	M17:Oxidation (M):1000.00
SPSGQKDLLFKDSAIGF	33.93	1808.93	17	-3.5	603.982	43.3	2	F2:9067	CUPro22676.raw						P02788|TRFL_HUMAN
G(+43.01)KVGAHAGEYGAEALER	63.67	1756.85	17	-1.7	586.623	31.08	3	F3:4722	CUPro22677.raw						P69905|HBA_HUMAN	Carbamylation	G1:Carbamylation:0.00
FKDLGEENFKALVL	54.08	1621.87	14	-5.1	811.939	46.47	2	F2:10548	CUPro22676.raw						P02768|ALBU_HUMAN
VLSPADKTNVKAAW(+15.99)	68.43	1514.81	14	-2.8	758.41	31.27	4	F4:5069	CUPro22678.raw						P69905|HBA_HUMAN	Oxidation (HW)	W14:Oxidation (HW):1000.00
VHLTPEEKSAVTAL(-.98)	51.92	1492.83	14	-0.8	747.419	30.44	23	F23:4961	CUPro22697.raw	233000	347000		0	12500	P68871|HBB_HUMAN	Amidation	L14:Amidation:1000.00
C(+57.02)RIPAC(+57.02)IAGER	59.69	1301.63	11	-3.7	651.822	27.42	10	F10:4045	CUPro22684.raw						P59666|DEF3_HUMAN:P59665|DEF1_HUMAN	Carbamidomethylation	C1:Carbamidomethylation:1000.00;C6:Carbamidomethylation:1000.00
GC(+57.02)TIGLKDSVT	34.26	1149.57	11	-6.6	575.788	37.31	1	F1:5222	CUPro22675.raw						P57103|NAC3_HUMAN:P32418|NAC1_HUMAN	Carbamidomethylation	C2:Carbamidomethylation:1000.00
PGDSDIIRSMPEQTGEK	70.59	1858.87	17	-1.7	930.442	32.66	1	F1:4209	CUPro22675.raw						P62888|RL30_HUMAN
LPSLAADFVESKD	85.32	1390.7	13	-1.2	696.356	45.16	1	F1:7100	CUPro22675.raw						P02768|ALBU_HUMAN
SPDLPKLKPD	38.85	1108.61	10	-3.4	555.312	28.93	13	F13:3767	CUPro22687.raw	0
NPNLPRLVRPEVD	40.6	1517.83	13	-0.8	759.922	38.72	1	F1:5520	CUPro22675.raw						P02768|ALBU_HUMAN
PGDSDIIR	58.32	871.44	8	-4.9	436.725	26.27	10	F10:3710	CUPro22684.raw	1530	2210		537		P62888|RL30_HUMAN
KETC(+57.02)FAEEGKKLVAASQAALGL	38.19	2320.21	22	0.5	774.411	48.7	1	F1:7970	CUPro22675.raw						P02768|ALBU_HUMAN	Carbamidomethylation	C4:Carbamidomethylation:1000.00
EM(+15.99)PADLPSLAADFVESKD	81.12	1949.89	18	0.1	975.954	45.13	7	F7:7788	CUPro22681.raw	3080					P02768|ALBU_HUMAN	Oxidation (M)	M2:Oxidation (M):1000.00
VCTLAIIDPGDSDIIR	52.52	1699.88	16	1.9	850.95	48.7	1	F1:7915	CUPro22675.raw						P62888|RL30_HUMAN
NLPRLVRPEVD	34.39	1306.74	11	-2.6	654.373	38.29	1	F1:5433	CUPro22675.raw						P02768|ALBU_HUMAN
DSPDLPKLKPD	56.55	1223.64	11	-2.9	612.825	33.63	1	F1:4403	CUPro22675.raw
PNLPRLVRPEVD	39.3	1403.79	12	-2.1	702.9	39.26	1	F1:5650	CUPro22675.raw						P02768|ALBU_HUMAN
LPSLAADFVESK	67.38	1275.67	12	-1	638.842	45.3	1	F1:7143	CUPro22675.raw						P02768|ALBU_HUMAN
PASTGAQFIDGLDSGGGTP	48.05	1746.81	19	-1.3	874.409	42.91	1	F1:6593	CUPro22675.raw
PADLPSLAADFVESKD	68.35	1673.81	16	-2.9	837.912	48.46	1	F1:7921	CUPro22675.raw						P02768|ALBU_HUMAN
VNVEINVAPGKD	47.29	1253.66	12	0.6	627.838	34.29	1	F1:4541	CUPro22675.raw						P35527|K1C9_HUMAN
SLAADFVESKD	61.87	1180.56	11	-3.5	591.286	38.43	1	F1:5470	CUPro22675.raw						P02768|ALBU_HUMAN
LPSLAAD(-18.01)FVESKD	33.69	1372.69	13	-0.9	687.35	46.73	1	F1:7506	CUPro22675.raw						P02768|ALBU_HUMAN	Dehydration	D7:Dehydration:16.51
LVILANNCPALR	50.83	1295.74	12	-1	648.876	44.58	1	F1:6989	CUPro22675.raw						P62888|RL30_HUMAN
PASTGAQFIDGLDSGGGTPN	58.78	1860.85	20	0.3	931.432	41.11	1	F1:6148	CUPro22675.raw
TPGHLLD	30.8	751.386	7	-1.1	376.7	32.42	1	F1:4122	CUPro22675.raw						P29728|OAS2_HUMAN
KSLHTLFGD	50.32	1016.53	9	-2.5	509.271	39.54	1	F1:5739	CUPro22675.raw						P02768|ALBU_HUMAN
SYELPDGQVITIGNER	76.36	1789.88	16	-1.7	895.948	39.67	7	F7:6342	CUPro22681.raw						P68133|ACTS_HUMAN:P60709|ACTB_HUMAN:P63261|ACTG_HUMAN:P62736|ACTA_HUMAN:Q6S8J3|POTEE_HUMAN:A5A3E0|POTEF_HUMAN
PHEC(+57.02)YAKVFD	39.67	1264.55	10	-4.3	633.282	34.54	1	F1:4594	CUPro22675.raw						P02768|ALBU_HUMAN	Carbamidomethylation	C4:Carbamidomethylation:1000.00
EM(+15.99)PADLPSLAADFVESK	53.88	1834.87	17	-3.9	918.437	48.5	1	F1:7933	CUPro22675.raw						P02768|ALBU_HUMAN	Oxidation (M)	M2:Oxidation (M):1000.00
VVVSREPSVPAS	32.24	1225.67	12	-3.6	613.838	37.14	1	F1:5214	CUPro22675.raw						Q92615|LAR4B_HUMAN
TLM(+15.99)ISRTPEVT	47.23	1262.65	11	-2.4	632.333	34.62	1	F1:4617	CUPro22675.raw						P01857|IGHG1_HUMAN	Oxidation (M)	M3:Oxidation (M):1000.00
AIPENLPPLTADFAED	30.68	1711.83	16	-3.5	856.919	49.18	1	F1:8084	CUPro22675.raw
RADLAKYIC(+57.02)ENQD	41.2	1594.74	13	-2.1	798.376	36.07	1	F1:4956	CUPro22675.raw						P02768|ALBU_HUMAN	Carbamidomethylation	C9:Carbamidomethylation:1000.00
GKKKVWLDPNETNEIANANSR	46.18	2383.22	21	-2.1	795.414	35.11	1	F1:4734	CUPro22675.raw						P84098|RL19_HUMAN
D(+42.01)DDIAALVVDNGSGMC(+57.02)KAGFAGDDAPR	57.22	2778.22	27	-2.8	927.079	47.23	1	F1:7651	CUPro22675.raw						P60709|ACTB_HUMAN	Acetylation (Protein N-term); Carbamidomethylation	D1:Acetylation (Protein N-term):1000.00;C16:Carbamidomethylation:1000.00
KEESEESDDDMGFGLFD	43.76	1948.75	17	-1.6	975.382	47.49	1	F1:7694	CUPro22675.raw						P05387|RLA2_HUMAN:P05386|RLA1_HUMAN
MSGDLSSNVTVSVTSSTISSNVASK	62.91	2457.19	25	-2.6	1229.6	38.2	1	F1:5427	CUPro22675.raw						P35908|K22E_HUMAN
KLC(+57.02)TVATLRETYGEM(+15.99)AD	36.48	1972.92	17	-3	987.466	36.56	1	F1:5084	CUPro22675.raw						P02768|ALBU_HUMAN	Carbamidomethylation; Oxidation (M)	C3:Carbamidomethylation:1000.00;M15:Oxidation (M):1000.00
FSSC(+57.02)GGGGGSFGAGGGFGSR	44.36	1764.73	20	-0.8	883.37	35.11	1	F1:4737	CUPro22675.raw						P04264|K2C1_HUMAN	Carbamidomethylation	C4:Carbamidomethylation:1000.00
TTGIVMDSGDGVTHTVPIYEGYALPH	32.85	2729.3	26	-5.2	910.769	44.67	1	F1:7028	CUPro22675.raw						P60709|ACTB_HUMAN:P63261|ACTG_HUMAN
DEM(+15.99)PADLPSLAADFVESKD	71.51	2064.92	19	-4.7	1033.46	48.88	1	F1:8028	CUPro22675.raw						P02768|ALBU_HUMAN	Oxidation (M)	M3:Oxidation (M):1000.00
GQVITIGNER	54.2	1085.58	10	-1	543.798	32.6	1	F1:4201	CUPro22675.raw						P68133|ACTS_HUMAN:P60709|ACTB_HUMAN:P63261|ACTG_HUMAN:P62736|ACTA_HUMAN:Q6S8J3|POTEE_HUMAN:A5A3E0|POTEF_HUMAN
HGSLGFLPR	35.89	982.535	9	-1.6	492.274	40.09	1	F1:5890	CUPro22675.raw						P39023|RL3_HUMAN
FYVSPEDLEAQLQSDEREATDTPIVIQPASATETTQLTADSHPSYHTDG	30.16	5360.48	49	-2.3	1341.12	43.16	16	F16:10068	CUPro22690.raw				0		Q9H3Z4|DNJC5_HUMAN
TQRFFESFGDLSTPDAVM(+15.99)GNPKVKAHGKKVLGAFSDGLAHLDNLKGTF	48.38	5163.62	48	-5.8	1291.91	39.18	16	F16:8368	CUPro22690.raw				26600000		P68871|HBB_HUMAN	Oxidation (M)	M18:Oxidation (M):1000.00
SSGFGGGSGSSM(+15.99)AGGLGAGYGRALGGGSFGGLGM(+15.99)GFGGSPGGGSLGILSGNDGGLLS	32.52	4869.24	57	-1.1	974.853	23.57	23	F23:2808	CUPro22697.raw						Q99456|K1C12_HUMAN	Oxidation (M)	M12:Oxidation (M):1000.00;M34:Oxidation (M):1000.00
SGGGYGGGSGSRGGSGGSHGGGSGFGGESGGSYGGGEEASGSGGGYGGGSGKSSHS	33.28	4599.84	56	-4.8	1150.96	22.99	23	F23:2627	CUPro22697.raw						P35527|K1C9_HUMAN
TGVNC(+57.02)ETSC(+57.02)VQQPPC(+57.02)FPLKIPPNDPRIKNQADC(+57.02)IPFFR	39.22	4500.16	38	-1.4	1126.05	42.3	5	F5:7984	CUPro22679.raw						P05164|PERM_HUMAN	Carbamidomethylation	C5:Carbamidomethylation:1000.00;C9:Carbamidomethylation:1000.00;C15:Carbamidomethylation:1000.00;C33:Carbamidomethylation:1000.00
C(+57.02)GPPDGSQPAAAGAGASKAGNPAAAAAAAAAAVAAAAAAAAAKPSDTGGGGSGGG	33.77	4400.08	55	2.6	1101.03	25.47	18	F18:3206	CUPro22692.raw						Q05925|HME1_HUMAN	Carbamidomethylation	C1:Carbamidomethylation:1000.00
GRPQGPPQQGGHQQGPPPPPPGKPQGPPPQGGRPQGPPQGQSPQ	59.82	4368.18	44	-2	1093.05	23.99	10	F10:2966	CUPro22684.raw				29100		P02810|PRPC_HUMAN
FESFGDLSTPDAVM(+15.99)GNPKVKAHGKKVLGAFSDGLAHLDNLK	42.57	4326.21	41	-6.2	1082.55	36.17	22	F22:7353	CUPro22696.raw						P68871|HBB_HUMAN	Oxidation (M)	M14:Oxidation (M):1000.00
AFSDGLAHLDNLKGTFATLSELHC(+57.02)DKLHVDPENFRLLG	39.49	4250.12	38	-5.4	851.027	43.15	23	F23:10601	CUPro22697.raw						P68871|HBB_HUMAN	Carbamidomethylation	C24:Carbamidomethylation:1000.00
SRDPSKGSVAAGLAGAGGGGGGAVGAFGGAAGGAGGGGGGGGGAGAERDRGGAS	32.77	4211.98	54	4.5	1054.01	22.66	16	F16:2512	CUPro22690.raw				0		Q8WXS5|CCG8_HUMAN
VAHVDDM(+15.99)PNALSALSDLHAHKLRVDPVNFKLLSHC(+57.02)LL	65.01	4161.16	37	-5.8	1041.29	39.72	16	F16:8495	CUPro22690.raw				95900000		P69905|HBA_HUMAN	Oxidation (M); Carbamidomethylation	M7:Oxidation (M):1000.00;C35:Carbamidomethylation:1000.00
VVLGAHNVRTQEPTQQHFSVAQVFLNNYDAENKLND	54.35	4095.02	36	0.2	1366.01	38.6	11	F11:7579	CUPro22685.raw						P24158|PRTN3_HUMAN
GAHDGPGGGGGPGGGGGPGGGPGGGGGGGPGGGGGGPGGGLLGGSAHPHPHM(+15.99)H	30.46	4078.77	53	-11.7	1020.69	25.8	16	F16:3409	CUPro22690.raw				0		Q01851|PO4F1_HUMAN	Oxidation (M)	M52:Oxidation (M):1000.00
VAHVDDM(+15.99)PNALSALSDLHAHKLRVDPVNFKLLSHC(+57.02)L	47.89	4048.08	36	-8.9	1350.35	37.73	23	F23:8188	CUPro22697.raw						P69905|HBA_HUMAN	Oxidation (M); Carbamidomethylation	M7:Oxidation (M):1000.00;C35:Carbamidomethylation:1000.00
SDGLAHLDNLKGTFATLSELHC(+57.02)DKLHVDPENFRLLG	45.03	4032.02	36	-1.3	1009.01	43.04	16	F16:10020	CUPro22690.raw				0		P68871|HBB_HUMAN	Carbamidomethylation	C22:Carbamidomethylation:1000.00
PVDLSKWSGPLSLQEVDEQPQHPLHVTYAGAAVDELG	34.04	3981.97	37	0.7	1328.33	46.03	3	F3:11048	CUPro22677.raw						P30086|PEBP1_HUMAN
ISSGKSDDEVDDPAVELKQFGVAPFTIARNADQEEL	74.96	3889.89	36	-2.5	1297.63	42.34	16	F16:9709	CUPro22690.raw				0		P12111|CO6A3_HUMAN
GAHNVRTQEPTQQHFSVAQVFLNNYDAENKLND	47.93	3783.8	33	-10.5	1262.26	40.63	3	F3:8502	CUPro22677.raw						P24158|PRTN3_HUMAN
ISSGKSDDEVDDPAVELKQFGVAPFTIARNADQEE	48.52	3776.8	35	-6.6	1259.93	44.15	3	F3:10150	CUPro22677.raw						P12111|CO6A3_HUMAN
VAHVDDM(+15.99)PNALSALSDLHAHKLRVDPVNFKLLSH	40.22	3774.96	34	-1.4	1259.33	36.44	22	F22:7459	CUPro22696.raw						P69905|HBA_HUMAN	Oxidation (M)	M7:Oxidation (M):1000.00
LDEAASAPAIPEGVPTDTKNKDGVLVDEFGLPQIPAS	33.99	3760.9	37	1.3	1254.64	43.21	11	F11:9546	CUPro22685.raw						Q9NZZ3|CHMP5_HUMAN
AEVPTQLVSYFRAQGWAPLKPLPPSAKDPAQAPQA	37.43	3728.97	35	-4.8	1243.99	41.99	16	F16:9561	CUPro22690.raw				2340000		Q99829|CPNE1_HUMAN
LDC(+57.02)IRAIAANEADAVTLDAGLVYDAYLAPNNLKPV	30.43	3728.91	35	-9.4	1243.96	49.84	23	F23:13678	CUPro22697.raw						P02787|TRFE_HUMAN	Carbamidomethylation	C3:Carbamidomethylation:1000.00
AHNVRTQEPTQQHFSVAQVFLNNYDAENKLND	84.56	3726.78	32	-2.5	1243.26	40.42	3	F3:8390	CUPro22677.raw						P24158|PRTN3_HUMAN
M(+15.99)DFGNDFVPPAPRGPLPAAPPVAPERQPSWDPSPV	43.66	3723.81	35	-3.2	1242.27	40.35	21	F21:7464	CUPro22695.raw						Q9NQC3|RTN4_HUMAN	Oxidation (M)	M1:Oxidation (M):1000.00
EDPQGDAAQKTDTSHHDQDHPTFNKITPNLAEF	36.96	3703.68	33	-1.7	1235.56	32.12	18	F18:4696	CUPro22692.raw						P01009|A1AT_HUMAN
VLSPADKTNVKAAWGKVGAHAGEYGAEALERM(+15.99)FLS	65.49	3688.87	35	-6.3	1230.62	38.67	10	F10:8597	CUPro22684.raw						P69905|HBA_HUMAN	Oxidation (M)	M32:Oxidation (M):1000.00
DFGNDFVPPAPRGPLPAAPPVAPERQPSWDPSPVS	44.75	3663.81	35	-0.2	1222.28	42.77	9	F9:9504	CUPro22683.raw						Q9NQC3|RTN4_HUMAN
AFSDGLAHLDNLKGTFATLSELHC(+57.02)DKLHVDPEN	35.75	3663.76	33	-5.9	916.943	44.51	4	F4:10661	CUPro22678.raw						P68871|HBB_HUMAN	Carbamidomethylation	C24:Carbamidomethylation:1000.00
AAGSASRSGFGGSGGGRGGASGPGSGSGGPGGPAGRMSLTPKE	35.06	3644.71	43	12.3	912.196	29.41	16	F16:4545	CUPro22690.raw				13900		Q9UKZ1|CNO11_HUMAN
VAHVDDMPNALSALSDLHAHKLRVDPVNFKLLS	39.15	3621.91	33	-5.2	1208.3	39.09	23	F23:8851	CUPro22697.raw						P69905|HBA_HUMAN
DFGNDFVPPAPRGPLPAAPPVAPERQPSWDPSPV	51.75	3576.78	34	-5.6	1193.26	43.16	10	F10:10689	CUPro22684.raw						Q9NQC3|RTN4_HUMAN
ARNFGKEFTPQM(+15.99)QAAYQKVVAGVANALAHKYH	32.67	3560.81	32	-5.3	891.205	37	16	F16:7470	CUPro22690.raw				14700000		P02042|HBD_HUMAN	Oxidation (M)	M12:Oxidation (M):1000.00
VAHVDDM(+15.99)PNALSALSDLHAHKLRVDPVNFKLL	49.14	3550.87	32	-5.8	888.72	38.71	16	F16:8065	CUPro22690.raw				16300000		P69905|HBA_HUMAN	Oxidation (M)	M7:Oxidation (M):1000.00
VLSPADKTNVKAAWGK(+70.01)VGAHAGEYGAEALERMF	30.73	3542.76	33	-4	886.694	40.75	3	F3:8559	CUPro22677.raw						P69905|HBA_HUMAN	N-pyruvic acid 2-iminyl	K16:N-pyruvic acid 2-iminyl:0.00
LSAAAASLSVAAASGGAGTGGGGAGGGC(+57.02)VAGVGVGAGAGAGAGAGAK	35.88	3540.73	47	-1.2	886.19	29.44	16	F16:4561	CUPro22690.raw				19100		Q2VWA4|SKOR2_HUMAN	Carbamidomethylation	C28:Carbamidomethylation:1000.00
VLSPADKTNVK(+54.01)AAWGKVGAHAGEYGAEALERMF	33.35	3526.77	33	-2.6	882.697	41.71	17	F17:8378	CUPro22691.raw					3350000	P69905|HBA_HUMAN	MDA adduct +54	K11:MDA adduct +54:0.00
GSTLLTSIPVSTTPVASSEASTLSTTPVDTSIPVTT	30.37	3517.81	36	4.4	1173.62	44.62	23	F23:11348	CUPro22697.raw						Q685J3|MUC17_HUMAN
VLSPADKTNVKAAWGKVGAHAGEYGAEALERMF(+43.04)	48.89	3515.8	33	-13.8	1172.92	37.62	11	F11:7171	CUPro22685.raw						P69905|HBA_HUMAN	Carboxyl modification with ethanolamine	F33:Carboxyl modification with ethanolamine:0.00
YVSPEDLEAQLQSDEREATDTPIVIQPASATE	53.56	3501.66	32	-5.5	1168.22	47.37	3	F3:11673	CUPro22677.raw						Q9H3Z4|DNJC5_HUMAN
FGYGYGPYQPVPEQPLYPQPYQPQYQQYT	47.15	3495.61	29	-3.1	1166.21	45.82	12	F12:8586	CUPro22686.raw						P02808|STAT_HUMAN
VLSPAD(+21.98)KTNVKAAWGKVGAHAGEYGAEALERMF	36.17	3494.74	33	2.1	1165.92	38.38	18	F18:6660	CUPro22692.raw						P69905|HBA_HUMAN	Sodium adduct	D6:Sodium adduct:41.83
PADKTNVK(+316.20)AAWGKVGAHAGEYGAEALERMF	39.34	3489.78	30	-13.2	1164.25	37.81	16	F16:7665	CUPro22690.raw				0		P69905|HBA_HUMAN	Levuglandinyl-lysine pyrrole adduct	K8:Levuglandinyl-lysine pyrrole adduct:1.34
VLSPADKTN(+.98)VKAAWGKVGAHAGEYGAEALERM(+15.99)F	44.37	3489.74	33	0.1	873.441	42.75	22	F22:10424	CUPro22696.raw		0				P69905|HBA_HUMAN	Deamidation (NQ); Oxidation (M)	N9:Deamidation (NQ):1000.00;M32:Oxidation (M):1000.00
VLSPADKTNVKAAWGK(+14.96)VGAHAGEYGAEALERMF	30.96	3487.72	33	5.2	1163.59	39.1	11	F11:7747	CUPro22685.raw						P69905|HBA_HUMAN	Alpha-amino adipic acid	K16:Alpha-amino adipic acid:0.00
VLSPADKTN(+.98)VKAAWGKVGAHAGEYGAEALERMF	60.32	3473.74	33	-0.2	1158.92	47.4	16	F16:11999	CUPro22690.raw				2500000	0	P69905|HBA_HUMAN	Deamidation (NQ)	N9:Deamidation (NQ):1000.00
VLSPADKTNVKAAWGKVGAHAGEYGAEALERMF	109.96	3472.76	33	-3.3	1158.59	50.47	16	F16:13193	CUPro22690.raw				6430000000	293000000	P69905|HBA_HUMAN
VLSAADK(+70.01)GNVKAAWGKVGGHAAEYGAEALERMF	54.07	3472.72	33	-5.8	869.182	53.29	16	F16:13889	CUPro22690.raw				0			N-pyruvic acid 2-iminyl	K7:N-pyruvic acid 2-iminyl:3.55
FGNDFVPPAPRGPLPAAPPVAPERQPSWDPSPV	35.71	3461.75	33	-0.8	1154.92	42.1	9	F9:9360	CUPro22683.raw						Q9NQC3|RTN4_HUMAN
GSGNPC(+57.02)HEASAAQKENAGEDPGLARQAPKPRKQ	31.73	3455.67	33	-5.9	864.92	23.47	9	F9:3291	CUPro22683.raw						P81605|DCD_HUMAN	Carbamidomethylation	C6:Carbamidomethylation:1000.00
APQPSYGGGSSGGGGSGGSGC(+57.02)FSSGGGGGSSGC(+57.02)GGGSSGIGSG	48.62	3453.35	43	-2.2	1152.12	27.76	9	F9:4489	CUPro22683.raw						P23490|LORI_HUMAN	Carbamidomethylation	C21:Carbamidomethylation:1000.00;C33:Carbamidomethylation:1000.00
VDDMPNALSALSDLHAHKLRVDPVNFKLLSH	34.42	3451.8	31	-5	576.305	39.54	16	F16:8439	CUPro22690.raw				3550000		P69905|HBA_HUMAN
C(+57.02)PTTLAPYYLRAPSVALPVAQVPTDPGHFSVL	56.58	3436.79	32	-1.9	1146.6	45.33	23	F23:11690	CUPro22697.raw						O14558|HSPB6_HUMAN	Carbamidomethylation	C1:Carbamidomethylation:1000.00
VLSPADKTNVKAAWGKVGAHAGEYGAEALERM(-48.00)F	71.64	3424.75	33	-14.8	1142.57	35.29	16	F16:6580	CUPro22690.raw				0	0	P69905|HBA_HUMAN	Dethiomethyl	M32:Dethiomethyl:1000.00
VAHVDDMPN(+.98)ALSALSDLHAHKLRVDPVNFKL	46.82	3422.78	31	-1.6	1141.93	40.19	17	F17:7725	CUPro22691.raw					0	P69905|HBA_HUMAN	Deamidation (NQ)	N9:Deamidation (NQ):24.58
VAHVDDMPNALSALSDLHAHKLRVDPVNFKL	56.56	3421.79	31	-0.6	856.455	39.87	17	F17:7524	CUPro22691.raw				268000000	4570000	P69905|HBA_HUMAN
VHLTPEEKSAVTALWGKVNVDEVGGEALGR(+258.09)	37.19	3418.74	30	-13.4	855.68	33.68	9	F9:6109	CUPro22683.raw						P68871|HBB_HUMAN	Diglutamyl	R30:Diglutamyl:8.26
DGKAPLATGEDDDDEVPDLVENFDEASKNEAN	51.1	3418.48	32	-3.3	1140.5	39.14	19	F19:6201	CUPro22693.raw						P20290|BTF3_HUMAN
SAAIAGAATIGAGGNKGNM(+15.99)ALAGTASMAPNSTKVAVAGA	30.17	3415.72	39	-9.2	854.929	29.27	22	F22:4457	CUPro22696.raw						Q8IYT1|FA71A_HUMAN	Oxidation (M)	M19:Oxidation (M):10.87
VHLTPEEKSAVTALW(+15.99)GKVNVDEVGGEALGRLL	80.07	3402.81	32	-3.5	1135.27	43.44	5	F5:8541	CUPro22679.raw						P68871|HBB_HUMAN	Oxidation (HW)	W15:Oxidation (HW):37.79
LKNNSPGTAEGC(+57.02)GGGGGGGGGGGSGGSGGGGGGGGGGDKSPPGS	36.95	3400.43	44	0.2	1134.48	27.86	9	F9:4518	CUPro22683.raw						P14651|HXB3_HUMAN	Carbamidomethylation	C12:Carbamidomethylation:1000.00
AALC(+57.02)PTTLAPYYLRAPSVALPVAQVPTDPGHF	51.23	3392.76	32	-0.8	1131.93	44.3	22	F22:11107	CUPro22696.raw				476000		O14558|HSPB6_HUMAN	Carbamidomethylation	C4:Carbamidomethylation:1000.00
VHLTPEEKSAVTALWGK(+117.02)VNVDEVGGEALGRL	33.94	3390.76	31	3	848.7	38.49	4	F4:8086	CUPro22678.raw						P68871|HBB_HUMAN	N-Homocysteine thiolactone	K17:N-Homocysteine thiolactone:34.08
LSPADKTNVKAAWGKVGAHAGEYGAEALERM(+15.99)F	35.21	3389.68	32	-1.7	848.427	35.47	14	F14:5371	CUPro22688.raw		83700			21000	P69905|HBA_HUMAN	Oxidation (M)	M31:Oxidation (M):1000.00
VHLT(+114.04)PEEKSAVTALWGKVNVDEVGGEALGRL	72.41	3387.78	31	-7.1	1130.26	39.64	23	F23:9058	CUPro22697.raw						P68871|HBB_HUMAN	Ubiquitin	T4:Ubiquitin:16.08
V(+42.01)LSPADKTNVKAAWGKVGAHAGEYGAEALERM(+15.99)	31.93	3383.69	32	-1.7	846.929	36.13	10	F10:7442	CUPro22684.raw						P69905|HBA_HUMAN	Acetylation (Protein N-term); Oxidation (M)	V1:Acetylation (Protein N-term):1000.00;M32:Oxidation (M):1000.00
ALVNPQRNSRLTGEFTVEPVPEGAQLSFGNF	34.73	3373.71	31	-6.3	1125.57	41.35	22	F22:9738	CUPro22696.raw						P98160|PGBM_HUMAN
LSPADKTNVKAAWGKVGAHAGEYGAEALERMF	63.4	3373.69	32	-4.4	1125.56	37.14	16	F16:7407	CUPro22690.raw				578000	69400	P69905|HBA_HUMAN
SLLEPRDPVASSLSPYFGTKTRYEDVNPVL	67.86	3349.72	30	-7.7	1117.57	41.53	16	F16:9307	CUPro22690.raw				2590000		Q9UNW1|MINP1_HUMAN
VHLTPEEKSAVTALWGK(+72.02)VNVDEVGGEALGRL	53.53	3345.76	31	-7.9	1116.25	36.42	23	F23:7770	CUPro22697.raw						P68871|HBB_HUMAN	Carboxyethyl	K17:Carboxyethyl:6.24
M(+15.99)DFGNDFVPPAPRGPLPAAPPVAPERQPSWD	65.49	3343.61	31	-2.1	1115.54	40.96	9	F9:8767	CUPro22683.raw		43200				Q9NQC3|RTN4_HUMAN	Oxidation (M)	M1:Oxidation (M):1000.00
LEETAPEDAQKSSSPAPADIAQTVQEDLRTF	47.23	3343.61	31	-1.8	1115.54	45.57	6	F6:8376	CUPro22680.raw						Q13283|G3BP1_HUMAN
VLSPADKTN(+.98)VKAAWGKVGAHAGEYGAEALERM(+15.99)	30.81	3342.67	32	6.6	1115.24	33.52	11	F11:5690	CUPro22685.raw						P69905|HBA_HUMAN	Deamidation (NQ); Oxidation (M)	N9:Deamidation (NQ):1000.00;M32:Oxidation (M):1000.00
VLSPLSPLSPEPPGAPVPQPLQPGSLRSPPDSE	66.26	3341.75	33	-2.9	1114.92	44.23	9	F9:10000	CUPro22683.raw						Q9H987|SYP2L_HUMAN
GLVPGVGVAPGVGVAPGVGVAPGVGLAPGVGVAPGVGVAPG	43.67	3336.89	41	-2.4	1113.3	50.14	23	F23:13806	CUPro22697.raw						P15502|ELN_HUMAN
VHLTPEEKS(+58.03)AVTALWGKVNVDEVGGEALGRL	51.88	3331.76	31	4.3	1111.6	48.37	23	F23:13067	CUPro22697.raw						P68871|HBB_HUMAN	2,3-dihydro-2,2-dimethyl-7-benzofuranol N-methyl carbamate	S9:2,3-dihydro-2,2-dimethyl-7-benzofuranol N-methyl carbamate:1000.00
VHLTPEEK(+58.01)SAVTALWGKVNVDEVGGEALGRL	59.04	3331.74	31	1.3	1111.59	50.54	23	F23:13952	CUPro22697.raw						P68871|HBB_HUMAN	Carboxymethyl (KW, X@N-term)	K8:Carboxymethyl (KW, X@N-term):6.08
H(+156.12)LTPEEKSAVTALWGKVNVDEVGGEALGRL	77.43	3330.78	30	-12.7	1111.25	41.18	23	F23:9638	CUPro22697.raw						P68871|HBB_HUMAN	4-hydroxynonenal (HNE)	H1:4-hydroxynonenal (HNE):36.87
V(+42.01)HLTPEEK(+14.02)SAVTALWGKVNVDEVGGEALGRL	35.09	3329.76	31	-4.1	1110.92	46.75	23	F23:12335	CUPro22697.raw						P68871|HBB_HUMAN	Acetylation (Protein N-term); Methylation(KR)	V1:Acetylation (Protein N-term):1000.00;K8:Methylation(KR):28.92
VLSPADKTNVKAAWGKVGAHAGEYGAEALERM	57.5	3325.69	32	-2.1	1109.57	36	10	F10:7375	CUPro22684.raw				0	76400	P69905|HBA_HUMAN
VAHVDDM(+15.99)PNALSALSDLHAHKLRVDPVNFK	55.28	3324.7	30	-2.3	1109.24	40.44	3	F3:8407	CUPro22677.raw						P69905|HBA_HUMAN	Oxidation (M)	M7:Oxidation (M):1000.00
VAHVDDMPNALSALSDLHAHKLRVDPVNFK	55.01	3308.71	30	-7.5	828.178	38.18	10	F10:8359	CUPro22684.raw						P69905|HBA_HUMAN
ARGTLQGGGGGGIPAGGGRVHRGPDSPAGQVPTRR	31.41	3305.73	35	-7.3	1102.91	38.94	22	F22:8577	CUPro22696.raw						P98168|ZXDA_HUMAN:P98169|ZXDB_HUMAN
VHLTPEEKSAVTALW(+31.99)GKVNVDEVGGEALGRL	85.27	3305.73	31	-3.5	1102.91	49.72	16	F16:13181	CUPro22690.raw				7860000		P68871|HBB_HUMAN	Dihydroxy	W15:Dihydroxy:12.30
RTQEPTQQHFSVAQVFLNNYDAENKLND	54.18	3305.57	28	-0.2	1102.86	41.66	3	F3:8978	CUPro22677.raw						P24158|PRTN3_HUMAN
T(+380.15)PEEKSAVTALWGKVNVDEVGGEALGRL	39.34	3304.67	28	6.4	1102.57	45.29	16	F16:10987	CUPro22690.raw				1070000		P68871|HBB_HUMAN	Nucleophilic addition to cytopiloyne+H2O	T1:Nucleophilic addition to cytopiloyne+H2O:0.00
VHLTPEEKSAVTALW(+29.97)GKVNVDEVGGEALGRL	69.44	3303.71	31	-5.2	1102.24	36.63	22	F22:7545	CUPro22696.raw					0	P68871|HBB_HUMAN	Quinone	W15:Quinone:1000.00
GKAPLATGEDDDDEVPDLVENFDEASKNEAN	34.26	3303.45	31	-3.2	1102.15	37.63	19	F19:5776	CUPro22693.raw						P20290|BTF3_HUMAN
VHLTPEEK(+27.99)SAVTALWGKVNVDEVGGEALGRL	37.82	3301.73	31	-10.3	1101.57	38.28	17	F17:6593	CUPro22691.raw					2380000	P68871|HBB_HUMAN	Formylation	K8:Formylation:0.00
VHLTPEEK(+26.02)SAVTALWGKVNVDEVGGEALGRL	52.6	3299.75	31	-0.9	1100.92	43.58	23	F23:10853	CUPro22697.raw						P68871|HBB_HUMAN	Acetaldehyde +26	K8:Acetaldehyde +26:14.32
VH(+26.02)LTPEEKSAVTALWGKVNVDEVGGEALGRL	41.19	3299.75	31	-11.7	1100.91	43.74	23	F23:10927	CUPro22697.raw						P68871|HBB_HUMAN	Acetaldehyde +26	H2:Acetaldehyde +26:0.00
VHLTPEEKSAVTALW(+17.99)GKVNVDEVGGEALGRL	39.22	3291.73	31	2.1	1098.25	50.16	23	F23:13795	CUPro22697.raw						P68871|HBB_HUMAN	Fluorination	W15:Fluorination:1000.00
VHLTPEEKSAVTALWGKVNVD(+17.03)EVGGEALGRL	36.04	3290.76	31	-13.1	1097.91	42.14	3	F3:9047	CUPro22677.raw						P68871|HBB_HUMAN	Replacement of proton with ammonium ion	D21:Replacement of proton with ammonium ion:0.00
VHLTP(+15.99)EEKSAVTALWGKVNVDEVGGEALGRL	63.78	3289.73	31	-10.5	1097.57	43.23	23	F23:10692	CUPro22697.raw						P68871|HBB_HUMAN	Oxidation or Hydroxylation	P5:Oxidation or Hydroxylation:0.00
VHLTPEEK(+15.99)SAVTALWGKVNVDEVGGEALGRL	63.58	3289.73	31	-3.6	1097.58	48.94	23	F23:13295	CUPro22697.raw						P68871|HBB_HUMAN	Oxidation or Hydroxylation	K8:Oxidation or Hydroxylation:9.42
VHLTPEEK(+14.96)SAVTALWGKVNVDEVGGEALGRL	39.95	3288.7	31	0.7	1097.24	44.23	23	F23:11160	CUPro22697.raw						P68871|HBB_HUMAN	Alpha-amino adipic acid	K8:Alpha-amino adipic acid:13.05
VHLTPEEKSAVTALWGK(+14.02)VNVDEVGGEALGRL	60.46	3287.75	31	-11.6	1096.91	40.01	17	F17:7700	CUPro22691.raw					575000	P68871|HBB_HUMAN	Methylation(KR)	K17:Methylation(KR):0.00
VHLTPEEKSAVTALW(+13.98)GKVNVDEVGGEALGRL	69.34	3287.71	31	-6.8	1096.9	39.58	16	F16:8604	CUPro22690.raw				12800000		P68871|HBB_HUMAN	Tryptophan oxidation to oxolactone	W15:Tryptophan oxidation to oxolactone:1000.00
IEM(+15.99)GGNPLENSGFEPGAFDGLKLNYLRISE	72.61	3282.59	30	0.9	1095.2	44.03	23	F23:11062	CUPro22697.raw						P21810|PGS1_HUMAN	Oxidation (M)	M3:Oxidation (M):1000.00
VHLTPEEKSAVTALW(+3.99)GKVNVDEVGGEALGRL	75.55	3277.73	31	-5.5	1093.58	40.24	16	F16:8637	CUPro22690.raw				142000000	7690000	P68871|HBB_HUMAN	Tryptophan oxidation to kynurenin	W15:Tryptophan oxidation to kynurenin:1000.00
VLSPADKTNVKAAWGKVGAHAGEYGAEALERM(-48.00)	69.82	3277.68	32	0.6	1093.57	33.22	17	F17:5152	CUPro22691.raw				13500000	146000	P69905|HBA_HUMAN	Homoserine lactone	M32:Homoserine lactone:1000.00
SPADKTNVKAAWGKVGAHAGEYGAEALERM(+15.99)F	79.73	3276.6	31	-5.8	1093.2	33.34	22	F22:6104	CUPro22696.raw						P69905|HBA_HUMAN	Oxidation (M)	M30:Oxidation (M):1000.00
VHLTPEEKTAVNALW(+31.99)GKVNVDAVGGEALGRL	56.5	3274.73	31	-4.2	1092.58	43.71	3	F3:9944	CUPro22677.raw					33200	P02042|HBD_HUMAN	Dihydroxy	W15:Dihydroxy:11.90
VHLTPEEKSAVTALWGKVN(+.98)VDEVGGEALGRL	69.32	3274.72	31	3.3	1092.58	51.99	23	F23:14313	CUPro22697.raw						P68871|HBB_HUMAN	Deamidation (NQ)	N19:Deamidation (NQ):1000.00
VHLTPEEKSAVTALWGKVNVDEVGGEALGRL	129.41	3273.74	31	1.1	1092.25	52.43	23	F23:14427	CUPro22697.raw				3320000	0	P68871|HBB_HUMAN
T(+348.19)PEEKSAVTALWGKVNVDEVGGEALGRL	61.64	3272.72	28	-8.2	1091.9	45.66	23	F23:11838	CUPro22697.raw						P68871|HBB_HUMAN	Levuglandinyl - lysine hydroxylactam adduct	T1:Levuglandinyl - lysine hydroxylactam adduct:25.70
VHLTPEEKSAVTALWGK(-1.03)VNVDEVGGEALGRL	62.33	3272.7	31	5.9	1091.91	52.83	23	F23:14541	CUPro22697.raw						P68871|HBB_HUMAN	Lysine oxidation to aminoadipic semialdehyde	K17:Lysine oxidation to aminoadipic semialdehyde:37.68
VHLTPEEKSAVT(-2.02)ALWGKVNVDEVGGEALGRL	30.74	3271.72	31	8.3	1091.59	54	23	F23:14908	CUPro22697.raw						P68871|HBB_HUMAN	2-amino-3-oxo-butanoic_acid	T12:2-amino-3-oxo-butanoic_acid:3.64
SPADKTNVKAAWGKVGAHAGEYGAEALERMF	77.49	3260.6	31	-1.9	1087.87	36.95	16	F16:7317	CUPro22690.raw				4430000	20400	P69905|HBA_HUMAN
VHLTPEE(+17.03)KTAVNALWGKVNVDAVGGEALGRL	58.97	3259.77	31	2.3	1087.6	40.14	17	F17:7704	CUPro22691.raw					0	P02042|HBD_HUMAN	Replacement of proton with ammonium ion	E7:Replacement of proton with ammonium ion:0.00
VHLTPEEKTAVNALW(+15.99)GKVNVDAVGGEALGRL	62.8	3258.74	31	-2.9	1087.25	41.69	17	F17:8385	CUPro22691.raw					220000	P02042|HBD_HUMAN	Oxidation (HW)	W15:Oxidation (HW):24.74
VHLTPEEK(+14.96)TAVNALWGKVNVDAVGGEALGRL	42.27	3257.7	31	4.2	1086.91	40.08	17	F17:7677	CUPro22691.raw					0	P02042|HBD_HUMAN	Alpha-amino adipic acid	K8:Alpha-amino adipic acid:13.05
VHLTPEEKTAVNALWGKVNVDAVGGEALGRL	56.89	3242.74	31	-4.5	1081.92	39.57	23	F23:9205	CUPro22697.raw						P02042|HBD_HUMAN
D(+42.01)EDETTALVC(+57.02)DNGSGLVKAGFAGDDAPRAVF	45.87	3238.47	31	-5.8	1080.49	45.95	4	F4:11351	CUPro22678.raw					6900000	P68133|ACTS_HUMAN	Acetylation (Protein N-term); Carbamidomethylation	D1:Acetylation (Protein N-term):1000.00;C10:Carbamidomethylation:1000.00
D(+42.01)DEETTALVC(+57.02)DNGSGLVKAGFAGDDAPRAVF	34.71	3238.47	31	-2.5	1080.5	45.4	6	F6:8343	CUPro22680.raw						P68032|ACTC_HUMAN	Acetylation (Protein N-term); Carbamidomethylation	D1:Acetylation (Protein N-term):1000.00;C10:Carbamidomethylation:1000.00
HLT(+59.02)PEEKSAVTALWGKVNVDEVGGEALGRL	49.59	3233.69	30	-2.7	1078.9	46.9	23	F23:12413	CUPro22697.raw						P68871|HBB_HUMAN	Aminoethylcysteine	T3:Aminoethylcysteine:14.62
VLSPADKTNVKAAW(+31.99)GKVGAHAGEYGAEALER	64.24	3226.64	31	-2.2	1076.55	30.21	23	F23:4856	CUPro22697.raw						P69905|HBA_HUMAN	Dihydroxy	W14:Dihydroxy:5.25
TLC(+57.02)KEGC(+57.02)EAIVDTGTSLM(+15.99)VGPVDEVRELQ	68.44	3221.53	29	-3.1	1074.85	40.42	5	F5:7386	CUPro22679.raw						P07339|CATD_HUMAN	Carbamidomethylation; Oxidation (M)	C3:Carbamidomethylation:1000.00;C7:Carbamidomethylation:1000.00;M18:Oxidation (M):1000.00
VLSPADKTNVKAAWGK(+26.02)VGAHAGEYGAEALER	50.1	3220.66	31	-5.4	1074.56	36.11	10	F10:7430	CUPro22684.raw						P69905|HBA_HUMAN	Acetaldehyde +26	K16:Acetaldehyde +26:0.00
KDQLGKNEEGAPQEGILEDM(+15.99)PVDPDNEAY	36.53	3216.44	29	-3.6	1073.15	32.55	18	F18:4799	CUPro22692.raw						P37840|SYUA_HUMAN	Oxidation (M)	M20:Oxidation (M):1000.00
VLSPLSPLSPEPPGAPVPQPLQPGSLRSPPDS	42.45	3212.71	32	-4.1	1071.91	44.25	9	F9:10022	CUPro22683.raw						Q9H987|SYP2L_HUMAN
VLSPADKTNVKAAW(+15.99)GKVGAHAGEYGAEALER	76.7	3210.64	31	-1.2	1071.22	29.84	10	F10:4778	CUPro22684.raw						P69905|HBA_HUMAN	Oxidation (HW)	W14:Oxidation (HW):45.12
GKNGQLQCRL(sub V)LGGGGTGGGGGLGGPGGSVPFKLEE	37.38	3210.62	35	0.4	1071.21	28.61	16	F16:4247	CUPro22690.raw				0		O14917|PCD17_HUMAN
VLSPADK(+14.02)TN(+.98)VKAAWGKVGAHAGEYGAEALER	38.93	3209.65	31	-4.2	803.416	30.7	16	F16:5011	CUPro22690.raw				0		P69905|HBA_HUMAN	Methylation(KR); Deamidation (NQ)	K7:Methylation(KR):0.00;N9:Deamidation (NQ):1000.00
H(+27.99)LTPEEKSAVTALWGKVNVDEVGGEALGRL	33.06	3202.66	30	2	1068.56	35.14	23	F23:6962	CUPro22697.raw						P68871|HBB_HUMAN	Formylation (Protein N-term)	H1:Formylation (Protein N-term):1000.00
STFQQM(+15.99)WITKQEYDEAGPSIVHRKC(+57.02)F	48.53	3201.5	26	-4	1068.17	34.81	10	F10:6831	CUPro22684.raw						P68133|ACTS_HUMAN	Oxidation (M); Carbamidomethylation	M6:Oxidation (M):1000.00;C25:Carbamidomethylation:1000.00
GQVAAAGVSSNPFM(+15.99)TGAPTGQFPTGSSSTNPFL	63.05	3198.49	33	-3.2	1067.17	46.28	10	F10:12079	CUPro22684.raw						P52594|AGFG1_HUMAN	Oxidation (M)	M14:Oxidation (M):1000.00
E(+42.01)EETTALVC(+57.02)DNGSGLC(+57.02)KAGFAGDDAPRAVF	39.54	3198.42	30	-4.5	1067.14	44.32	3	F3:10467	CUPro22677.raw					671000	P63267|ACTH_HUMAN	Acetylation (Protein N-term); Carbamidomethylation	E1:Acetylation (Protein N-term):1000.00;C9:Carbamidomethylation:1000.00;C16:Carbamidomethylation:1000.00
IDASGNQLVLTVQRLADEGPVQSPSPHELQ	34.91	3197.63	30	-8	1066.88	45.93	5	F5:9670	CUPro22679.raw						Q9H987|SYP2L_HUMAN
SSPC(+57.02)SQTSSAGSSGGGGGGAGAAGGAGGAGTYHC(+57.02)NLQ	40.55	3197.31	37	7.8	1066.79	28.03	14	F14:3497	CUPro22688.raw		1800				Q12948|FOXC1_HUMAN	Carbamidomethylation	C4:Carbamidomethylation:1000.00;C34:Carbamidomethylation:1000.00
YDPEAASAPGSGNPC(+57.02)HEASAAQKENAGEDPGL	54.48	3196.36	32	-1.3	1066.46	28.08	10	F10:4298	CUPro22684.raw	11000	32200				P81605|DCD_HUMAN	Carbamidomethylation	C15:Carbamidomethylation:1000.00
VVLGAHNVRTQEPTQQHFSVAQVFLNNY	44.52	3195.62	28	-5.8	1066.21	40.09	4	F4:8837	CUPro22678.raw						P24158|PRTN3_HUMAN
GTFATLSELHC(+57.02)DKLHVDPENFRLLGNVL	38.63	3194.62	28	-6.5	1065.87	42.06	23	F23:10173	CUPro22697.raw						P68871|HBB_HUMAN	Carbamidomethylation	C11:Carbamidomethylation:1000.00
VLPEEEEVLPEEEEVLPEEEEVLPEEE	38.01	3190.47	27	-2.4	1064.49	46.41	10	F10:12135	CUPro22684.raw						Q8WZ42|TITIN_HUMAN
EIVPEEEVLPEEEEVLPEEEEVLPEEE	30.76	3190.47	27	-2.4	1064.49	46.41	10	F10:12259	CUPro22684.raw						Q8WZ42|TITIN_HUMAN
VAHVDDMPN(+.98)ALSALSDLHAHKLRVDPVNF	41.96	3181.6	29	1.5	1061.54	42.34	4	F4:9806	CUPro22678.raw						P69905|HBA_HUMAN	Deamidation (NQ)	N9:Deamidation (NQ):31.50
VAHVDDMPNALSALSDLHAHKLRVDPVNF	96.47	3180.61	29	-0.2	1061.21	39.52	17	F17:7414	CUPro22691.raw				49300000	2600000	P69905|HBA_HUMAN
E(+42.01)EEDSTALVC(+57.02)DN(+.98)GSGLC(+57.02)KAGFAGDDAPRAV	39.51	3153.35	30	6.2	1052.13	38.83	3	F3:7684	CUPro22677.raw						P62736|ACTA_HUMAN	Acetylation (Protein N-term); Carbamidomethylation; Deamidation (NQ)	E1:Acetylation (Protein N-term):1000.00;C10:Carbamidomethylation:1000.00;N12:Deamidation (NQ):1000.00;C17:Carbamidomethylation:1000.00
ATLSELHC(+57.02)DKLHVDPENFRLLGNVLVC(+57.02)	40	3148.58	27	-5.5	1050.53	40.53	16	F16:8850	CUPro22690.raw				9060000		P68871|HBB_HUMAN	Carbamidomethylation	C8:Carbamidomethylation:1000.00;C27:Carbamidomethylation:1000.00
ARGESGLAGAPGPAGPPGPPGPPGPPGPGLPAGFDD	31.59	3140.53	36	8.8	1047.86	22.98	12	F12:2731	CUPro22686.raw						P39060|COIA1_HUMAN
GNPKVKAHGKKVLGAFSDGLAHLDNLKGTF	33.11	3118.7	30	-5.2	780.679	36.65	10	F10:7645	CUPro22684.raw						P68871|HBB_HUMAN:P02042|HBD_HUMAN
ETAPEDAQKSSSPAPADIAQTVQEDLRTF	81.95	3101.48	29	-3.3	1034.83	45.25	6	F6:8277	CUPro22680.raw						Q13283|G3BP1_HUMAN
LAIRNDEELNKLLGKVTIAQGGVLPNIQA	51.37	3086.75	29	-3.3	1029.92	46.57	4	F4:11675	CUPro22678.raw				964000		Q96KK5|H2A1H_HUMAN:P0C0S8|H2A1_HUMAN:Q99878|H2A1J_HUMAN:Q9BTM1|H2AJ_HUMAN:Q6FI13|H2A2A_HUMAN:Q16777|H2A2C_HUMAN
DGRDGELPVEDDIDLSDVELDDLGKDEL	78.31	3085.41	28	-3.7	1029.47	47.43	4	F4:12124	CUPro22678.raw				368000		Q15084|PDIA6_HUMAN
AIRNDEELNKLLGKVTIAQGGVLPNIQAV	36.68	3072.73	29	-6.4	1025.24	41.67	22	F22:9923	CUPro22696.raw						Q96KK5|H2A1H_HUMAN:P0C0S8|H2A1_HUMAN:Q99878|H2A1J_HUMAN:Q9BTM1|H2AJ_HUMAN:Q6FI13|H2A2A_HUMAN:Q16777|H2A2C_HUMAN
AVLQKSEPTFAASPFSDPFQLDNPDPQP	56.44	3042.46	28	-4.3	1015.16	43.5	22	F22:10752	CUPro22696.raw						Q13332|PTPRS_HUMAN
VLSPADKTNVKAAWGKVGAHAGEYGAEALE	47.4	3038.55	30	-0.2	1013.86	31.88	23	F23:5553	CUPro22697.raw						P69905|HBA_HUMAN
LTPEEKSAVTALWGKVNVDEVGGEALGRL	71.18	3037.61	29	-5.7	1013.54	41.31	23	F23:9830	CUPro22697.raw						P68871|HBB_HUMAN
VHLTPEEKSAVTALW(+31.99)GKVNVDEVGGEALG	36.04	3036.54	29	-1.3	1013.19	40.35	11	F11:8344	CUPro22685.raw						P68871|HBB_HUMAN	Dihydroxy	W15:Dihydroxy:0.56
DKTNVKAAWGKVGAHAGEYGAEALERM(+15.99)F	66.11	3021.48	28	-1.4	1008.16	37.98	4	F4:7847	CUPro22678.raw						P69905|HBA_HUMAN	Oxidation (M)	M27:Oxidation (M):1000.00
VHLTPEEKSAVTALW(+15.99)GKVNVDEVGGEALG	35.12	3020.55	29	-1	1007.85	40.87	11	F11:8564	CUPro22685.raw						P68871|HBB_HUMAN	Oxidation (HW)	W15:Oxidation (HW):9.73
VDDM(+15.99)PNALSALSDLHAHKLRVDPVNFK	32.4	3017.54	27	-2.6	1006.85	40.93	3	F3:8683	CUPro22677.raw						P69905|HBA_HUMAN	Oxidation (M)	M4:Oxidation (M):1000.00
KEFT(+79.97)PPVQAAYQ(+.98)KVVAGVANALAHKYH	33.15	3017.52	27	6.7	1006.85	36.3	23	F23:7522	CUPro22697.raw						P68871|HBB_HUMAN	Phosphorylation (STY); Deamidation (NQ)	T4:Phosphorylation (STY):0.00;Q12:Deamidation (NQ):0.00
LAIRNDEELNKLLGKVTIAQGGVLPNIQ	65.09	3015.71	28	-4.7	1006.24	42.94	16	F16:9923	CUPro22690.raw				7600000	108000	Q96KK5|H2A1H_HUMAN:P0C0S8|H2A1_HUMAN:Q99878|H2A1J_HUMAN:Q9BTM1|H2AJ_HUMAN:Q6FI13|H2A2A_HUMAN:Q16777|H2A2C_HUMAN
ATLS(+114.04)ELHC(+57.02)DKLHVDPENFRLLGNVL	30.22	3003.52	25	-6	1002.18	42.53	4	F4:10014	CUPro22678.raw						P68871|HBB_HUMAN	Ubiquitin; Carbamidomethylation	S4:Ubiquitin:0.00;C8:Carbamidomethylation:1000.00
KEFTPQMQAAYQKVVAGVANALAHKYH	51.1	2999.54	27	-10.5	1000.84	38.74	23	F23:8662	CUPro22697.raw						P02042|HBD_HUMAN
VLS(+79.97)PADKTNVKAAWGKVGAHAGEYGAEAL	34.24	2989.47	29	14.3	997.511	42.11	4	F4:9697	CUPro22678.raw						P69905|HBA_HUMAN	Phosphorylation (STY)	S3:Phosphorylation (STY):17.91
ATLSELHC(+57.02)DKLHVDPENFRLLGNVLV	56.11	2988.55	26	-4.2	997.186	40.16	23	F23:9346	CUPro22697.raw						P68871|HBB_HUMAN	Carbamidomethylation	C8:Carbamidomethylation:1000.00
AVRNDEELNKLLGGVTIAQGGVLPNIQAV	50.4	2987.64	29	1.4	996.889	47.9	5	F5:10559	CUPro22679.raw						Q8IUE6|H2A2B_HUMAN
STPISRETGEPYRLSPEPTPLAEPILE	30.54	2978.52	27	-2.5	993.846	40	9	F9:8351	CUPro22683.raw						Q04637|IF4G1_HUMAN
TAPEDAQKSSSPAPADIAQTVQEDLRTF	86.95	2972.44	28	-1.8	991.818	45.12	6	F6:8190	CUPro22680.raw						Q13283|G3BP1_HUMAN
PTLYIVERPLPGYPDAEAPEPSSAGAQAA	45.83	2966.47	29	-4.3	989.825	39.61	13	F13:6356	CUPro22687.raw	36900					Q6NZI2|CAVN1_HUMAN
PAAVTSALSPE(+21.98)GVLSIQAAPASAQAPPPAAAK	53.38	2960.56	32	-1.3	987.859	40.31	8	F8:6945	CUPro22682.raw						O14558|HSPB6_HUMAN	Sodium adduct	E11:Sodium adduct:33.52
LDLQNNDISELRKDDFKGLQHLYAL	74.42	2957.52	25	-4.2	986.845	38.49	22	F22:8403	CUPro22696.raw						P21810|PGS1_HUMAN
DDIAALVVDNGSGM(+15.99)C(+57.02)KAGFAGDDAPRAVF	39.14	2954.35	29	-3.3	985.789	40.83	14	F14:7055	CUPro22688.raw		45700				P60709|ACTB_HUMAN	Oxidation (M); Carbamidomethylation	M14:Oxidation (M):1000.00;C15:Carbamidomethylation:1000.00
VHLTPEEKSAVTALW(+3.99)GKVNVDEVGGEAL	31.23	2951.52	28	2	984.851	39.74	17	F17:7491	CUPro22691.raw					759000	P68871|HBB_HUMAN	Tryptophan oxidation to kynurenin	W15:Tryptophan oxidation to kynurenin:1000.00
VHLTPEEKTAVNALW(+31.99)GKVNVDAVGGEAL	40.05	2948.52	28	-3.9	983.845	42.09	4	F4:9720	CUPro22678.raw						P02042|HBD_HUMAN	Dihydroxy	W15:Dihydroxy:0.00
VHLTPEEKSAVTALWGKVNVDEVGGEAL	60.59	2947.53	28	-6	983.511	40.65	17	F17:8030	CUPro22691.raw				249000000	17800000	P68871|HBB_HUMAN
A(+71.04)SLSELHC(+57.02)DKLHVDPENFRLLGNVL	55.03	2946.5	25	-4.1	1474.25	39.63	16	F16:8567	CUPro22690.raw				5790000			Propionamide (K, X@N-term); Carbamidomethylation	A1:Propionamide (K, X@N-term):22.83;C8:Carbamidomethylation:1000.00
S(+14.02)QLSELHC(+57.02)DKLHVDPENFRLLGNVL	47.2	2946.5	25	-9.7	1474.24	39.38	23	F23:8975	CUPro22697.raw						P02042|HBD_HUMAN	Methylation(others); Carbamidomethylation	S1:Methylation(others):0.00;C8:Carbamidomethylation:1000.00
A(+43.01)IRNDEELNKLLGGVTIAQGGVLPNIQA	46.32	2945.59	28	-3.2	982.869	47.11	4	F4:11925	CUPro22678.raw						P16104|H2AX_HUMAN:Q96QV6|H2A1A_HUMAN	Carbamylation	A1:Carbamylation:37.64
AVLQKSEPTFAASPFSDPFQLDNPDPQ	30.97	2945.41	27	-3.8	982.806	43.29	22	F22:10654	CUPro22696.raw						Q13332|PTPRS_HUMAN
VLSPADKTNVKAAW(+31.99)GKVGAHAGEYGAEAL	44.67	2941.49	29	-0.2	981.505	34.45	3	F3:5819	CUPro22677.raw						P69905|HBA_HUMAN	Dihydroxy	W14:Dihydroxy:16.66
PAAVTSALSPEGVLSIQAAPASAQAPPPAAAK	81.95	2938.58	32	-1.6	980.531	40.25	8	F8:7063	CUPro22682.raw	37200					O14558|HSPB6_HUMAN
VAHVDDM(+15.99)PNALSALSDLHAHKLRVDPV	52.97	2935.5	27	-1.6	979.505	40.42	3	F3:8434	CUPro22677.raw						P69905|HBA_HUMAN	Oxidation (M)	M7:Oxidation (M):1000.00
ATLSELHC(+57.02)DK(+42.01)LHVDPENFRLLGNVL	33.06	2931.49	25	-0.4	978.171	43.83	16	F16:10364	CUPro22690.raw				442000		P68871|HBB_HUMAN	Carbamidomethylation; Acetylation (K)	C8:Carbamidomethylation:1000.00;K10:Acetylation (K):1000.00
A(+42.01)TLSELHC(+57.02)DKLHVDPENFRLLGNVL	30.83	2931.49	25	-7	978.164	43.26	23	F23:10677	CUPro22697.raw						P68871|HBB_HUMAN	Acetylation (N-term); Carbamidomethylation	A1:Acetylation (N-term):1000.00;C8:Carbamidomethylation:1000.00
LAVRNDEELNKLLGGVTIAQGGVLPNIQ	45.43	2930.62	28	-7.6	977.873	47.33	5	F5:10292	CUPro22679.raw						Q8IUE6|H2A2B_HUMAN
TPEEKSAVTALWGKVN(+.98)VDEVGGEALGRL	39.36	2925.51	28	7.1	976.184	43.38	4	F4:10265	CUPro22678.raw						P68871|HBB_HUMAN	Deamidation (NQ)	N16:Deamidation (NQ):1000.00
VLSPADKTNVKAAW(+15.99)GKVGAHAGEYGAEAL	51.72	2925.5	29	-2	976.171	31.54	10	F10:5410	CUPro22684.raw						P69905|HBA_HUMAN	Oxidation (HW)	W14:Oxidation (HW):13.13
TPEEKSAVTALWGKVNVDEVGGEALGRL	92.5	2924.52	28	-2.2	975.846	40.14	17	F17:7684	CUPro22691.raw				19300000	439000	P68871|HBB_HUMAN
PYQYPALTPEQKKELSDIAHRIVAPG	35.26	2920.54	26	-3.5	974.519	44.72	3	F3:10408	CUPro22677.raw						P04075|ALDOA_HUMAN
A(+42.01)SLSELHC(+57.02)DKLHVDPENFRLLGNVL	36.69	2917.48	25	-5.4	973.494	42.97	23	F23:10561	CUPro22697.raw							Acetylation (N-term); Carbamidomethylation	A1:Acetylation (N-term):1000.00;C8:Carbamidomethylation:1000.00
VHLTPEEKTAVNALWGKVNVDAVGGEAL	52.53	2916.53	28	-6.2	973.179	39.45	22	F22:8896	CUPro22696.raw				308000		P02042|HBD_HUMAN
TNVNC(+57.02)PIEC(+57.02)FM(+15.99)PLDVQADREDSRE	43.69	2910.26	24	-3.5	971.09	36.8	9	F9:7078	CUPro22683.raw						P02751|FINC_HUMAN	Carbamidomethylation; Oxidation (M)	C5:Carbamidomethylation:1000.00;C9:Carbamidomethylation:1000.00;M11:Oxidation (M):1000.00
AIRNDEELNKLLGGVTIAQGGVLPNIQA	45.77	2902.59	28	-7.2	968.529	43.68	23	F23:10914	CUPro22697.raw						P16104|H2AX_HUMAN
GGNPLENSGFEPGAFDGLKLNYLRISE	37.89	2893.42	27	-5	965.477	43.66	23	F23:10872	CUPro22697.raw						P21810|PGS1_HUMAN
ATLSELHC(+57.02)DKLHVDPEN(+.98)FRLLGNVL	49.69	2890.46	25	-2.7	964.493	45.93	5	F5:9672	CUPro22679.raw						P68871|HBB_HUMAN	Carbamidomethylation; Deamidation (NQ)	C8:Carbamidomethylation:1000.00;N17:Deamidation (NQ):3.38
KTNVKAAWGKVGAHAGEYGAEALERMF	95.29	2890.45	27	-5.1	964.487	36.67	16	F16:7166	CUPro22690.raw				4080000		P69905|HBA_HUMAN
AVRNDEELNKLLGGVTIAQ(+.98)GGVLPNIQA	50.84	2889.56	28	13	1445.8	42.86	22	F22:10477	CUPro22696.raw						Q8IUE6|H2A2B_HUMAN	Deamidation (NQ)	Q19:Deamidation (NQ):16.36
VDDM(+15.99)PNALSALSDLHAHKLRVDPVNF	42.75	2889.44	26	-4.6	964.151	40.14	10	F10:9249	CUPro22684.raw						P69905|HBA_HUMAN	Oxidation (M)	M4:Oxidation (M):1000.00
QLSE(+43.99)LHC(+57.02)DKLHVDPENFRLLGNVL	62.36	2889.44	24	-6	964.15	51.49	4	F4:13928	CUPro22678.raw						P02042|HBD_HUMAN	Carboxylation (E); Carbamidomethylation	E4:Carboxylation (E):81.27;C7:Carbamidomethylation:1000.00
AVRNDEELNKLLGGVTIAQGGVLPNIQA	75.11	2888.57	28	-4.7	1445.29	47.08	4	F4:11944	CUPro22678.raw						Q8IUE6|H2A2B_HUMAN
Q(+43.01)LSELHC(+57.02)DKLHVDPENFRLLGNVL	47.92	2888.46	24	-4.5	963.823	43.61	17	F17:9134	CUPro22691.raw					447000	P02042|HBD_HUMAN	Carbamylation; Carbamidomethylation	Q1:Carbamylation:24.34;C7:Carbamidomethylation:1000.00
Q(+42.01)(+.98)LSELHC(+57.02)DKLHVDPENFRLLGNVL	34.4	2888.45	24	-2.4	963.821	43.88	22	F22:10988	CUPro22696.raw						P02042|HBD_HUMAN	Acetylation (N-term); Deamidation (NQ); Carbamidomethylation	Q1:Acetylation (N-term):1000.00;Q1:Deamidation (NQ):49.37;C7:Carbamidomethylation:1000.00
YSVVLLLRLAKTYETTLEKC(+57.02)C(+57.02)AAAD	43.9	2887.48	25	0.5	963.502	47.63	12	F12:9006	CUPro22686.raw						P02768|ALBU_HUMAN	Carbamidomethylation	C20:Carbamidomethylation:1000.00;C21:Carbamidomethylation:1000.00
PGGEPGKGGAAAAAAAAAAAAAAAAAAAAGGLAAAGGPG	34.75	2883.46	39	6.8	962.167	22.35	19	F19:2259	CUPro22693.raw						Q99453|PHX2B_HUMAN
GKVGAHAGEYGAEALERM(+15.99)FLSFPTTKT	38.49	2883.42	27	-2.5	962.146	38.59	11	F11:7601	CUPro22685.raw						P69905|HBA_HUMAN	Oxidation (M)	M18:Oxidation (M):1000.00
L(+163.05)SELHC(+57.02)DKLHVDPENFRLLGNVL	41.95	2880.44	23	-4	1441.22	40.85	23	F23:9581	CUPro22697.raw						P68871|HBB_HUMAN:P02042|HBD_HUMAN	Phenethyl isothiocyanate; Carbamidomethylation	L1:Phenethyl isothiocyanate:11.90;C6:Carbamidomethylation:1000.00
IAFAQYLQQC(+57.02)PFEDHVKLVNEVTE	53.56	2877.4	24	-5.5	960.135	43.29	10	F10:10759	CUPro22684.raw						P02768|ALBU_HUMAN	Carbamidomethylation	C10:Carbamidomethylation:1000.00
LMEDSLM(+15.99)VLGSLLSNRYNAPFKKNI	31.72	2868.49	25	-0.6	957.169	38.72	21	F21:6928	CUPro22695.raw						Q96JB1|DYH8_HUMAN	Oxidation (M)	M7:Oxidation (M):23.70
GPTGTGESKC(+57.02)PLM(+15.99)VKVLDAVRGSPAINV	39.4	2868.48	28	-3.2	957.165	40.49	5	F5:7338	CUPro22679.raw						P02766|TTHY_HUMAN	Carbamidomethylation; Oxidation (M)	C10:Carbamidomethylation:1000.00;M13:Oxidation (M):1000.00
QLSE(+21.98)LHC(+57.02)DKLHVDPENFRLLGNVL	41.66	2867.44	24	-0.5	956.819	46.26	16	F16:11543	CUPro22690.raw				565000	31500	P02042|HBD_HUMAN	Sodium adduct; Carbamidomethylation	E4:Sodium adduct:25.70;C7:Carbamidomethylation:1000.00
VHLTPEEKSAVTALW(+31.99)GKVNVDEVGGEA	36.58	2866.43	27	-1.9	956.484	39.64	3	F3:8008	CUPro22677.raw						P68871|HBB_HUMAN	Dihydroxy	W15:Dihydroxy:5.99
D(+42.01)DDIAALVVDNGSGM(+15.99)C(+57.02)KAGFAGDDAPRA	39.04	2865.25	28	-3.7	956.088	40.08	19	F19:6489	CUPro22693.raw						P60709|ACTB_HUMAN	Acetylation (Protein N-term); Oxidation (M); Carbamidomethylation	D1:Acetylation (Protein N-term):1000.00;M15:Oxidation (M):1000.00;C16:Carbamidomethylation:1000.00
GKKVADALTNAVAHVDDM(+15.99)PNALSALSDL	37.18	2851.44	28	-3	951.484	45.55	5	F5:9481	CUPro22679.raw						P69905|HBA_HUMAN	Oxidation (M)	M18:Oxidation (M):1000.00
GGGNGAGGGGGAGGGSGGGNGAGGGGAGGAGGGGGGGSRAPP	40.41	2850.21	42	0.8	951.079	23.92	17	F17:2825	CUPro22691.raw					0	O95343|SIX3_HUMAN
VHLTPEEKSAVTALWGKVNVDEVGGEA	58.11	2834.45	27	-4.8	945.818	43.45	3	F3:9709	CUPro22677.raw						P68871|HBB_HUMAN
APPDDFLPPPPPPPPLDDPELPPPPPD	55.58	2832.39	27	-2.4	945.135	48.53	14	F14:9119	CUPro22688.raw		101000				Q7Z5R6|AB1IP_HUMAN
AIRNDEELNKLLGGVTIAQGGVLPNIQ	67.16	2831.55	27	-4.7	944.853	47.31	4	F4:12022	CUPro22678.raw						P16104|H2AX_HUMAN
AVRNDEELNKLLGGVTIAQ(+.98)GGVLPNIQ	53.96	2818.52	27	1.8	1410.27	42.51	22	F22:10314	CUPro22696.raw						Q8IUE6|H2A2B_HUMAN	Deamidation (NQ)	Q19:Deamidation (NQ):7.99
TLSELHC(+57.02)DKLHVDPENFRLLGNVL	63.38	2818.44	24	-0.6	940.488	42.74	4	F4:9992	CUPro22678.raw				2700000		P68871|HBB_HUMAN	Carbamidomethylation	C7:Carbamidomethylation:1000.00
AVRNDEELNKLLGGVTIAQGGVLPNIQ	89.8	2817.53	27	-1.2	1409.77	42.5	22	F22:10278	CUPro22696.raw				37600000	463000	Q8IUE6|H2A2B_HUMAN
KAKGTGGGGLPAPPDDFLPPPPPPPPLDD	54.86	2816.44	29	-1.3	939.819	39.37	14	F14:6650	CUPro22688.raw		19800				Q7Z5R6|AB1IP_HUMAN
GGGSGFGGGLGGGLGGGLGGGLGGGLGGGLGSGLGGGGS	35.52	2814.36	39	4	939.133	26.34	23	F23:3613	CUPro22697.raw
SVSPRQPAPGGGGGGGPSPC(+57.02)GPGGGGRAKGLK	33.59	2813.41	32	-3.9	938.807	26.86	16	F16:3708	CUPro22690.raw				1660		Q9H6S0|YTDC2_HUMAN	Carbamidomethylation	C20:Carbamidomethylation:1000.00
PAAVTSALSPEGVLSIQAAPASAQAPPPAAA	44.75	2810.48	31	-2.5	937.832	44.34	8	F8:7930	CUPro22682.raw						O14558|HSPB6_HUMAN
VC(+57.02)VLAHHFGKEFTPPVQAAYQKVVA	49.26	2795.46	25	-3.4	932.823	36.2	10	F10:7470	CUPro22684.raw						P68871|HBB_HUMAN	Carbamidomethylation	C2:Carbamidomethylation:1000.00
D(+42.01)DDIAALVVDNGSGM(+15.99)C(+57.02)KAGFAGDDAPR	60.39	2794.22	27	-2.9	932.41	39.8	20	F20:6701	CUPro22694.raw						P60709|ACTB_HUMAN	Acetylation (Protein N-term); Oxidation (M); Carbamidomethylation	D1:Acetylation (Protein N-term):1000.00;M15:Oxidation (M):1000.00;C16:Carbamidomethylation:1000.00
NPAPANMEGGGGSVAVAGLGARGSGAAAATVR	35.42	2793.39	32	-10.9	932.129	29.1	23	F23:4477	CUPro22697.raw						Q9UP83|COG5_HUMAN
IEYQRNHSGGGGGGGSGGSGGGGGSGGGGAPSGGS	30.61	2789.17	35	0.5	1395.59	23.9	11	F11:3021	CUPro22685.raw						O75962|TRIO_HUMAN
EPLQARADEVAAAPEQ(+.98)IAADIPEVVVS	48.48	2788.41	27	2.7	1395.22	47.03	4	F4:11893	CUPro22678.raw						P59666|DEF3_HUMAN:P59665|DEF1_HUMAN	Deamidation (NQ)	Q16:Deamidation (NQ):26.51
KGEKGDEGPMGLKGYLGAKGIQGMPGIP	32.64	2784.43	28	-3.2	929.148	25.04	16	F16:3184	CUPro22690.raw				0		P08572|CO4A2_HUMAN
GAPGAVGAPGPAGATGDR(+28.03)GEAGAAGPAGPAGPRG	31.77	2779.37	34	-7.9	927.458	40.08	17	F17:7678	CUPro22691.raw					0	P08123|CO1A2_HUMAN	Dimethylation(KR)	R18:Dimethylation(KR):3.19
IVRFPTDQLTPDQERSLM(+15.99)FM(+15.99)QW	49.88	2769.33	22	-3.3	924.113	41.2	10	F10:9774	CUPro22684.raw						P05164|PERM_HUMAN	Oxidation (M)	M18:Oxidation (M):1000.00;M20:Oxidation (M):1000.00
PELPPPPPDFM(+15.99)EPPPDFVPPPPPSY	45.42	2768.31	25	-3.8	923.773	46.92	14	F14:8684	CUPro22688.raw		33300				Q7Z5R6|AB1IP_HUMAN	Oxidation (M)	M11:Oxidation (M):1000.00
VHLTPEEKSAVTALWGKVNVDEVGGE	49.12	2763.41	26	-3.3	922.14	43.22	3	F3:9682	CUPro22677.raw						P68871|HBB_HUMAN
VIQELRPTLNELGISTPEELGLDKV	36.79	2762.51	25	-8.7	921.835	46.33	5	F5:9856	CUPro22679.raw						P20674|COX5A_HUMAN
IAFDPSNM(+15.99)PPGIEASPDKM(+15.99)LQGRLF	35.02	2762.34	25	-2.5	921.785	40.42	9	F9:8528	CUPro22683.raw						P04040|CATA_HUMAN	Oxidation (M)	M8:Oxidation (M):1000.00;M19:Oxidation (M):1000.00
L(+210.99)PGGSLPIKDLAVDSASPVYQAVIK	42.14	2748.4	25	7.9	1375.22	48.34	5	F5:10735	CUPro22679.raw						O75112|LDB3_HUMAN	Tri nitro benzene	L1:Tri nitro benzene:3.19
VRNDEELNKLLGGVTIAQGGVLPNIQ	38.32	2746.5	26	-3.9	916.503	43.74	16	F16:10354	CUPro22690.raw				506000		Q8IUE6|H2A2B_HUMAN
VDDM(+15.99)PNALSALSDLHAHKLRVDPVN	33.11	2742.38	25	-0.8	915.132	37.83	8	F8:6252	CUPro22682.raw						P69905|HBA_HUMAN	Oxidation (M)	M4:Oxidation (M):1000.00
IEGPLC(+57.02)PVGPGPGGPGPAGPM(+15.99)GPFNPGPF	46.01	2742.29	29	-2.4	915.103	46.6	21	F21:9411	CUPro22695.raw						Q92945|FUBP2_HUMAN	Carbamidomethylation; Oxidation (M)	C6:Carbamidomethylation:1000.00;M21:Oxidation (M):1000.00
TSPPSFFAEASSPVSASPVPVGIPTSPK	39.21	2740.4	28	1.7	914.474	43.24	9	F9:9672	CUPro22683.raw						Q9UMS6|SYNP2_HUMAN
PAAVTSALSPEGVLSIQAAPASAQAPPPAA	70.21	2739.44	30	-5.1	914.151	44.44	8	F8:7985	CUPro22682.raw						O14558|HSPB6_HUMAN
SSIPAQISPEGRAAM(+15.99)EPIVISAKTM(+15.99)L	37.36	2728.41	26	-0.6	910.478	38.66	5	F5:6745	CUPro22679.raw						Q9Y490|TLN1_HUMAN	Oxidation (M)	M15:Oxidation (M):1000.00;M25:Oxidation (M):1000.00
VLSPADKTNVKAAWGKVGAHAGEYGAE	84.59	2725.38	27	-2.1	909.466	29.48	23	F23:4590	CUPro22697.raw				386000		P69905|HBA_HUMAN
S(+120.03)ELHC(+57.02)DKLHVDPENFRLLGNVL	70.27	2724.35	22	-11.6	1363.16	38.15	16	F16:7843	CUPro22690.raw				2750000		P68871|HBB_HUMAN:P02042|HBD_HUMAN	O-Isopropylmethylphosphonylation; Carbamidomethylation	S1:O-Isopropylmethylphosphonylation:1000.00;C5:Carbamidomethylation:1000.00
IAALVVDNGSGM(+15.99)C(+57.02)KAGFAGDDAPRAVF	34.82	2724.3	27	-1.6	909.106	37.58	13	F13:5873	CUPro22687.raw	32500					P60709|ACTB_HUMAN	Oxidation (M); Carbamidomethylation	M12:Oxidation (M):1000.00;C13:Carbamidomethylation:1000.00
VAHVDDMPNALSALSDLHAHKLRVD	84.07	2723.38	25	-5.2	908.796	36.21	16	F16:6966	CUPro22690.raw		35800		539000		P69905|HBA_HUMAN
DPSKGSVAAGLAGAGGGGGGAVGAFGGAAGGAGGGGG	41.63	2713.28	37	0.5	905.434	39.76	21	F21:7246	CUPro22695.raw						Q8WXS5|CCG8_HUMAN
SELHC(+57.02)DKLHVDPEN(+.98)FRLLGNVLV	47.28	2704.36	23	2.6	1353.19	42.67	4	F4:9960	CUPro22678.raw						P68871|HBB_HUMAN:P02042|HBD_HUMAN	Carbamidomethylation; Deamidation (NQ)	C5:Carbamidomethylation:1000.00;N14:Deamidation (NQ):20.82
SELHC(+57.02)DKLHVDPENFRLLGN(+.98)VLV	38.32	2704.36	23	1.2	1353.19	42.72	4	F4:9984	CUPro22678.raw						P68871|HBB_HUMAN:P02042|HBD_HUMAN	Carbamidomethylation; Deamidation (NQ)	C5:Carbamidomethylation:1000.00;N20:Deamidation (NQ):17.08
SELHC(+57.02)DKLHVDPENFRLLGNVLV	66.9	2703.38	23	-4.6	1352.69	42.51	4	F4:9930	CUPro22678.raw					639000	P68871|HBB_HUMAN:P02042|HBD_HUMAN	Carbamidomethylation	C5:Carbamidomethylation:1000.00
KAKGTGGGGLPAPPDDFLPPPPPPPPLD	55.39	2701.41	28	-1.6	901.476	40.86	9	F9:8743	CUPro22683.raw						Q7Z5R6|AB1IP_HUMAN
EPLQARADEVAAAPEQIAADIPEVVV	67.97	2700.4	26	-2.3	1351.2	48.03	5	F5:10581	CUPro22679.raw						P59666|DEF3_HUMAN:P59665|DEF1_HUMAN
VNC(+57.02)PIEC(+57.02)FM(+15.99)PLDVQADREDSRE	36.3	2695.17	22	-0.8	899.396	38.33	5	F5:6599	CUPro22679.raw						P02751|FINC_HUMAN	Carbamidomethylation; Oxidation (M)	C3:Carbamidomethylation:1000.00;C7:Carbamidomethylation:1000.00;M9:Oxidation (M):1000.00
VALVPQEEELDDQKIQVTPPGFQL	38.83	2692.4	24	-4.8	1347.2	47.18	4	F4:11983	CUPro22678.raw						P12956|XRCC6_HUMAN
NELTMDDDTAVLVIDNGSGM(+15.99)C(+57.02)KAGF	34.56	2688.17	25	-3.9	897.061	26.32	9	F9:4122	CUPro22683.raw						Q6S8J3|POTEE_HUMAN:A5A3E0|POTEF_HUMAN	Oxidation (M); Carbamidomethylation	M20:Oxidation (M):14.97;C21:Carbamidomethylation:1000.00
IEM(+15.99)GGNPLENSGFEPGAFDGLKLNY	79.68	2684.24	25	-5.6	1343.12	43.89	22	F22:10923	CUPro22696.raw						P21810|PGS1_HUMAN	Oxidation (M)	M3:Oxidation (M):1000.00
S(+71.04)ELHC(+57.02)DKLHVDPENFRLLGNVL	49.45	2675.35	22	-9	1338.67	40.89	23	F23:9626	CUPro22697.raw						P68871|HBB_HUMAN:P02042|HBD_HUMAN	Propionamide (K, X@N-term); Carbamidomethylation	S1:Propionamide (K, X@N-term):28.13;C5:Carbamidomethylation:1000.00
PAAVTSALSPEGVLSIQAAPASAQAPPPA	41.56	2668.41	29	-2.9	890.474	43.77	13	F13:7258	CUPro22687.raw	17600					O14558|HSPB6_HUMAN
TVTSGYSDRVTGATEPLAGVTGTIKPS	33.05	2664.36	27	-13.4	1333.17	41.37	4	F4:9352	CUPro22678.raw						Q7Z5P9|MUC19_HUMAN
S(+59.02)ELHC(+57.02)DKLHVDPENFRLLGNVL	41.8	2663.33	22	-10	1332.66	44.11	5	F5:8817	CUPro22679.raw						P68871|HBB_HUMAN:P02042|HBD_HUMAN	Aminoethylcysteine; Carbamidomethylation	S1:Aminoethylcysteine:1000.00;C5:Carbamidomethylation:1000.00
TLAAH(+156.12)LPAEFTPAVHASLDKFLAS	40.4	2662.44	24	-10.3	1332.21	42.2	23	F23:10207	CUPro22697.raw						P69905|HBA_HUMAN	4-hydroxynonenal (HNE)	H5:4-hydroxynonenal (HNE):60.59
S(+58.03)ELHC(+57.02)DKLHVDPENFRLLGNVL	31.39	2662.34	22	-1.3	1332.18	44.03	5	F5:8817	CUPro22679.raw						P68871|HBB_HUMAN:P02042|HBD_HUMAN	2,3-dihydro-2,2-dimethyl-7-benzofuranol N-methyl carbamate; Carbamidomethylation	S1:2,3-dihydro-2,2-dimethyl-7-benzofuranol N-methyl carbamate:1000.00;C5:Carbamidomethylation:1000.00
S(+58.01)ELHC(+57.02)DKLHVDPENFRLLGNVL	54.65	2662.32	22	-4	1332.16	44.8	4	F4:10831	CUPro22678.raw						P68871|HBB_HUMAN:P02042|HBD_HUMAN	Carboxymethyl (KW, X@N-term); Carbamidomethylation	S1:Carboxymethyl (KW, X@N-term):36.87;C5:Carbamidomethylation:1000.00
AIRNDEELNKLLGKVTIAQGGVLPN	34.54	2661.48	25	-4.5	888.164	40.07	10	F10:9225	CUPro22684.raw						Q96KK5|H2A1H_HUMAN:P0C0S8|H2A1_HUMAN:Q99878|H2A1J_HUMAN:Q9BTM1|H2AJ_HUMAN:Q6FI13|H2A2A_HUMAN:Q16777|H2A2C_HUMAN
LSELHCDE(sub K)LHVDPENFRLLGNVL	55.14	2661.32	23	0.4	1331.67	37.5	22	F22:8428	CUPro22696.raw						P68871|HBB_HUMAN:P02042|HBD_HUMAN
TSPIADFPAPPPYSAVTPPPDAFSRG	30.78	2654.3	26	-2.6	885.772	43.36	9	F9:9680	CUPro22683.raw						Q9UMS6|SYNP2_HUMAN
PGEDNESIKTLYANALSSLEQLME	30.13	2651.26	24	-8.3	1326.63	43.31	10	F10:10783	CUPro22684.raw						A6NES4|MRO2A_HUMAN
RNDEELNKLLGGVTIAQGGVLPNIQ	43.83	2647.43	25	-5.5	883.479	46.6	4	F4:11752	CUPro22678.raw						Q8IUE6|H2A2B_HUMAN:P16104|H2AX_HUMAN
S(+43.01)ELHC(+57.02)DKLHVDPENFRLLGNVL	44.19	2647.32	22	-1.7	1324.66	45.54	5	F5:9493	CUPro22679.raw						P68871|HBB_HUMAN:P02042|HBD_HUMAN	Carbamylation; Carbamidomethylation	S1:Carbamylation:23.15;C5:Carbamidomethylation:1000.00
DLDLTADSQPPVFKVFPGSTTEDY	50.53	2641.24	24	-0.5	881.421	46.33	16	F16:11534	CUPro22690.raw				176000		Q13263|TIF1B_HUMAN
SLPTSFSGSFQQPAFPAQAAFPQQT	37.32	2639.27	25	-1.6	880.761	45.79	9	F9:10617	CUPro22683.raw						P52594|AGFG1_HUMAN
SELHC(+57.02)DK(+31.99)LHVDPENFRLLGNVL	33.34	2636.3	22	-4.6	879.77	43.03	5	F5:8351	CUPro22679.raw						P68871|HBB_HUMAN:P02042|HBD_HUMAN	Carbamidomethylation; Dihydroxy	C5:Carbamidomethylation:1000.00;K7:Dihydroxy:56.99
VHLTPEEKSAVTALWGKVNVDEVGG	82.83	2634.37	25	-2	1318.19	43.29	3	F3:9813	CUPro22677.raw						P68871|HBB_HUMAN
NDEELNKLLGKVTIAQGGVLPNIQA	42.69	2633.44	25	-6.9	878.814	46.55	4	F4:11704	CUPro22678.raw						Q96KK5|H2A1H_HUMAN:P0C0S8|H2A1_HUMAN:Q99878|H2A1J_HUMAN:Q9BTM1|H2AJ_HUMAN:Q6FI13|H2A2A_HUMAN:Q16777|H2A2C_HUMAN
AAPTSDPWGGPPVPPAADPWGGPAPTPA	34.93	2633.25	28	-0.4	878.759	46.3	9	F9:10756	CUPro22683.raw						Q9Y6I3|EPN1_HUMAN
S(+27.99)ELHC(+57.02)DKLHVDPENFRLLGNVL	78.78	2632.31	22	-2.4	1317.16	45.55	4	F4:11215	CUPro22678.raw						P68871|HBB_HUMAN:P02042|HBD_HUMAN	Formylation; Carbamidomethylation	S1:Formylation:71.27;C5:Carbamidomethylation:1000.00
EQSPLGEGALAPM(+15.99)PVPSGMLPPSHPD	31.41	2626.24	26	-5.2	876.416	38.89	12	F12:6685	CUPro22686.raw						Q12770|SCAP_HUMAN	Oxidation (M)	M13:Oxidation (M):22.09
GSSWPGYVRPLPPAAIESPAVAAPAY	48.79	2623.34	26	7.1	1312.69	43.38	9	F9:9718	CUPro22683.raw						P04792|HSPB1_HUMAN
DAPPS(+154.14)PPLGAPGLPPAGSPPDSHVLL	58.86	2609.41	26	-12.4	1305.7	43.57	9	F9:9787	CUPro22683.raw						P02765|FETUA_HUMAN	Decanoyl	S5:Decanoyl:79.98
VHLTPEEKSAVTALW(+31.99)GKVNVDEVG	37.01	2609.33	24	-0.7	870.784	39.59	12	F12:6882	CUPro22686.raw						P68871|HBB_HUMAN	Dihydroxy	W15:Dihydroxy:14.21
VTLAAHLPAEFTPAVHASLDK(+159.04)FL	42.35	2606.36	23	-3.1	1304.18	41.52	23	F23:9901	CUPro22697.raw						P69905|HBA_HUMAN	Membrane protein extraction	K21:Membrane protein extraction:1000.00
SELHC(+57.02)DKLHVDPEN(+.98)FRLLGN(+.98)VL	34.18	2606.28	22	2.8	1304.15	44.79	4	F4:10860	CUPro22678.raw						P68871|HBB_HUMAN:P02042|HBD_HUMAN	Carbamidomethylation; Deamidation (NQ)	C5:Carbamidomethylation:1000.00;N14:Deamidation (NQ):1000.00;N20:Deamidation (NQ):1000.00
VTLAAHLPAEFTPAVHASLDKFLAS	86.54	2605.39	25	2.2	1303.71	41.42	23	F23:9854	CUPro22697.raw						P69905|HBA_HUMAN
SELHC(+57.02)DKLHVDPENFR(+.98)LLGNVL	31.04	2605.3	22	8.4	1303.67	44.81	3	F3:10461	CUPro22677.raw						P68871|HBB_HUMAN:P02042|HBD_HUMAN	Carbamidomethylation; Deamidation (R)	C5:Carbamidomethylation:1000.00;R16:Deamidation (R):1000.00
SELHC(+57.02)DK(-1.03)LHVDPENFRLLGNVL	39.67	2603.28	22	7.9	1302.66	42.97	4	F4:10093	CUPro22678.raw						P68871|HBB_HUMAN:P02042|HBD_HUMAN	Carbamidomethylation; Lysine oxidation to aminoadipic semialdehyde	C5:Carbamidomethylation:1000.00;K7:Lysine oxidation to aminoadipic semialdehyde:1000.00
PGLAGAGNSVLLVSNLNPERVTPQSL	70.19	2602.41	26	-12.9	1302.19	47.05	4	F4:11938	CUPro22678.raw						P26599|PTBP1_HUMAN
VAPGVGLAPGVGVAPGVGVAPGVGVAPGIGPG	61.66	2601.46	32	-5.2	868.158	47.23	9	F9:11108	CUPro22683.raw						P15502|ELN_HUMAN
EPLQARADEVAAAPEQIAADIPEVV	44.11	2601.33	25	-6.2	1301.66	47.24	4	F4:12048	CUPro22678.raw						P59666|DEF3_HUMAN:P59665|DEF1_HUMAN
IAFDPSNM(+15.99)PPGIEASPDKMLQGRL	43.36	2599.28	24	-3	867.431	38.93	14	F14:6524	CUPro22688.raw		53500				P04040|CATA_HUMAN	Oxidation (M)	M8:Oxidation (M):43.92
EKSAVTALWGKVNVDEVGGEALGRL	51.04	2597.38	25	-4.5	866.797	39.44	16	F16:8408	CUPro22690.raw				4070000		P68871|HBB_HUMAN
GLEQTGPLGSRSTAKGPSLPELQFQ	32	2597.34	25	6.4	866.794	28.67	22	F22:4228	CUPro22696.raw						Q9H2D6|TARA_HUMAN
TSPIADFPAPPPYSAVTPPPDAFSR	41.79	2597.28	25	-2.5	866.765	43.47	9	F9:9732	CUPro22683.raw						Q9UMS6|SYNP2_HUMAN
VLSPADKTNVKAAWGKVGAHAGEYGA	64.14	2596.34	26	-4.3	866.45	29.26	22	F22:4444	CUPro22696.raw						P69905|HBA_HUMAN
VLSPADKTNVKAAWGKVGAHAGEYGA(-.98)	30.55	2595.36	26	-2	866.124	29.51	16	F16:4588	CUPro22690.raw				163000		P69905|HBA_HUMAN	Amidation	A26:Amidation:1000.00
T(sub S)EF(sub L)HCDKLHVDPENFRLLGNVL	57.75	2595.29	22	-12.5	1298.64	39.51	22	F22:8883	CUPro22696.raw						P68871|HBB_HUMAN:P02042|HBD_HUMAN
KAKGTGGGGLPAPPDDFLPPPPPPPPL	33.36	2586.38	27	-1.8	863.134	40.69	14	F14:7022	CUPro22688.raw		41400				Q7Z5R6|AB1IP_HUMAN
ELHC(+57.02)DK(+68.03)LHVDPENFRLLGNVL	54.02	2585.31	21	-5	1293.65	46.11	4	F4:11477	CUPro22678.raw						P68871|HBB_HUMAN:P02042|HBD_HUMAN	Carbamidomethylation; Crotonylation	C4:Carbamidomethylation:1000.00;K6:Crotonylation:1000.00
DVPGPPTGPINILDVTPEHMTISW	38.09	2585.28	24	4.4	862.772	46.11	4	F4:11387	CUPro22678.raw						Q8WZ42|TITIN_HUMAN
IAFDPSNMPPGIEASPDKMLQGRL	59.73	2583.28	24	-11	1292.63	42.19	10	F10:10260	CUPro22684.raw						P04040|CATA_HUMAN
RC(+57.02)PEALFQPSFLGM(+15.99)ESC(+57.02)GIHET	79.34	2581.14	22	-1	861.386	41.33	5	F5:7667	CUPro22679.raw						P60709|ACTB_HUMAN:P63261|ACTG_HUMAN	Carbamidomethylation; Oxidation (M)	C2:Carbamidomethylation:1000.00;M14:Oxidation (M):1000.00;C17:Carbamidomethylation:1000.00
AAHLPAEFTPAVHASLDKFLASVST	36.43	2579.34	25	-0.8	860.786	42.64	17	F17:8853	CUPro22691.raw					122000	P69905|HBA_HUMAN
AVRNDEELNKLLGGVTIAQGGVLPN	42.85	2576.39	25	-4.1	859.801	45.49	3	F3:10758	CUPro22677.raw						Q8IUE6|H2A2B_HUMAN
IVRFPTDQLTPDQERSLMFM(+15.99)Q	31.3	2567.25	21	-1.7	856.756	38.52	14	F14:6390	CUPro22688.raw		283000				P05164|PERM_HUMAN	Oxidation (M)	M20:Oxidation (M):26.31
SSGGGSSGSSSGSSIAQGGSAGSFKPGTGY	32.5	2565.12	30	-0.8	856.047	29.36	8	F8:4129	CUPro22682.raw						Q15517|CDSN_HUMAN
ATLSELHC(+57.02)DKLHVDPEN(+.98)FRLLG	48.64	2564.27	22	0	1283.14	35.79	22	F22:7177	CUPro22696.raw						P68871|HBB_HUMAN	Carbamidomethylation; Deamidation (NQ)	C8:Carbamidomethylation:1000.00;N17:Deamidation (NQ):1000.00
PIK(+72.02)VGDAIPAVEVFEGEPGNKVNL	38.32	2563.35	24	9.9	1282.7	44.61	4	F4:10776	CUPro22678.raw						P30044|PRDX5_HUMAN	Carboxyethyl	K3:Carboxyethyl:90.46
QLSE(+43.99)LHC(+57.02)DKLHVDPENFRLLG	69.83	2563.25	21	-9.6	1282.62	40.98	3	F3:8667	CUPro22677.raw						P02042|HBD_HUMAN	Carboxylation (E); Carbamidomethylation	E4:Carboxylation (E):118.43;C7:Carbamidomethylation:1000.00
NDEELNKLLGKVTIAQGGVLPNIQ	85.61	2562.4	24	-5.6	1282.2	46.11	4	F4:11487	CUPro22678.raw						Q96KK5|H2A1H_HUMAN:P0C0S8|H2A1_HUMAN:Q99878|H2A1J_HUMAN:Q9BTM1|H2AJ_HUMAN:Q6FI13|H2A2A_HUMAN:Q16777|H2A2C_HUMAN
NDEELNKLLGGVTIAQGGVLPNIQA	77.37	2562.37	25	2	1282.19	49.02	5	F5:11015	CUPro22679.raw						Q8IUE6|H2A2B_HUMAN:P16104|H2AX_HUMAN
GSPGERGPAGAAGPIGIPGRPGPQGPPGP	33.34	2557.31	29	-11.9	853.435	27.18	16	F16:3832	CUPro22690.raw				37000		P20908|CO5A1_HUMAN
IVISVSPSAGSPSAPGSSMPIR(-42.02)IESSS	35.46	2557.29	27	-0.2	853.439	28.31	16	F16:4204	CUPro22690.raw				15500		P98160|PGBM_HUMAN	Ornithine from Arginine	R22:Ornithine from Arginine:1000.00
VLSPADKTNVKAAW(+31.99)GKVGAHAGEYG	33.37	2557.29	25	0.1	853.438	31.37	4	F4:5221	CUPro22678.raw						P69905|HBA_HUMAN	Dihydroxy	W14:Dihydroxy:45.01
M(+42.01)(+15.99)EDLDQSPLVSSSDSPPRPQPAF	52.55	2557.16	23	-1.5	853.394	42.25	8	F8:7403	CUPro22682.raw						Q9NQC3|RTN4_HUMAN	Acetylation (Protein N-term); Oxidation (M)	M1:Acetylation (Protein N-term):1000.00;M1:Oxidation (M):1000.00
E(+42.01)EETTALVC(+57.02)DNGSGLC(+57.02)KAGFAGDD	51.96	2557.06	24	-3.1	853.357	39.25	13	F13:6271	CUPro22687.raw	175000					P63267|ACTH_HUMAN	Acetylation (Protein N-term); Carbamidomethylation	E1:Acetylation (Protein N-term):1000.00;C9:Carbamidomethylation:1000.00;C16:Carbamidomethylation:1000.00
GFDFSFLPQPPQEKAHDGGRYY	44.52	2555.19	22	-7.2	852.73	40.19	16	F16:8725	CUPro22690.raw				0	287000	P02452|CO1A1_HUMAN
VLSPADKTNVK(+26.02)AAWGKVGAHAGEYG	34.75	2551.32	25	-2.1	851.445	34.93	10	F10:6875	CUPro22684.raw						P69905|HBA_HUMAN	Acetaldehyde +26	K11:Acetaldehyde +26:8.26
LC(+57.02)YVALDFEQEMATAASSSSLEK	52.82	2549.17	23	-1.8	850.728	47.46	7	F7:8365	CUPro22681.raw						P60709|ACTB_HUMAN:P63261|ACTG_HUMAN:Q6S8J3|POTEE_HUMAN	Carbamidomethylation	C2:Carbamidomethylation:1000.00
YEKVPGEKGC(+57.02)PAALPLSNLYETL	31.89	2548.29	23	3.9	850.44	41.91	3	F3:9074	CUPro22677.raw						Q15582|BGH3_HUMAN	Carbamidomethylation	C10:Carbamidomethylation:1000.00
PAPAAGAGAGGGGGGGGAGGGGSAGSGAKNPLVK	30.86	2546.26	34	-5.1	849.756	28.71	16	F16:4292	CUPro22690.raw				20800		Q16676|FOXD1_HUMAN
KGDPGVPGLPGAKGEVGADGVPGFPGLP	30.92	2541.32	28	-5.5	848.11	40.85	9	F9:8740	CUPro22683.raw						P39060|COIA1_HUMAN
VLSPADKTNVKAAW(+15.99)GKVGAHAGEYG	46.16	2541.3	25	-0.7	848.106	34.26	3	F3:5741	CUPro22677.raw						P69905|HBA_HUMAN	Oxidation (HW)	W14:Oxidation (HW):10.92
DAHKSEVAHRFKDLGEENFKAL	30.95	2540.28	22	-1.1	847.765	33.39	9	F9:6046	CUPro22683.raw						P02768|ALBU_HUMAN
FM(+15.99)QWGQFIDHDLDFSPESPAR	39.5	2538.13	21	-5.1	847.045	45.16	4	F4:11015	CUPro22678.raw						P11678|PERE_HUMAN	Oxidation (M)	M2:Oxidation (M):1000.00
RSGGGGGRFSSC(+57.02)GGGGGSFGAGGGFGSRS	47.73	2536.1	29	-4.3	846.371	26.8	16	F16:3675	CUPro22690.raw				31400		P04264|K2C1_HUMAN	Carbamidomethylation	C12:Carbamidomethylation:1000.00
YLR(+.98)APSVALPVAQVPTDPGHFSVL	39.78	2534.35	24	-1.4	1268.18	45.63	23	F23:11841	CUPro22697.raw						O14558|HSPB6_HUMAN	Deamidation (R)	R3:Deamidation (R):1000.00
LM(+15.99)IEQNTKSPLFM(+15.99)GKVVNPTQK	43.68	2534.32	22	-1	845.781	30.38	23	F23:4909	CUPro22697.raw						P01009|A1AT_HUMAN	Oxidation (M)	M2:Oxidation (M):1000.00;M13:Oxidation (M):1000.00
PPSVPTGELGSGLQVGAPGAEEEVEE	31.82	2534.2	26	-1.2	845.74	29.6	13	F13:3916	CUPro22687.raw	511					Q9HAB3|S52A2_HUMAN
YLRAPSVALPVAQVPTDPGHFSVL	53.12	2533.37	24	-4.2	845.46	46.3	5	F5:9848	CUPro22679.raw						O14558|HSPB6_HUMAN
GPAGSRGDGGPPGMTGFPGAAGR(+.98)TGPPGP	35.62	2533.18	29	0	845.399	30.62	5	F5:4418	CUPro22679.raw						P08123|CO1A2_HUMAN	Deamidation (R)	R23:Deamidation (R):36.09
ELH(+14.02)C(+57.02)DKLHVDPENFRLLGNVL	39.21	2531.3	21	3.5	844.775	40.46	4	F4:9140	CUPro22678.raw						P68871|HBB_HUMAN:P02042|HBD_HUMAN	Methylation(others); Carbamidomethylation	H3:Methylation(others):0.00;C4:Carbamidomethylation:1000.00
E(+14.02)LHC(+57.02)DKLHVDPENFRLLGNVL	34.29	2531.3	21	4.8	844.777	38.22	16	F16:7828	CUPro22690.raw				3170000		P68871|HBB_HUMAN:P02042|HBD_HUMAN	Methylation(others); Carbamidomethylation	E1:Methylation(others):5.99;C4:Carbamidomethylation:1000.00
ELHC(+57.02)D(+14.02)KLHVDPENFRLLGNVL	33.46	2531.3	21	3.5	844.775	40.46	4	F4:9130	CUPro22678.raw						P68871|HBB_HUMAN:P02042|HBD_HUMAN	Carbamidomethylation; Methylation(others)	C4:Carbamidomethylation:1000.00;D5:Methylation(others):0.00
SLAALKKALAAAGYDVEKNNSRIK	63.2	2530.42	24	-5.4	844.477	36.88	10	F10:7768	CUPro22684.raw						P16403|H12_HUMAN:P10412|H14_HUMAN:P16402|H13_HUMAN
YLDSNKIETIPNGYFKSFPNLA	34.98	2530.27	22	-5.8	844.427	44.5	4	F4:10710	CUPro22678.raw						P51888|PRELP_HUMAN
VC(+57.02)VLAHHFGKEFTPPVQAAYQK	66.79	2526.28	22	-1.7	843.101	33.49	10	F10:6242	CUPro22684.raw						P68871|HBB_HUMAN	Carbamidomethylation	C2:Carbamidomethylation:1000.00
VLSPADKTNVKAAWGKVGAHAGEYG(-.98)	54.44	2524.32	25	-1.1	842.446	28.55	22	F22:4184	CUPro22696.raw				177000		P69905|HBA_HUMAN	Amidation	G25:Amidation:1000.00
VHLTPEEKSAVTALWGKVN(+.98)VDEV	68.56	2521.31	23	3	1261.66	37.18	22	F22:7843	CUPro22696.raw						P68871|HBB_HUMAN	Deamidation (NQ)	N19:Deamidation (NQ):1000.00
SAPPEPATLKGTVPDDAVEALADSLG	46.38	2520.26	26	1.3	1261.14	47.2	5	F5:10268	CUPro22679.raw						P20810|ICAL_HUMAN
VHLTPEEKSAVTALWGKVNVDEV(-.98)	58.99	2519.34	23	-6.1	1260.67	37.34	22	F22:7843	CUPro22696.raw						P68871|HBB_HUMAN	Amidation	V23:Amidation:1000.00
GAKGEPGDAGAKGDAGPPGPAGPAGPPGPI	42.77	2519.24	30	12.7	840.765	27.06	16	F16:3769	CUPro22690.raw				0		P02452|CO1A1_HUMAN
LMIEQNTKSPLFM(+15.99)GKVVNPTQK	38.63	2518.33	22	-1.1	840.449	33.98	8	F8:5181	CUPro22682.raw						P01009|A1AT_HUMAN	Oxidation (M)	M13:Oxidation (M):41.98
ELHC(+57.02)DK(-1.03)LHVDPENFRLLGNVL	37.31	2516.25	21	-5.6	839.752	47.61	4	F4:12191	CUPro22678.raw						P68871|HBB_HUMAN:P02042|HBD_HUMAN	Carbamidomethylation; Lysine oxidation to aminoadipic semialdehyde	C4:Carbamidomethylation:1000.00;K6:Lysine oxidation to aminoadipic semialdehyde:1000.00
IIVPTDTQNIFFM(+15.99)SKVTNPKQA	65.91	2507.31	22	-5.3	1254.66	40.93	3	F3:8661	CUPro22677.raw						P01011|AACT_HUMAN	Oxidation (M)	M13:Oxidation (M):1000.00
ATLSELHC(+57.02)DKLHVDPENFRLL	53.93	2506.26	21	-4.3	836.425	36.12	22	F22:7338	CUPro22696.raw						P68871|HBB_HUMAN	Carbamidomethylation	C8:Carbamidomethylation:1000.00
M(+31.99)QWGQFIDHDLDFSPESPARV	31.32	2506.12	21	-1.9	836.38	40.16	9	F9:8328	CUPro22683.raw						P11678|PERE_HUMAN	Sulphone	M1:Sulphone:1000.00
LMIEQNTKSPLFMGKVVNPTQK	43.89	2502.33	22	0.4	835.119	36.33	8	F8:5824	CUPro22682.raw						P01009|A1AT_HUMAN
E(-18.01)LHC(+57.02)DKLHVDPENFRLLGNVL	40.53	2499.27	21	-4.8	834.093	46.18	4	F4:11495	CUPro22678.raw						P68871|HBB_HUMAN:P02042|HBD_HUMAN	Pyro-glu from E; Carbamidomethylation	E1:Pyro-glu from E:1000.00;C4:Carbamidomethylation:1000.00
VLSPADK(+26.02)TNVKAAWGKVGAHAGEY	40.53	2494.3	24	0	832.44	35.23	10	F10:6967	CUPro22684.raw						P69905|HBA_HUMAN	Acetaldehyde +26	K7:Acetaldehyde +26:3.56
PIKVGDAIPAVEVFEGEPGNKVNL	37.59	2491.33	24	-2.4	831.449	45.06	4	F4:10988	CUPro22678.raw						P30044|PRDX5_HUMAN
NDEELNKLLGGVTIAQGGVLPNIQ	74.63	2491.33	24	0.3	1246.67	48.73	5	F5:10867	CUPro22679.raw						Q8IUE6|H2A2B_HUMAN:P16104|H2AX_HUMAN
SELHC(+57.02)DKLHVDPENFRLLGNV	40.48	2491.23	21	-6.2	831.411	39.25	4	F4:8434	CUPro22678.raw						P68871|HBB_HUMAN:P02042|HBD_HUMAN	Carbamidomethylation	C5:Carbamidomethylation:1000.00
ASHTSDSDVPSGVTEVVVKLFDSD	31.07	2490.18	24	-1	831.065	46.24	6	F6:8555	CUPro22680.raw						P10909|CLUS_HUMAN
VGTVNAAPGTVNAAASAVNATASAVTVT	34.64	2484.28	28	-7.7	829.095	26.61	23	F23:3686	CUPro22697.raw						Q96T58|MINT_HUMAN
VLSPADKTNVKAAWGKVGAH(+15.99)AGEY	30.2	2484.28	24	-0.2	829.099	30.46	3	F3:4513	CUPro22677.raw						P69905|HBA_HUMAN	Oxidation (HW)	H20:Oxidation (HW):16.36
LVIDNGSGM(+15.99)C(+57.02)KAGFAGDDAPRAVF	41.52	2483.16	24	-3.4	828.724	36.02	10	F10:7378	CUPro22684.raw						P63261|ACTG_HUMAN:Q6S8J3|POTEE_HUMAN:A5A3E0|POTEF_HUMAN	Oxidation (M); Carbamidomethylation	M9:Oxidation (M):1000.00;C10:Carbamidomethylation:1000.00
E(sub S)SSGLNSEKVAALIQKLNSDPQF	57.44	2474.27	23	-1.1	1238.14	45.63	23	F23:11829	CUPro22697.raw						Q13867|BLMH_HUMAN
MQWGQFIDHDLDFSPESPARV	34.17	2474.13	21	6.4	825.723	42.26	23	F23:10232	CUPro22697.raw						P11678|PERE_HUMAN
VLSPADKTNVKAAW(+3.99)GKVGAHAGEY	32.64	2472.28	24	-4	825.096	29.99	10	F10:4889	CUPro22684.raw						P69905|HBA_HUMAN	Tryptophan oxidation to kynurenin	W14:Tryptophan oxidation to kynurenin:1000.00
IAVRPPVPLPAPSHPASTNEPIVL	53.31	2471.39	24	-3.2	1236.7	40.99	9	F9:8760	CUPro22683.raw						O94776|MTA2_HUMAN
LDAAASSTAPSTATAAAAALAYYRDA	32.22	2470.2	26	-9.1	824.399	37.75	14	F14:6165	CUPro22688.raw		2840				P15976|GATA1_HUMAN
LVVDN(+.98)GSGM(+15.99)C(+57.02)KAGFAGDDAPRAVF	36.29	2470.13	24	-2.5	824.38	38	5	F5:6544	CUPro22679.raw						P60709|ACTB_HUMAN	Deamidation (NQ); Oxidation (M); Carbamidomethylation	N5:Deamidation (NQ):1000.00;M9:Oxidation (M):1000.00;C10:Carbamidomethylation:1000.00
MERILEGATPGTTLIAVAAVDPDK	34.88	2467.3	24	0.7	823.441	29.69	17	F17:4146	CUPro22691.raw					0	Q9H251|CAD23_HUMAN
VLSPADKTNVKAAWGKVGAHAGEY(-.98)	31.35	2467.3	24	-1.1	823.439	33.49	4	F4:5832	CUPro22678.raw						P69905|HBA_HUMAN	Amidation	Y24:Amidation:1000.00
WISKQEYDESGPSIVHRKC(+57.02)F	52.47	2465.18	20	-3.8	822.731	31.18	10	F10:5251	CUPro22684.raw						P60709|ACTB_HUMAN:P63261|ACTG_HUMAN:Q6S8J3|POTEE_HUMAN	Carbamidomethylation	C19:Carbamidomethylation:1000.00
DGKAPLATGEDDDDEVPDLVENF	47.98	2460.08	23	-1.3	1231.05	43.33	20	F20:7697	CUPro22694.raw						P20290|BTF3_HUMAN
VHLTPEEKSAVTALW(+31.99)GKVNVDE	70.02	2453.24	22	1	818.756	37.89	11	F11:7269	CUPro22685.raw						P68871|HBB_HUMAN	Dihydroxy	W15:Dihydroxy:17.01
VHLTPEEKSAVTALWGK(+31.99)VNVDE	59.57	2453.24	22	1	818.756	37.89	11	F11:7262	CUPro22685.raw						P68871|HBB_HUMAN	Dihydroxy	K17:Dihydroxy:0.00
DEELNKLLGKVTIAQGGVLPNIQ	65.2	2448.36	23	-4.4	1225.18	47.06	4	F4:11939	CUPro22678.raw						Q96KK5|H2A1H_HUMAN:P0C0S8|H2A1_HUMAN:Q99878|H2A1J_HUMAN:Q9BTM1|H2AJ_HUMAN:Q6FI13|H2A2A_HUMAN:Q16777|H2A2C_HUMAN
GGRSGGGGSSVSGGGGGGGAGAGGC(+57.02)GGPGGALT	30.66	2446.06	33	-3.6	816.359	27.84	23	F23:4078	CUPro22697.raw						Q8N594|MPND_HUMAN	Carbamidomethylation	C25:Carbamidomethylation:1000.00
M(+15.99)GGNPLENSGFEPGAFDGLKLNY	100.65	2442.12	23	-1.2	1222.06	43.28	22	F22:10642	CUPro22696.raw					28100	P21810|PGS1_HUMAN	Oxidation (M)	M1:Oxidation (M):1000.00
APPEPATLKGTVPDDAVEALADSLG	52.72	2433.23	25	-1.2	1217.62	47.47	5	F5:10364	CUPro22679.raw						P20810|ICAL_HUMAN
VHLTPEEKSAVTALW(+3.99)GKVNVDE	50.08	2425.25	22	1.7	1213.63	38.64	9	F9:7829	CUPro22683.raw						P68871|HBB_HUMAN	Tryptophan oxidation to kynurenin	W15:Tryptophan oxidation to kynurenin:1000.00
VHLTPEEKSAVTALWGKVN(+.98)VDE	42.02	2422.24	22	5.7	1212.13	38.97	11	F11:7733	CUPro22685.raw						P68871|HBB_HUMAN	Deamidation (NQ)	N19:Deamidation (NQ):1000.00
VHLTPEEKSAVTALWGKVNVDE	98.83	2421.25	22	-7.2	1211.63	38.44	10	F10:8521	CUPro22684.raw					16900	P68871|HBB_HUMAN
M(+15.99)IEQNTKSPLFM(+15.99)GKVVNPTQK	73.25	2421.24	21	0.7	808.088	31.94	4	F4:5232	CUPro22678.raw						P01009|A1AT_HUMAN	Oxidation (M)	M1:Oxidation (M):1000.00;M12:Oxidation (M):1000.00
ATEEPVVPVEPM(+15.99)ESM(+15.99)LRPFNL	45.2	2416.17	21	-3.3	1209.09	40.71	21	F21:7614	CUPro22695.raw						Q14315|FLNC_HUMAN	Oxidation (M)	M12:Oxidation (M):1000.00;M15:Oxidation (M):1000.00
MQW(+31.99)GQFIDHDLDFSPESPAR	38	2407.05	20	-4.4	803.355	36.41	21	F21:6084	CUPro22695.raw						P11678|PERE_HUMAN	Dihydroxy	W3:Dihydroxy:6.63
M(+31.99)QWGQFIDHDLDFSPESPAR	36.93	2407.05	20	-0.7	803.358	38.43	9	F9:7712	CUPro22683.raw						P11678|PERE_HUMAN	Sulphone	M1:Sulphone:1000.00
LAAHLPAEFTPAVHASLDKFLAS	83.7	2405.27	23	-3.1	1203.64	39.62	23	F23:9056	CUPro22697.raw						P69905|HBA_HUMAN
DSNKIETIPN(+.98)GYFKSFPNLAF	34.6	2402.18	21	-5.8	1202.09	44.64	23	F23:11388	CUPro22697.raw						P51888|PRELP_HUMAN	Deamidation (NQ)	N10:Deamidation (NQ):48.80
AVYDQSATALHFLGRVANPLSTA	90.49	2401.24	23	-5.1	1201.62	46.67	4	F4:11730	CUPro22678.raw						P01019|ANGT_HUMAN
DSNKIETIPNGYFKSFPNLAF	73.53	2401.2	21	-5.7	1201.6	43.95	23	F23:10972	CUPro22697.raw						P51888|PRELP_HUMAN
LSRSGGGGGGGLGSGGSIRSS(+79.97)YSRF	35.53	2395.1	25	-2.7	799.373	29.66	3	F3:4301	CUPro22677.raw						P35527|K1C9_HUMAN	Phosphorylation (STY)	S21:Phosphorylation (STY):8.69
EDGFSLPYGWTPGVKRNGFPVA	76.09	2393.18	22	-3.2	1197.59	41.73	16	F16:9412	CUPro22690.raw				1190000		P05164|PERM_HUMAN
SELHC(+57.02)DKLHVDPENFRLLGN	38.26	2392.16	20	-3.3	798.391	38.12	4	F4:7911	CUPro22678.raw						P68871|HBB_HUMAN:P02042|HBD_HUMAN	Carbamidomethylation	C5:Carbamidomethylation:1000.00
M(+15.99)QWGQ(+.98)FIDHDLDFSPESPAR	30.14	2392.04	20	3.5	798.358	40.27	10	F10:9353	CUPro22684.raw						P11678|PERE_HUMAN	Oxidation (M); Deamidation (NQ)	M1:Oxidation (M):1000.00;Q5:Deamidation (NQ):16.66
VHLTPEEKTAVNALWGKVNVDA	41.66	2390.26	22	0.3	797.761	38.92	11	F11:7703	CUPro22685.raw						P02042|HBD_HUMAN
YM(+15.99)VGPIEEAVAKADKLAEEHSS	66.69	2389.15	22	0	1195.58	42.29	5	F5:8087	CUPro22679.raw						P06576|ATPB_HUMAN	Oxidation (M)	M2:Oxidation (M):1000.00
LHC(+57.02)DKLHVDPENFRLLGNVL	54.56	2388.24	20	-6.2	797.081	40.48	4	F4:9002	CUPro22678.raw						P68871|HBB_HUMAN:P02042|HBD_HUMAN	Carbamidomethylation	C3:Carbamidomethylation:1000.00
GGAPGFPLGSPLSSPVFPR(+.98)AGFGSK	48.89	2387.23	25	-2.4	1194.62	47.75	4	F4:12265	CUPro22678.raw						P17661|DESM_HUMAN	Deamidation (R)	R19:Deamidation (R):1000.00
GAPGFPLGSPLSSPVFPR(+.98)AGFGSKG	36	2387.23	25	-0.5	796.749	43.85	22	F22:10812	CUPro22696.raw						P17661|DESM_HUMAN	Deamidation (R)	R18:Deamidation (R):1000.00
TTRTPSSYGAGELLDFSLADAVN	64.87	2384.15	23	-2.6	1193.08	47.13	5	F5:10215	CUPro22679.raw						P17661|DESM_HUMAN
VC(+57.02)DN(+.98)GSGLC(+57.02)KAGFAGDDAPRAVF	31.7	2384.05	23	1.7	795.693	34.29	18	F18:5363	CUPro22692.raw						P62736|ACTA_HUMAN:P63267|ACTH_HUMAN	Carbamidomethylation; Deamidation (NQ)	C2:Carbamidomethylation:1000.00;N4:Deamidation (NQ):1000.00;C9:Carbamidomethylation:1000.00
PALAAQYEHDLEVAQTTALPDE	39.18	2381.14	22	-3.9	1191.57	40.51	14	F14:7000	CUPro22688.raw		87300				P62826|RAN_HUMAN
GLVPGVGVAPGVGVAPGVGVAPGVGLAPG	46.88	2376.35	29	-5.5	793.12	50.8	4	F4:13661	CUPro22678.raw						P15502|ELN_HUMAN
LEQ(sub A)IPM(+15.99)SIPPEVKFNKPFVF	38.84	2375.26	20	-1.2	1188.64	42.37	23	F23:10528	CUPro22697.raw						P01009|A1AT_HUMAN	Oxidation (M)	M6:Oxidation (M):1000.00
MQWGQFIDHDLDFSPESPAR	92.96	2375.06	20	-5.3	1188.53	42.12	16	F16:9699	CUPro22690.raw				33900000	1580000	P11678|PERE_HUMAN
HC(+57.02)DKLHVDPENFRLLGNVLV	31.45	2374.22	20	-0.9	792.414	38.04	22	F22:8257	CUPro22696.raw						P68871|HBB_HUMAN:P02042|HBD_HUMAN	Carbamidomethylation	C2:Carbamidomethylation:1000.00
SELHC(+57.02)DKLHVDPENFRLLGN(-18.01)	49.13	2374.15	20	-4.7	792.386	38.52	4	F4:8151	CUPro22678.raw						P68871|HBB_HUMAN:P02042|HBD_HUMAN	Carbamidomethylation; Dehydration	C5:Carbamidomethylation:1000.00;N20:Dehydration:27.52
E(sub A)MLRVQPEAQAKVDVFREDL	35.04	2372.22	20	-2.5	791.744	37.39	14	F14:6047	CUPro22688.raw		106000				Q06323|PSME1_HUMAN
SLGPQGGPVLNTGHPLGVNSDPFL	66.56	2372.21	24	-3.1	1187.11	45.69	4	F4:11277	CUPro22678.raw						P0CG12|CTF8A_HUMAN
PQVVANGPGSGPPPPAGGAGSRDALF	30.19	2372.19	26	2.5	1187.1	38.35	22	F22:8369	CUPro22696.raw						Q2VWA4|SKOR2_HUMAN
LR(+.98)APSVALPVAQVPTDPGHFSVL	48.5	2371.29	23	0.8	1186.65	47.93	5	F5:10552	CUPro22679.raw						O14558|HSPB6_HUMAN	Deamidation (R)	R2:Deamidation (R):1000.00
PGGGGGPGGGPGGGGGGGPGGGGGGPGGGLLGGSA	32.72	2370.07	35	0.8	791.031	26.81	22	F22:3649	CUPro22696.raw						Q01851|PO4F1_HUMAN
DALTNAVAHVDDM(+15.99)PNALSALSDL	64.38	2368.12	23	-4.7	1185.06	49.83	6	F6:9647	CUPro22680.raw						P69905|HBA_HUMAN	Oxidation (M)	M13:Oxidation (M):1000.00
LGGVKVERQVFGEATKQPGITF	43.28	2360.29	22	-7.8	787.763	35.67	14	F14:5506	CUPro22688.raw		0				P07339|CATD_HUMAN
VVDN(+.98)GSGM(+15.99)C(+57.02)KAGFAGDDAPRAVF	36.16	2357.04	23	9.5	1179.54	31.32	16	F16:5289	CUPro22690.raw				35200		P60709|ACTB_HUMAN	Deamidation (NQ); Oxidation (M); Carbamidomethylation	N4:Deamidation (NQ):1000.00;M8:Oxidation (M):1000.00;C9:Carbamidomethylation:1000.00
PVPPLPEYGGKVRYGLIPEEF	51.49	2356.25	21	-3.9	1179.13	40.44	23	F23:9422	CUPro22697.raw						P24539|AT5F1_HUMAN
SAARAAAAAAAAAAAAAAAASAGGKEAASG	34.27	2355.19	30	4.9	786.074	24.79	23	F23:3171	CUPro22697.raw						P0CG40|SP9_HUMAN
M(+15.99)QWGQLLDHDLDFTPEPAAR	46.22	2355.1	20	-2.9	786.037	44.72	3	F3:10462	CUPro22677.raw						P05164|PERM_HUMAN	Oxidation (M)	M1:Oxidation (M):1000.00
TSPIADFPAPPPYSAVTPPPDAF	63.45	2354.15	23	-1.4	1178.08	47.75	22	F22:12580	CUPro22696.raw						Q9UMS6|SYNP2_HUMAN
GNPLENS(+114.04)GFEPGAFDGLKLNY	69.43	2352.1	21	-4.3	1177.05	43.45	22	F22:10718	CUPro22696.raw						P21810|PGS1_HUMAN	Ubiquitin	S7:Ubiquitin:156.90
Q(sub A)AHLPAEFTPAVHASLDKFLAS	52.07	2349.21	22	-5.3	1175.61	43.44	5	F5:8537	CUPro22679.raw						P69905|HBA_HUMAN
H(+71.04)C(+57.02)DKLHVDPENFRLLGNVL	41.53	2346.19	19	-8	1174.09	44.84	5	F5:9199	CUPro22679.raw						P68871|HBB_HUMAN:P02042|HBD_HUMAN	Propionamide (K, X@N-term); Carbamidomethylation	H1:Propionamide (K, X@N-term):32.69;C2:Carbamidomethylation:1000.00
PGGM(+15.99)PGGFPGGGAPPSGGASSGPTIEE	37.92	2340.03	27	10	781.026	34.43	12	F12:5502	CUPro22686.raw						P11142|HSP7C_HUMAN	Oxidation (M)	M4:Oxidation (M):1000.00
A(+71.04)SLSELHC(+57.02)DKLHVDPENFR	30.37	2337.12	19	0.7	780.047	34.46	4	F4:6393	CUPro22678.raw							Propionamide (K, X@N-term); Carbamidomethylation	A1:Propionamide (K, X@N-term):22.83;C8:Carbamidomethylation:1000.00
AAWGKVGAHAGEYGAEALERM(+15.99)F	45.26	2336.1	22	-1.3	779.707	35.55	14	F14:5454	CUPro22688.raw		39800				P69905|HBA_HUMAN	Oxidation (M)	M21:Oxidation (M):1000.00
VHLTPEEKTAVNALW(+15.99)GKVNVD	31.5	2335.22	21	-2.2	779.411	39.23	4	F4:8438	CUPro22678.raw						P02042|HBD_HUMAN	Oxidation (HW)	W15:Oxidation (HW):36.46
LSELHCDE(sub K)LHVDPENFRLLG	30.83	2335.13	20	4.9	779.387	39.67	3	F3:8028	CUPro22677.raw						P68871|HBB_HUMAN:P02042|HBD_HUMAN
A(+42.01)AHLPAEFTPAVHASLDKFLAS	58.59	2334.2	22	-6.4	779.069	43.04	23	F23:10583	CUPro22697.raw						P69905|HBA_HUMAN	Acetylation (N-term)	A1:Acetylation (N-term):1000.00
AAHLPAEFTPAVHASLDKFLAS(+42.01)	50.71	2334.2	22	-6.5	779.069	44.37	5	F5:9024	CUPro22679.raw						P69905|HBA_HUMAN	Acetylation (TSCYH)	S22:Acetylation (TSCYH):8.82
N(sub L)HCDKLHVDPENFRLLGNVL	53.61	2332.17	20	-5.1	1167.09	42.39	4	F4:9805	CUPro22678.raw						P68871|HBB_HUMAN:P02042|HBD_HUMAN
GVLLPTPGEAQDADLKDVNVIPA	35.46	2331.23	23	1.4	1166.62	43.44	9	F9:9723	CUPro22683.raw						P55899|FCGRN_HUMAN
GAPGFPLGSPLSSPVFPR(+.98)AGFGSK	65.33	2330.21	24	-4.7	1166.1	47.5	5	F5:10371	CUPro22679.raw						P17661|DESM_HUMAN	Deamidation (R)	R18:Deamidation (R):1000.00
QDPSVTQLTNAPQGGLAEFNPF	78.16	2330.12	22	-1.9	1166.06	49.86	5	F5:11335	CUPro22679.raw						O15127|SCAM2_HUMAN
HC(+57.02)DK(+54.01)LHVDPENFRLLGNVL	44.83	2329.16	19	-9.2	1165.58	42.7	4	F4:9964	CUPro22678.raw						P68871|HBB_HUMAN:P02042|HBD_HUMAN	Carbamidomethylation; MDA adduct +54	C2:Carbamidomethylation:1000.00;K4:MDA adduct +54:155.51
M(-48.00)QWGQFIDHDLDFSPESPAR	54.81	2327.06	20	-2.2	776.692	36.19	17	F17:6172	CUPro22691.raw				120000	20700	P11678|PERE_HUMAN	Dethiomethyl	M1:Dethiomethyl:1000.00
VHLTPEEKSAVTALW(+31.99)GKVNVD	88.43	2324.2	21	-2.1	1163.11	38.56	9	F9:7785	CUPro22683.raw						P68871|HBB_HUMAN	Dihydroxy	W15:Dihydroxy:43.88
ELRPTLNELGISTPEELGLDK	34.01	2323.23	21	-1.6	775.415	41.15	9	F9:8839	CUPro22683.raw						P20674|COX5A_HUMAN
VLSPADKTNVKAAW(+15.99)GKVGAHAGE	37.02	2321.21	23	-0.4	774.745	31.61	3	F3:4877	CUPro22677.raw						P69905|HBA_HUMAN	Oxidation (HW)	W14:Oxidation (HW):28.13
ARADEVAAAPEQIAADIPEVVVS	46.21	2320.19	23	-4.8	1161.1	41.87	21	F21:8005	CUPro22695.raw						P59666|DEF3_HUMAN:P59665|DEF1_HUMAN
A(+27.99)AHLPAEFTPAVHASLDKFLAS	68.52	2320.19	22	-5.5	774.398	47.29	4	F4:12018	CUPro22678.raw					52200	P69905|HBA_HUMAN	Formylation	A1:Formylation:80.36
SLGLPENHIVFPVPIDQC(+57.02)IDG	52.03	2319.16	21	-10.1	1160.57	49.1	4	F4:12899	CUPro22678.raw						P80188|NGAL_HUMAN	Carbamidomethylation	C18:Carbamidomethylation:1000.00
AAWGK(-1.03)VGAHAGEYGAEALERMF	38.84	2319.07	22	-2.8	774.03	44.91	16	F16:10843	CUPro22690.raw				258000		P69905|HBA_HUMAN	Lysine oxidation to aminoadipic semialdehyde	K5:Lysine oxidation to aminoadipic semialdehyde:1000.00
LAAHLPAEFTPAVHASLDKFLA	52.68	2318.24	22	-3.2	773.752	44.79	5	F5:9172	CUPro22679.raw						P69905|HBA_HUMAN
LEAIPM(+15.99)SIPPEVKFNKPFVF	68.76	2318.24	20	-5	1160.12	41.9	23	F23:9862	CUPro22697.raw						P01009|A1AT_HUMAN	Oxidation (M)	M6:Oxidation (M):1000.00
AIRNDEELNKLLGKVT(+79.97)IAQGG	42.87	2318.2	21	-0.4	773.74	45.09	4	F4:11003	CUPro22678.raw						Q96KK5|H2A1H_HUMAN:P0C0S8|H2A1_HUMAN:Q6FI13|H2A2A_HUMAN:P20671|H2A1D_HUMAN	Phosphorylation (STY)	T16:Phosphorylation (STY):1000.00
IVRFPTDQLTPDQERSLM(+15.99)F	45.22	2308.15	19	-2	770.39	38.49	14	F14:6370	CUPro22688.raw		514000				P05164|PERM_HUMAN	Oxidation (M)	M18:Oxidation (M):1000.00
A(+42.01)VNKGLTLLDGDLPEQENVLQ	68.52	2307.2	21	-2.3	1154.6	49.49	4	F4:13155	CUPro22678.raw						O60240|PLIN1_HUMAN	Acetylation (Protein N-term)	A1:Acetylation (Protein N-term):1000.00
VLSPADKTNVKAAWGKVGAHAGE	40.92	2305.22	23	-3.5	769.41	32.26	4	F4:5362	CUPro22678.raw						P69905|HBA_HUMAN
VLSPADKTNVKAAWGKVGAHAGE(-.98)	36.86	2304.23	23	-2.5	769.083	28.15	16	F16:4179	CUPro22690.raw				89500		P69905|HBA_HUMAN	Amidation	E23:Amidation:1000.00
SEVAHRFKDLGEENFKALVL	34.85	2301.21	20	-2.5	768.076	42.07	3	F3:9158	CUPro22677.raw						P02768|ALBU_HUMAN
E(+42.01)EEDSTALVC(+57.02)DNGSGLC(+57.02)KAGF	61.58	2299.96	21	-2.6	1150.98	39.78	19	F19:6391	CUPro22693.raw						P62736|ACTA_HUMAN	Acetylation (Protein N-term); Carbamidomethylation	E1:Acetylation (Protein N-term):1000.00;C10:Carbamidomethylation:1000.00;C17:Carbamidomethylation:1000.00
GGNPLEN(+.98)SGFEPGAFDGLKLNY	43.13	2296.06	22	-9.6	1149.03	43.81	22	F22:10913	CUPro22696.raw						P21810|PGS1_HUMAN	Deamidation (NQ)	N7:Deamidation (NQ):25.70
YVSPEDLEAQLQSDEREATD	56.84	2294.02	20	-6.1	1148.01	39.74	14	F14:6788	CUPro22688.raw		16300				Q9H3Z4|DNJC5_HUMAN
SGGGGGRFSSC(+57.02)GGGGGSFGAGGGFGSR	40.84	2292.97	27	-1.4	765.329	29.47	9	F9:4928	CUPro22683.raw						P04264|K2C1_HUMAN	Carbamidomethylation	C11:Carbamidomethylation:1000.00
GSPGLPGLQGERGLTGLTGDKGEP	34.9	2292.17	24	8.1	765.07	42.66	5	F5:8096	CUPro22679.raw						Q07092|COGA1_HUMAN
AEQNRKDAEAWFNEKSKEL	39.42	2292.11	19	-4.1	765.042	31.51	9	F9:5499	CUPro22683.raw						P13645|K1C10_HUMAN
DIPEVVVSLAW(+31.99)DESLAPKHPG	71.82	2290.15	21	-7.6	1146.07	46.16	4	F4:11454	CUPro22678.raw						P59666|DEF3_HUMAN:P59665|DEF1_HUMAN	Dihydroxy	W11:Dihydroxy:47.92
SLAALKKALAAAGYDVEKNNSR	80.85	2289.24	22	-6.3	764.084	37.08	10	F10:7873	CUPro22684.raw						P16403|H12_HUMAN:P10412|H14_HUMAN:P16402|H13_HUMAN
RSLEPLPSSGPDFGGLGEEAEF(-.98)	63.02	2289.09	22	1.6	1145.55	42.46	11	F11:9274	CUPro22685.raw						Q9Y512|SAM50_HUMAN	Amidation	F22:Amidation:1000.00
GKKVLGAFSDGLAHLDNLKGTF	58.13	2287.23	22	-9.4	763.411	40.11	4	F4:8844	CUPro22678.raw						P68871|HBB_HUMAN:P02042|HBD_HUMAN
YVVSIVALN(+.98)GREESPLLIGQQ	48.57	2285.23	21	-7.9	1143.61	47.63	4	F4:12238	CUPro22678.raw						P02751|FINC_HUMAN	Deamidation (NQ)	N9:Deamidation (NQ):105.15
SRGSSGGGC(+57.02)FGGSSGGYGGLGGFGGGS	98.58	2281.94	27	-2.2	1141.98	34.68	8	F8:5372	CUPro22682.raw						P13645|K1C10_HUMAN	Carbamidomethylation	C9:Carbamidomethylation:1000.00
ATLSELHC(+57.02)DKLHVDPEN(+.98)FR	38.17	2281.08	19	-6.6	1141.54	34.77	4	F4:6394	CUPro22678.raw						P68871|HBB_HUMAN	Carbamidomethylation; Deamidation (NQ)	C8:Carbamidomethylation:1000.00;N17:Deamidation (NQ):1000.00
SSGGAYPNIPLSSPLPGVPKPVF	64.32	2280.22	23	-3.6	1141.11	47.37	5	F5:10333	CUPro22679.raw						Q10713|MPPA_HUMAN
VTYVPVTTFKNLQTVNVDEN	70.49	2280.16	20	-3.4	1141.09	38.1	18	F18:6541	CUPro22692.raw						P62899|RL31_HUMAN
GNKGEPGVVGAVGTAGPSGP(+31.99)SGLPGE	31.35	2279.1	26	8.7	760.715	26.7	22	F22:3610	CUPro22696.raw						P08123|CO1A2_HUMAN	Dihydroxy	P20:Dihydroxy:0.00
SELHC(+57.02)DKLHVDPENFK(+27.99)LLG	49.85	2278.11	19	-10.9	760.367	34	22	F22:6431	CUPro22696.raw						P02100|HBE_HUMAN:P69892|HBG2_HUMAN	Carbamidomethylation; Formylation	C5:Carbamidomethylation:1000.00;K16:Formylation:59.08
AAGSAAPAAAAGAPGSGGAPSGSQGVLIG	37.58	2277.13	29	-9.1	760.045	27.6	16	F16:3933	CUPro22690.raw				4210		Q96S94|CCNL2_HUMAN
HC(+57.02)DKLHVDPENFRLLGN(+.98)VL	52.05	2276.14	19	1.8	1139.08	43.88	3	F3:10040	CUPro22677.raw						P68871|HBB_HUMAN:P02042|HBD_HUMAN	Carbamidomethylation; Deamidation (NQ)	C2:Carbamidomethylation:1000.00;N17:Deamidation (NQ):5.89
HC(+57.02)DKLHVDPEN(+.98)FRLLGNVL	34.29	2276.14	19	4.9	1139.08	43.53	5	F5:8596	CUPro22679.raw						P68871|HBB_HUMAN:P02042|HBD_HUMAN	Carbamidomethylation; Deamidation (NQ)	C2:Carbamidomethylation:1000.00;N11:Deamidation (NQ):16.36
S(-2.02)ELHC(+57.02)DKLHVDPENFRLLG	31.83	2276.1	19	-2.3	759.706	34.23	23	F23:6520	CUPro22697.raw						P68871|HBB_HUMAN:P02042|HBD_HUMAN	2-amino-3-oxo-butanoic_acid; Carbamidomethylation	S1:2-amino-3-oxo-butanoic_acid:1000.00;C5:Carbamidomethylation:1000.00
HC(+57.02)DKLHVDPENFKLLGNVL(+28.03)	45.83	2275.18	19	4.3	1138.6	42.44	6	F6:7319	CUPro22680.raw						P69892|HBG2_HUMAN	Carbamidomethylation; Ethylation	C2:Carbamidomethylation:1000.00;L19:Ethylation:23.96
ASGGGVPTDEEQATGLEREIM(+15.99)L	60.97	2275.06	22	-1.9	1138.54	37.13	20	F20:5894	CUPro22694.raw						P10606|COX5B_HUMAN	Oxidation (M)	M21:Oxidation (M):1000.00
DIPEVVVSLAW(+15.99)DESLAPKHPG	73.14	2274.15	21	1	1138.09	41.13	9	F9:8845	CUPro22683.raw						P59666|DEF3_HUMAN:P59665|DEF1_HUMAN	Oxidation (HW)	W11:Oxidation (HW):51.56
ASTAIDAPSNLRFLATTPNSLL	51.89	2272.21	22	4.4	1137.12	47.69	5	F5:10466	CUPro22679.raw						P02751|FINC_HUMAN
AAWGKVGAHAGEYGAEALERM(-48.00)F	46.02	2272.1	22	-9.6	758.368	32.06	23	F23:5632	CUPro22697.raw						P69905|HBA_HUMAN	Dethiomethyl	M21:Dethiomethyl:1000.00
AC(+57.02)LPNLDHVGHPTERC(+57.02)FVF	83.07	2268.06	19	-5.2	1135.03	35.31	22	F22:6954	CUPro22696.raw						P00387|NB5R3_HUMAN	Carbamidomethylation	C2:Carbamidomethylation:1000.00;C16:Carbamidomethylation:1000.00
V(+42.01)ISVSPSAGSPSAPGSSMPIRIE	33.34	2267.15	23	-4	756.72	44.44	22	F22:11196	CUPro22696.raw						P98160|PGBM_HUMAN	Acetylation (N-term)	V1:Acetylation (N-term):1000.00
AWGKVGAHAGEYGAEALERM(+15.99)F	59.52	2265.06	21	-3.3	756.026	35.16	14	F14:5321	CUPro22688.raw		20700				P69905|HBA_HUMAN	Oxidation (M)	M20:Oxidation (M):1000.00
AQ(sub A)HLPAEFTPAVHASLDKFLA	71.14	2262.18	21	-5.4	1132.09	41.7	4	F4:9505	CUPro22678.raw						P69905|HBA_HUMAN
IVNTNVPRASVPDGFLSELTQ	95.47	2256.18	21	-6	1129.09	45.72	4	F4:11259	CUPro22678.raw						P14174|MIF_HUMAN
DSNKIETIPN(+.98)GYFKSFPNLA	66.1	2255.11	20	-1.3	1128.56	42.22	10	F10:10254	CUPro22684.raw						P51888|PRELP_HUMAN	Deamidation (NQ)	N10:Deamidation (NQ):79.54
DSNKIETIPNGYFKSFPNLA	66.74	2254.13	20	-6.9	1128.06	44.02	3	F3:10108	CUPro22677.raw						P51888|PRELP_HUMAN
DIM(+15.99)GHYDESM(+15.99)PDPLPEFTE	49.23	2253.91	19	-1.4	1127.96	40.04	8	F8:6835	CUPro22682.raw						P05997|CO5A2_HUMAN	Oxidation (M)	M3:Oxidation (M):1000.00;M10:Oxidation (M):1000.00
ALTNAVAHVDDM(+15.99)PNALSALSDL	74.77	2253.09	22	-6	1127.55	46.38	5	F5:9847	CUPro22679.raw						P69905|HBA_HUMAN	Oxidation (M)	M12:Oxidation (M):1000.00
LSFPTTKTYFPHFDLSHGSA	83.33	2252.09	20	-0.6	1127.05	39.41	10	F10:8950	CUPro22684.raw						P69905|HBA_HUMAN
GIC(+57.02)FGDSGGPLIC(+57.02)DGIIQGIDS	89.05	2250.03	22	-0.9	1126.02	48.77	10	F10:13073	CUPro22684.raw				0		P24158|PRTN3_HUMAN	Carbamidomethylation	C3:Carbamidomethylation:1000.00;C13:Carbamidomethylation:1000.00
LAAHLPAEFTPAVHASLDKFL	121.98	2247.21	21	-6.8	1124.6	39.55	23	F23:9032	CUPro22697.raw						P69905|HBA_HUMAN
QEIEEPSLEPENEKILDIL	31.81	2237.13	19	-1.8	1119.57	47.13	6	F6:8835	CUPro22680.raw						Q15424|SAFB1_HUMAN
M(+15.99)QWGQFIDHDLDFSPESPA	40.39	2234.96	19	-6.6	1118.48	46.87	3	F3:11432	CUPro22677.raw						P11678|PERE_HUMAN	Oxidation (M)	M1:Oxidation (M):1000.00
DIPEVVVSLAW(+31.99)DESLAPKHP	75.9	2233.13	20	-4.7	1117.57	46.52	5	F5:10038	CUPro22679.raw						P59666|DEF3_HUMAN:P59665|DEF1_HUMAN	Dihydroxy	W11:Dihydroxy:90.57
NETDQGIAETEGLFPKIQEI	95.06	2231.1	20	0.2	1116.56	46.31	4	F4:11576	CUPro22678.raw						Q9BXL5|HEMGN_HUMAN
D(+164.06)NGSGLVKAGFAGDDAPRAVF	57.32	2227.07	21	-1.7	1114.54	47.01	5	F5:10168	CUPro22679.raw						P68133|ACTS_HUMAN:P68032|ACTC_HUMAN	O-Diisopropylphosphorylation	D1:O-Diisopropylphosphorylation:19.05
Q(-17.03)WGQFIDHDLDFSPESPAR	90.57	2227	19	-3.7	1114.5	45.92	12	F12:8604	CUPro22686.raw						P11678|PERE_HUMAN	Pyro-glu from Q	Q1:Pyro-glu from Q:1000.00
EFSTNNPFKGSSGASVAAAAAAAV	33.3	2224.08	24	1.5	742.367	33.05	13	F13:4673	CUPro22687.raw	2600					Q14839|CHD4_HUMAN
LVVDNGSGM(+15.99)C(+57.02)KAGFAGDDAPRA	66.37	2223	22	-0.1	742.009	30.56	4	F4:4766	CUPro22678.raw						P60709|ACTB_HUMAN	Oxidation (M); Carbamidomethylation	M9:Oxidation (M):1000.00;C10:Carbamidomethylation:1000.00
SELHC(+57.02)DKLHVDPENFRLL	52.17	2221.09	18	-3.8	741.369	39.13	4	F4:8367	CUPro22678.raw		4970				P68871|HBB_HUMAN:P02042|HBD_HUMAN	Carbamidomethylation	C5:Carbamidomethylation:1000.00
ATTVE(sub S)TQRGPVYIGELPQDF	47.18	2220.11	20	-2	1111.06	46.02	10	F10:12085	CUPro22684.raw						Q9H0E2|TOLIP_HUMAN
DIPEVVVSLAW(+15.99)DESLAPKHP	84.2	2217.13	20	-4.5	1109.57	46.44	4	F4:11621	CUPro22678.raw						P59666|DEF3_HUMAN:P59665|DEF1_HUMAN	Oxidation (HW)	W11:Oxidation (HW):49.35
VWGK(+383.23)VEADIPGHGQEVL	37.98	2216.17	17	-9.3	1109.08	44.99	4	F4:10953	CUPro22678.raw						P02144|MYG_HUMAN	Ubiquitination	K4:Ubiquitination:1000.00
LKDPGVGGKARAGAGAPVVGSGSSGG	49.58	2208.16	26	-2.3	737.059	25.75	16	F16:3431	CUPro22690.raw				6800		Q9NNW5|WDR6_HUMAN
FESFGDLSTPDAVMGNPKVKA(-.98)	35.47	2208.09	21	-2.6	737.035	37.01	8	F8:6012	CUPro22682.raw						P68871|HBB_HUMAN	Amidation	A21:Amidation:1000.00
P(+56.06)GPEGGKGAAGPPGPPGAAGTPGLQG	35.51	2207.13	26	7.1	736.724	26.84	16	F16:3703	CUPro22690.raw				0		P02461|CO3A1_HUMAN	Diethylation	P1:Diethylation:4.67
LVVDNGSGMC(+57.02)KAGFAGDDAPRA	39.22	2207.01	22	0.6	736.678	30.68	10	F10:5134	CUPro22684.raw						P60709|ACTB_HUMAN	Carbamidomethylation	C10:Carbamidomethylation:1000.00
GGAGATAAGGGGGPGGGGGGGPGGGGGPGGGGGS	35.92	2206.93	34	12.2	736.661	39.86	14	F14:6758	CUPro22688.raw		20200				Q9H461|FZD8_HUMAN
AAHLPAEFTPAVHASLDK(+72.02)FL	34.29	2206.14	20	3.3	1104.08	37.65	22	F22:8059	CUPro22696.raw						P69905|HBA_HUMAN	Carboxyethyl	K18:Carboxyethyl:1000.00
EAIPM(+15.99)SIPPEVKFNKPFVF	79.83	2205.15	19	-6.3	1103.58	40.03	22	F22:9048	CUPro22696.raw						P01009|A1AT_HUMAN	Oxidation (M)	M5:Oxidation (M):1000.00
G(+210.99)KVGAHAGEYGAEALERMF	30.74	2202.94	19	10.5	735.328	48.04	16	F16:12283	CUPro22690.raw				21100		P69905|HBA_HUMAN	Tri nitro benzene	G1:Tri nitro benzene:10.11
SRGLRVC(+57.02)EDGPVFYPPPKK	31.86	2201.14	19	-1.5	734.72	29.19	16	F16:4362	CUPro22690.raw				35700		O00584|RNT2_HUMAN	Carbamidomethylation	C7:Carbamidomethylation:1000.00
DSGFGGGAGVETGGKLLVSNLDF	79.76	2196.07	23	-0.4	1099.04	47.55	5	F5:10433	CUPro22679.raw						Q86V81|THOC4_HUMAN
TSDSDVPSGVTEVVVKLFDSD	97.12	2195.05	21	-3.6	1098.53	49.91	7	F7:8947	CUPro22681.raw						P10909|CLUS_HUMAN
AQ(sub A)HLPAEFTPAVHASLDKFL	43.52	2191.14	20	-5.3	731.384	40.43	4	F4:8995	CUPro22678.raw						P69905|HBA_HUMAN
Q(-17.03)WGQLLDHDLDFTPEPAAR	94.64	2191.03	19	-1	1096.52	46.83	12	F12:8810	CUPro22686.raw						P05164|PERM_HUMAN	Pyro-glu from Q	Q1:Pyro-glu from Q:1000.00
VKFGADARALM(+15.99)LQGVDLLADA	57.24	2189.15	21	6.8	1095.59	46.07	5	F5:9738	CUPro22679.raw						P10809|CH60_HUMAN	Oxidation (M)	M11:Oxidation (M):1000.00
PDSTGALVEEEDPFFKVPVN	32.48	2189.05	20	-5.3	1095.53	43.51	21	F21:8508	CUPro22695.raw						P36955|PEDF_HUMAN
DAAGAGGGGGGGGGGGGGGAGGGGGGMQPGSA	52.25	2185.88	32	-6.7	729.629	29.62	22	F22:4439	CUPro22696.raw						P20264|PO3F3_HUMAN
DSNKIETIPNGYFKSFPNL	67.52	2183.09	19	-4.2	1092.55	44.84	3	F3:10500	CUPro22677.raw						P51888|PRELP_HUMAN
SIQVPGM(+15.99)QM(+15.99)GQPVPETGPAIL	76.82	2181.08	21	-2.9	1091.54	42.15	8	F8:7421	CUPro22682.raw						P28676|GRAN_HUMAN	Oxidation (M)	M7:Oxidation (M):1000.00;M9:Oxidation (M):1000.00
S(+42.01)SDSELAVFGEAAPFLRKSE	57.2	2181.06	20	-3.9	1091.53	47.5	5	F5:10388	CUPro22679.raw						Q9UKX2|MYH2_HUMAN	Acetylation (Protein N-term)	S1:Acetylation (Protein N-term):1000.00
VPGAGVPGVGVP(+31.99)GAGIPVVPGAGIPG	33.84	2179.2	26	-6.1	727.403	26.13	22	F22:3444	CUPro22696.raw						P15502|ELN_HUMAN	Dihydroxy	P12:Dihydroxy:13.37
E(sub S)KQQPTQFINPETPGYVGF	44.83	2179.06	19	-1.9	1090.53	44.7	9	F9:10186	CUPro22683.raw						Q15019|SEPT2_HUMAN
QGQR(+14.02)GET(+79.97)GPPGPVGSPGLPGAIG	32.71	2179.04	23	-7.9	727.349	32.45	12	F12:5040	CUPro22686.raw						P05997|CO5A2_HUMAN	Methylation(KR); Phosphorylation (STY)	R4:Methylation(KR):1000.00;T7:Phosphorylation (STY):5.59
GHQGPAGPPGPPGPPGPP(+31.99)GVSGGGY	33.46	2179.01	25	-0.1	1090.51	34.28	13	F13:4996	CUPro22687.raw	0					P08123|CO1A2_HUMAN	Dihydroxy	P18:Dihydroxy:0.00
SFVSPEAVAEPPQPTAVPLEL	51.95	2177.13	21	-2.6	1089.57	49.89	5	F5:11379	CUPro22679.raw						P27816|MAP4_HUMAN
GPAGPRGPPGS(+79.97)AGAPGKDGLNGLP	31.35	2176.04	24	6.3	726.359	42.82	21	F21:8348	CUPro22695.raw						P02452|CO1A1_HUMAN	Phosphorylation (STY)	S11:Phosphorylation (STY):1000.00
TTRTPSSYGAGELLDFSLADA	78.21	2171.04	21	-4.7	1086.52	46.81	5	F5:10084	CUPro22679.raw						P17661|DESM_HUMAN
STVSDVPRDLEVVAATPTSLL	47.45	2169.15	21	-2	1085.58	47.85	5	F5:10517	CUPro22679.raw						P02751|FINC_HUMAN
SIQVPGMQM(+15.99)GQPVPETGPAIL	69.04	2165.09	21	-0.4	1083.55	45.2	9	F9:10363	CUPro22683.raw		9780				P28676|GRAN_HUMAN	Oxidation (M)	M9:Oxidation (M):22.85
R(sub V)C(+57.02)VLAHHFGKEFTPPVQAA	46.16	2164.1	19	-10.6	1083.05	37.82	4	F4:7779	CUPro22678.raw						P68871|HBB_HUMAN	Carbamidomethylation	C2:Carbamidomethylation:1000.00
AKVPADTEVVC(+57.02)APPTAYIDF	79.58	2163.06	20	-6.8	1082.53	42.53	9	F9:9394	CUPro22683.raw						P60174|TPIS_HUMAN	Carbamidomethylation	C11:Carbamidomethylation:1000.00
VLNVWGKVEADIPGHGQEVL	103.86	2159.14	20	-0.3	1080.58	40.31	17	F17:7785	CUPro22691.raw				5950000	164000	P02144|MYG_HUMAN
ADNDNDSTFTGFLLYHDTN	71.12	2158.91	19	-3	1080.46	42.01	21	F21:8027	CUPro22695.raw						Q15848|ADIPO_HUMAN
FVLENPGTIKVGDPVYLLGQ	95.78	2158.17	20	-4.8	1080.09	45.29	23	F23:11786	CUPro22697.raw						Q5VT66|MARC1_HUMAN
FGSPGTPPPPSPPSFPPHPDF	49.44	2158.02	21	2.8	1080.02	41.76	8	F8:7300	CUPro22682.raw						Q9Y6W5|WASF2_HUMAN
SELPLDPLPVPTEEGNPLLK	94.55	2157.16	20	-1.5	1079.58	47.23	6	F6:8877	CUPro22680.raw						Q15758|AAAT_HUMAN
ADELDDSKPPPSSSM(+15.99)PLILQ	32.26	2155.04	20	-1.2	1078.52	34.3	19	F19:4817	CUPro22693.raw						Q14118|DAG1_HUMAN	Oxidation (M)	M15:Oxidation (M):1000.00
ALWGK(+172.05)VNVDEVGGEALGRL	44.48	2154.11	19	-3.6	1078.06	45.63	12	F12:8541	CUPro22686.raw						P68871|HBB_HUMAN	Menadione hydroquinone derivative	K5:Menadione hydroquinone derivative:1000.00
NE(sub A)LWGKVNVDE(sub A)VGGEALGRL	31.83	2154.11	20	-1.8	1078.06	45.63	12	F12:8547	CUPro22686.raw						P02042|HBD_HUMAN
FESFGDLSTPDAVM(+15.99)GNPKVK	33.11	2154.03	20	-3.1	719.015	34.43	9	F9:6313	CUPro22683.raw						P68871|HBB_HUMAN	Oxidation (M)	M14:Oxidation (M):1000.00
PSNM(+15.99)PPGIEASPDKMLQGRL	41.49	2153.06	20	-2.1	718.693	35.99	8	F8:5713	CUPro22682.raw						P04040|CATA_HUMAN	Oxidation (M)	M4:Oxidation (M):50.91
S(+58.01)DSDVPSGVTEVVVKLFDSD	40.19	2152.01	20	3.1	1077.01	49.93	7	F7:8956	CUPro22681.raw						P10909|CLUS_HUMAN	Carboxymethyl (KW, X@N-term)	S1:Carboxymethyl (KW, X@N-term):24.14
FDTASTGKTFPGFFSPM(+15.99)LGE	70.24	2151.98	20	-7.3	1076.99	46.45	4	F4:11632	CUPro22678.raw						P02671|FIBA_HUMAN	Oxidation (M)	M17:Oxidation (M):1000.00
LVVDNGSGM(+15.99)C(+57.02)KAGFAGDDAPR	35.7	2151.97	21	1	718.331	30.42	3	F3:4492	CUPro22677.raw						P60709|ACTB_HUMAN	Oxidation (M); Carbamidomethylation	M9:Oxidation (M):1000.00;C10:Carbamidomethylation:1000.00
LAIIDPGDSDIIRSM(+15.99)PEQTG	76.53	2143.05	20	-1.4	1072.53	36.94	19	F19:5553	CUPro22693.raw						P62888|RL30_HUMAN	Oxidation (M)	M15:Oxidation (M):1000.00
FRIAAENSIGM(+15.99)GPFVETSEA	93.21	2141.01	20	-3.3	1071.51	39.58	8	F8:6710	CUPro22682.raw						Q8WZ42|TITIN_HUMAN	Oxidation (M)	M11:Oxidation (M):1000.00
AGGAGGAGGGGPASAGGGGGGGGGGGGGGAAGAG	40.76	2138.91	34	-9.2	1070.45	36.62	20	F20:5773	CUPro22694.raw						O75444|MAF_HUMAN
SPPGPGDVFFPSLDPVPDSPN	48.81	2137	21	-4.2	1069.5	50.28	5	F5:11484	CUPro22679.raw						Q9H7M9|VISTA_HUMAN
AAHLPAEFTPAVHASLDKFL	125.71	2134.12	20	-1.1	1068.07	39.31	17	F17:7314	CUPro22691.raw				833000000	14700000	P69905|HBA_HUMAN
LAAHLPAEFTPAVHASLDKF	47.2	2134.12	20	-2.9	534.536	38.04	10	F10:8319	CUPro22684.raw						P69905|HBA_HUMAN
RAPAVAVAPTPVQPPIIVAPVA	59.02	2133.27	22	-1.2	1067.64	43.07	9	F9:9613	CUPro22683.raw						Q9P2E9|RRBP1_HUMAN
ARNFGKEFTPQM(+15.99)QAAYQK	37.08	2130.03	18	-2.5	711.016	25.64	22	F22:3277	CUPro22696.raw						P02042|HBD_HUMAN	Oxidation (M)	M12:Oxidation (M):1000.00
IVNTNVPRASVPDGFLSELT	64.22	2128.12	20	-1.2	1065.06	45.76	4	F4:11300	CUPro22678.raw						P14174|MIF_HUMAN
M(+15.99)QWGQLLDHDLDFTPEPA	59.14	2127.96	18	-7.3	1064.98	47.4	4	F4:12103	CUPro22678.raw						P05164|PERM_HUMAN	Oxidation (M)	M1:Oxidation (M):1000.00
TGQNSGDVNVEINVAPGKDLT	45.36	2127.04	21	1.2	1064.53	34.12	9	F9:6238	CUPro22683.raw						P35527|K1C9_HUMAN
C(+57.02)D(-15.99)KLHVDPENFRLLGNVL	55.49	2122.1	18	6.1	1062.06	43.91	5	F5:9037	CUPro22679.raw						P68871|HBB_HUMAN:P02042|HBD_HUMAN	Carbamidomethylation; Deoxy	C1:Carbamidomethylation:1000.00;D2:Deoxy:98.37
QAGAVQAGAGGPPAALGGGSQPLST	30.65	2119.07	25	-12.8	707.354	28.42	10	F10:4341	CUPro22684.raw						P98095|FBLN2_HUMAN
VLSPADKTNVKAAWGKVGAHA(-.98)	54.55	2118.17	21	-5	1060.09	28.11	16	F16:4095	CUPro22690.raw				2980		P69905|HBA_HUMAN	Amidation	A21:Amidation:1000.00
NETDQGIAETEGLFPKIQE	55.52	2118.01	19	-1.5	1060.01	39.18	19	F19:6250	CUPro22693.raw						Q9BXL5|HEMGN_HUMAN
AAHLPAEFT(-18.01)PAVHASLDKFL	52.72	2116.11	20	-5.6	530.032	38.7	16	F16:8005	CUPro22690.raw				3240000		P69905|HBA_HUMAN	Dehydration	T9:Dehydration:13.13
GGGPASAGGGGGGGGGGGGGGAAGAGGALHP	36.62	2115.94	31	-2.6	1058.98	30.32	10	F10:5002	CUPro22684.raw						O75444|MAF_HUMAN
DC(+57.02)YC(+57.02)RIPAC(+57.02)IAGERRYG	35.29	2115.94	17	-2.1	706.319	30.32	10	F10:4953	CUPro22684.raw						P59666|DEF3_HUMAN	Carbamidomethylation	C2:Carbamidomethylation:1000.00;C4:Carbamidomethylation:1000.00;C9:Carbamidomethylation:1000.00
D(+42.01)DDIAALVVDNGSGM(+15.99)C(+57.02)KAGF	61.13	2111.91	20	-2.5	1056.96	46.34	20	F20:8466	CUPro22694.raw						P60709|ACTB_HUMAN	Acetylation (Protein N-term); Oxidation (M); Carbamidomethylation	D1:Acetylation (Protein N-term):1000.00;M15:Oxidation (M):1000.00;C16:Carbamidomethylation:1000.00
VHLTPEEKSAVTALW(+31.99)GKVN	41.99	2110.11	19	-7.1	1056.05	36.99	9	F9:7122	CUPro22683.raw						P68871|HBB_HUMAN	Dihydroxy	W15:Dihydroxy:28.86
VVDNGSGM(+15.99)C(+57.02)KAGFAGDDAPRA	42.59	2109.92	21	-0.4	1055.97	25.57	10	F10:3512	CUPro22684.raw						P60709|ACTB_HUMAN	Oxidation (M); Carbamidomethylation	M8:Oxidation (M):1000.00;C9:Carbamidomethylation:1000.00
SELHC(+57.02)DKLHVDPEN(+.98)FRL	31.34	2108.99	17	4.6	1055.51	34.44	10	F10:6655	CUPro22684.raw						P68871|HBB_HUMAN:P02042|HBD_HUMAN	Carbamidomethylation; Deamidation (NQ)	C5:Carbamidomethylation:1000.00;N14:Deamidation (NQ):1000.00
SELHC(+57.02)DKLHVDPENFK(+28.03)L	34.25	2108.04	17	14.6	1055.04	34.93	11	F11:6177	CUPro22685.raw						P02100|HBE_HUMAN:P69892|HBG2_HUMAN	Carbamidomethylation; Dimethylation(KR)	C5:Carbamidomethylation:1000.00;K16:Dimethylation(KR):71.74
PAAVTSALSPEGVLSIQAAPASA	38.45	2107.12	23	-3.5	1054.56	43.96	14	F14:7933	CUPro22688.raw		14300				O14558|HSPB6_HUMAN
VHLTPEEKTAVNALWGKVN	54.97	2105.13	19	-1.1	702.716	37.65	9	F9:7425	CUPro22683.raw						P02042|HBD_HUMAN
YESHESM(+15.99)ESYELNPFIN	49.35	2103.87	17	-1.6	1052.94	37.7	19	F19:5759	CUPro22693.raw						P08493|MGP_HUMAN	Oxidation (M)	M7:Oxidation (M):1000.00
FSASLPALGFSTYSVAQVPR	58.38	2097.09	20	-0.7	1049.55	42.85	22	F22:10455	CUPro22696.raw						O00754|MA2B1_HUMAN
VHLTPEEKSAVTALW(+15.99)GKVN	45.61	2094.11	19	-0.9	699.044	39.93	3	F3:8156	CUPro22677.raw						P68871|HBB_HUMAN	Oxidation (HW)	W15:Oxidation (HW):30.24
LSFPTTKTYFPHFDLSHG	92.83	2094.02	18	-5.3	1048.01	39.79	10	F10:9111	CUPro22684.raw						P69905|HBA_HUMAN
SDSDVPSGVTEVVVKLFDSD	97.6	2094	20	-1.7	1048.01	50.43	7	F7:9056	CUPro22681.raw						P10909|CLUS_HUMAN
VVDNGSGMC(+57.02)KAGFAGDDAPRA	61.69	2093.93	21	-3.8	698.98	27.72	10	F10:4123	CUPro22684.raw						P60709|ACTB_HUMAN	Carbamidomethylation	C9:Carbamidomethylation:1000.00
ASNQALARWLPAEYEDGLS	48.07	2090.01	19	-2.8	1046.01	45.6	3	F3:10844	CUPro22677.raw						P11678|PERE_HUMAN
VHLTPEEKSAVTALW(+3.99)GKVN	37.83	2082.11	19	-0.4	695.044	37.15	9	F9:7172	CUPro22683.raw						P68871|HBB_HUMAN	Tryptophan oxidation to kynurenin	W15:Tryptophan oxidation to kynurenin:1000.00
VHLTPEEKSAVTALWGKVN(-.98)	52.63	2077.13	19	-4.4	693.382	37.57	10	F10:8090	CUPro22684.raw						P68871|HBB_HUMAN	Amidation	N19:Amidation:1000.00
GAEALERM(+15.99)FLSFPTTKTY	49.97	2077.02	18	0.8	1039.52	39.06	21	F21:7073	CUPro22695.raw						P69905|HBA_HUMAN	Oxidation (M)	M8:Oxidation (M):1000.00
DEGAEEPHEAGEQLPPFLL	54.92	2076.96	19	-0.2	1039.49	47.96	6	F6:9123	CUPro22680.raw						Q9C0C9|UBE2O_HUMAN
SEKAKPALEDLRQGLLPVL	69.62	2076.19	19	-5.6	1039.1	43.61	5	F5:8635	CUPro22679.raw						P02647|APOA1_HUMAN
AIPM(+15.99)SIPPEVKFNKPFVF	53.44	2076.11	18	-4.9	1039.06	39.47	22	F22:8841	CUPro22696.raw						P01009|A1AT_HUMAN	Oxidation (M)	M4:Oxidation (M):1000.00
VC(+57.02)DNGSGLVKAGFAGDDAPRA	43.97	2075.97	21	-1.3	692.996	30.87	10	F10:5155	CUPro22684.raw						P68133|ACTS_HUMAN	Carbamidomethylation	C2:Carbamidomethylation:1000.00
M(+15.99)ETNIIPLGEVVGEDPM(+15.99)AE	40.62	2074.94	19	0	1038.48	43.47	20	F20:7706	CUPro22694.raw						O75339|CILP1_HUMAN	Oxidation (M)	M1:Oxidation (M):1000.00;M17:Oxidation (M):1000.00
AGGDAGDAFDGFDFGDDPSDK	82.86	2074.8	21	-2	1038.41	38.91	18	F18:6824	CUPro22692.raw						P02679|FIBG_HUMAN
Q(-17.03)C(+57.02)PFEDHVKLVNEVTEF	55.79	2072.95	17	-6.5	1037.48	43.82	10	F10:11031	CUPro22684.raw						P02768|ALBU_HUMAN	Pyro-glu from Q; Carbamidomethylation	Q1:Pyro-glu from Q:1000.00;C2:Carbamidomethylation:1000.00
PGGVLPGARFPGVGVLPGVPTGA	72.77	2071.16	23	-3.3	1036.58	47.4	4	F4:12091	CUPro22678.raw						P15502|ELN_HUMAN
VSWNSGALTSGVHTFPAVLQ	59.72	2070.05	20	-3.8	1036.03	45.62	4	F4:11246	CUPro22678.raw						P01857|IGHG1_HUMAN
TNAVAHVDDM(+15.99)PN(+.98)ALSALSDL	59.2	2069.96	20	1.2	1035.99	43.99	6	F6:7827	CUPro22680.raw						P69905|HBA_HUMAN	Oxidation (M); Deamidation (NQ)	M10:Oxidation (M):1000.00;N12:Deamidation (NQ):29.98
AAYQKVVAGVANALQ(sub A)HKYH	42.83	2067.1	19	-2	1034.56	36.39	10	F10:7590	CUPro22684.raw						P02042|HBD_HUMAN
D(+87.03)KLHVDPENFRLLGNVL	59.6	2065.1	17	-4.9	1033.55	39.22	22	F22:8917	CUPro22696.raw						P68871|HBB_HUMAN:P02042|HBD_HUMAN	Glycidamide adduct	D1:Glycidamide adduct:10.11
GKVGQ(sub A)HAGEYGAEALERM(+15.99)F	33.46	2064.97	19	2.8	689.332	30.46	22	F22:4896	CUPro22696.raw						P69905|HBA_HUMAN	Oxidation (M)	M18:Oxidation (M):1000.00
AHLPAEFTPAVHASLDKFL	109.83	2063.08	19	-4.2	1032.54	41.75	4	F4:9515	CUPro22678.raw				36400000	547000	P69905|HBA_HUMAN
C(-18.01)DKLHVDPENFRLLGNVL	33.18	2063.06	18	5.3	1032.54	42.74	23	F23:10459	CUPro22697.raw						P68871|HBB_HUMAN:P02042|HBD_HUMAN	Dehydration (C@N-term)	C1:Dehydration (C@N-term):1000.00
DNGSGLVKAGFAGDDAPRAVF	81.19	2063.01	21	-3.7	1032.51	36.26	18	F18:6005	CUPro22692.raw						P68133|ACTS_HUMAN
RAPAVAVAPTPVQPPIIVAPV	39.17	2062.23	21	-3.4	1032.12	43.76	9	F9:9874	CUPro22683.raw						Q9P2E9|RRBP1_HUMAN
LHC(+57.02)DKLHVDPENFRLLG	51.25	2062.04	17	-2	688.353	33.8	23	F23:6377	CUPro22697.raw						P68871|HBB_HUMAN:P02042|HBD_HUMAN	Carbamidomethylation	C3:Carbamidomethylation:1000.00
LPENHIVFPVPIDQC(+57.02)IDG	84.88	2062.02	18	-5.5	1032.01	44.27	10	F10:11222	CUPro22684.raw						P80188|NGAL_HUMAN	Carbamidomethylation	C15:Carbamidomethylation:1000.00
TGGSAQPETPYSGPGLLIDSL	53.8	2059.01	21	-6.9	1030.51	49.7	6	F6:9589	CUPro22680.raw						P55268|LAMB2_HUMAN
YDPEAASAPGSGNPC(+57.02)HEASAA	68.99	2057.84	21	-2.7	1029.92	25.79	8	F8:3350	CUPro22682.raw						P81605|DCD_HUMAN	Carbamidomethylation	C15:Carbamidomethylation:1000.00
LVTLAAHLPAEFTPAVHASL	84.91	2057.13	20	-2.6	1029.57	40.63	16	F16:8932	CUPro22690.raw				691000		P69905|HBA_HUMAN
ITVGPRGPLLVQDVVFTDE	49.73	2054.1	19	-2.3	1028.06	46.98	5	F5:10157	CUPro22679.raw						P04040|CATA_HUMAN
TNAVAHVDDMPNALSALSDL	79.11	2052.98	20	-1.9	1027.49	47.37	6	F6:8878	CUPro22680.raw						P69905|HBA_HUMAN
IEM(+15.99)GGNPLENSGFEPGAFDG	65	2052.87	20	-3.8	1027.44	41.63	20	F20:7181	CUPro22694.raw						P21810|PGS1_HUMAN	Oxidation (M)	M3:Oxidation (M):1000.00
S(+42.01)SDSELAVFGEAAPFLRKS	66.62	2052.02	19	-3.4	1027.01	47.5	5	F5:10366	CUPro22679.raw						Q9UKX2|MYH2_HUMAN	Acetylation (Protein N-term)	S1:Acetylation (Protein N-term):1000.00
SEYQTFFNPRTFGSGEAD	56.02	2051.89	18	-7.2	1026.94	38.66	19	F19:6087	CUPro22693.raw						P00734|THRB_HUMAN
G(+42.01)KVGAHAGEYGAEALERM(+15.99)F	50.39	2049.96	19	-0.9	684.326	37.74	4	F4:7668	CUPro22678.raw						P69905|HBA_HUMAN	Acetylation (Protein N-term); Oxidation (M)	G1:Acetylation (Protein N-term):1000.00;M18:Oxidation (M):1000.00
VLSPADKTN(+.98)VKAAWGKVGAH	42.49	2049.1	20	7.6	684.046	28.05	16	F16:4064	CUPro22690.raw				21000		P69905|HBA_HUMAN	Deamidation (NQ)	N9:Deamidation (NQ):1000.00
K(+114.04)VGGHAAEYGAEALERMF	40.97	2048.97	18	-2.1	683.997	41	3	F3:8664	CUPro22677.raw							Ubiquitin	K1:Ubiquitin:1000.00
VLSPADKTNVKAAWGKVGAH	44.86	2048.12	20	-2.3	683.711	28.04	16	F16:4064	CUPro22690.raw				0		P69905|HBA_HUMAN
VLSPADKTNVKAAWGKVGAH(-.98)	52.99	2047.13	20	-1.4	683.384	26.95	22	F22:3686	CUPro22696.raw						P69905|HBA_HUMAN	Amidation	H20:Amidation:1000.00
GAFSDGLAHLDNLKGTFATL	73.25	2047.04	20	-5	1024.52	45.62	5	F5:9508	CUPro22679.raw						P68871|HBB_HUMAN
DN(-17.03)GSGLVKAGFAGDDAPRAVF	66.58	2045.98	21	-3	1023.99	38.94	18	F18:6890	CUPro22692.raw						P68133|ACTS_HUMAN:P68032|ACTC_HUMAN	Ammonia-loss (N)	N2:Ammonia-loss (N):1000.00
LASSGGGNGAGGGGGAGGGSGGGNGAGGGG	30.63	2044.85	30	0.5	1023.43	42.37	17	F17:8709	CUPro22691.raw					37000	O95343|SIX3_HUMAN
QAKNADPAELEQIVLSPAF	64.47	2040.05	19	0.3	1021.03	47.55	5	F5:10384	CUPro22679.raw						P12111|CO6A3_HUMAN
AEWDDYVPKLYEQLSGK	63.84	2039.98	17	-6.4	1020.99	45.71	4	F4:11290	CUPro22678.raw						P30086|PEBP1_HUMAN
IVTPQLPAVEIEEGRLEM(+15.99)	58.81	2039.06	18	-0.7	1020.54	41.81	9	F9:9088	CUPro22683.raw						Q9BXM0|PRAX_HUMAN	Oxidation (M)	M18:Oxidation (M):1000.00
GLVPGVGVAPGVGVAPGVGVAPGVG	82.41	2038.16	25	-2.2	1020.08	47.04	9	F9:11028	CUPro22683.raw		26600				P15502|ELN_HUMAN
LSFPTTKTYFPHFDLSH	57.11	2037	17	-5.4	680.003	39.93	10	F10:9175	CUPro22684.raw						P69905|HBA_HUMAN
K(+172.05)LHVDPENFRLLGNVL	44.57	2035.09	16	-4.5	1018.55	45.57	5	F5:9604	CUPro22679.raw						P68871|HBB_HUMAN:P02042|HBD_HUMAN	Menadione hydroquinone derivative	K1:Menadione hydroquinone derivative:1000.00
ESGLLTPVSASSSPSKAFASL	32.69	2035.05	21	5.3	1018.54	33.86	13	F13:4888	CUPro22687.raw	0					Q8WXI7|MUC16_HUMAN
A(+71.04)SLSELHC(+57.02)DKLHVDPEN	32.83	2033.95	17	0.9	1017.98	32.23	4	F4:5236	CUPro22678.raw							Propionamide (K, X@N-term); Carbamidomethylation	A1:Propionamide (K, X@N-term):0.00;C8:Carbamidomethylation:1000.00
SQLS(+14.02)ELHC(+57.02)DKLHVDPEN	32.14	2033.95	17	-3.3	1017.98	29.92	11	F11:4606	CUPro22685.raw						P02042|HBD_HUMAN	Methylation(others); Carbamidomethylation	S4:Methylation(others):0.00;C8:Carbamidomethylation:1000.00
ASQPDVDGFLVGGASLKPEF	71.96	2033.01	20	-2.6	1017.51	46.6	4	F4:11665	CUPro22678.raw						P60174|TPIS_HUMAN
PSVALPVAQ(+.98)VPTDPGHFSVL	62.69	2031.07	20	1	1016.54	47.45	5	F5:10345	CUPro22679.raw						O14558|HSPB6_HUMAN	Deamidation (NQ)	Q9:Deamidation (NQ):1000.00
PSVALPVAQVPTDPGHFSVL	92.76	2030.08	20	-3.6	1016.05	47.15	4	F4:11946	CUPro22678.raw						O14558|HSPB6_HUMAN
M(+42.01)(+15.99)DGIVPDIAVGTKRGSDEL	43.16	2030	19	-3.2	1016	38.13	18	F18:6552	CUPro22692.raw						P26599|PTBP1_HUMAN	Acetylation (Protein N-term); Oxidation (M)	M1:Acetylation (Protein N-term):1000.00;M1:Oxidation (M):1000.00
IVNTNVPRASVPDGFLSEL	102.74	2027.07	19	-1.6	1014.54	45.71	6	F6:8364	CUPro22680.raw						P14174|MIF_HUMAN
ADELDDSKPPPSSSM(+15.99)PLIL	61.06	2026.98	19	-3	1014.49	36.86	18	F18:6158	CUPro22692.raw						Q14118|DAG1_HUMAN	Oxidation (M)	M15:Oxidation (M):1000.00
YLDHNALESVPLNLPESL	75.13	2023.03	18	-2.7	1012.52	47.3	6	F6:8854	CUPro22680.raw						P20774|MIME_HUMAN
FDTASTGKTFPGFFSPM(+15.99)LG	80.33	2022.94	19	-6.2	1012.47	46.69	4	F4:11726	CUPro22678.raw						P02671|FIBA_HUMAN	Oxidation (M)	M17:Oxidation (M):1000.00
EFTPAVHASLDKFLASVST	36.32	2019.03	19	-3.6	1010.52	46.3	5	F5:9854	CUPro22679.raw						P69905|HBA_HUMAN
VWTKPLSDGGSPILGYVVE	67.86	2016.06	19	-5.8	1009.03	46.28	4	F4:11572	CUPro22678.raw						Q8WZ42|TITIN_HUMAN
GGAFPPPPPPIEESFPPAPL	31.28	2013.02	20	0.3	1007.52	47.93	22	F22:12794	CUPro22696.raw						Q15942|ZYX_HUMAN
V(+164.06)LAHHFGKEFTPPVQAA	52.27	2012.03	17	-6.2	1007.02	46.19	5	F5:9853	CUPro22679.raw						P68871|HBB_HUMAN	O-Diisopropylphosphorylation	V1:O-Diisopropylphosphorylation:65.72
AAYQKVVAGVAN(+.98)ALAHKYH	72.45	2011.06	19	-3	671.36	29.93	10	F10:4807	CUPro22684.raw						P68871|HBB_HUMAN:P02042|HBD_HUMAN	Deamidation (NQ)	N12:Deamidation (NQ):53.45
AAYQ(+.98)KVVAGVANALAHKYH	50.15	2011.06	19	3.9	1006.54	37	10	F10:7841	CUPro22684.raw						P68871|HBB_HUMAN:P02042|HBD_HUMAN	Deamidation (NQ)	Q4:Deamidation (NQ):38.36
AAYQKVVAGVANALAHKYH	132.96	2010.08	19	-5.4	1006.04	36.67	10	F10:7558	CUPro22684.raw						P68871|HBB_HUMAN:P02042|HBD_HUMAN
QVFLNNYDAENKLNDVL	52.68	2007.99	17	-1.3	1005	41.53	9	F9:9002	CUPro22683.raw						P24158|PRTN3_HUMAN
NAVAHVD(+55.92)DMPNALSALSDL	36.67	2007.85	19	1.5	1004.93	47.65	6	F6:8995	CUPro22680.raw						P69905|HBA_HUMAN	Replacement of 2 protons by nickel	D7:Replacement of 2 protons by nickel:0.00
GGVGPGPGAAGPM(+15.99)LGGVVELAAAS	33.79	2007.01	24	-0.4	1004.51	42.87	10	F10:10579	CUPro22684.raw						Q6ZMQ8|LMTK1_HUMAN	Oxidation (M)	M13:Oxidation (M):1000.00
D(+27.99)KLHVDPENFRLLGNVL	47.5	2006.06	17	-4.3	1004.03	43.06	23	F23:10619	CUPro22697.raw						P68871|HBB_HUMAN:P02042|HBD_HUMAN	Formylation	D1:Formylation:11.06
LSM(+15.99)LNDIAAVPATAM(+15.99)PFRG	91.06	2006	19	-3.8	1004	39.27	8	F8:6625	CUPro22682.raw						P49327|FAS_HUMAN	Oxidation (M)	M3:Oxidation (M):1000.00;M15:Oxidation (M):1000.00
TQRFFESFGDLSSPDAVM(-29.99)	49.71	2002.93	18	-1.4	1002.47	39.82	21	F21:7303	CUPro22695.raw						P02042|HBD_HUMAN	Homoserine	M18:Homoserine:1000.00
C(+57.02)YC(+57.02)RIPAC(+57.02)IAGERRYG	30.53	2000.91	16	-2.6	667.977	27.47	22	F22:3879	CUPro22696.raw						P59666|DEF3_HUMAN:P59665|DEF1_HUMAN	Carbamidomethylation	C1:Carbamidomethylation:1000.00;C3:Carbamidomethylation:1000.00;C8:Carbamidomethylation:1000.00
PGGVLPGARFPGVGVLPGVPTG	61.04	2000.12	22	-4.7	1001.06	47.34	4	F4:12089	CUPro22678.raw						P15502|ELN_HUMAN
DIPEVVVSLAW(+31.99)DESLAPK	81.52	1999.01	18	-1.5	1000.51	48.68	6	F6:9255	CUPro22680.raw						P59666|DEF3_HUMAN:P59665|DEF1_HUMAN	Dihydroxy	W11:Dihydroxy:71.75
DIPEVVVSLAWD(+31.97)ESLAPK	48.77	1999	18	-6.9	1000.5	49.38	5	F5:11161	CUPro22679.raw						P59666|DEF3_HUMAN:P59665|DEF1_HUMAN	Persulfide	D12:Persulfide:63.28
ATLSELHC(+57.02)DKLHVD(+21.98)PEN	42.99	1998.91	17	-2.6	1000.46	29.75	10	F10:4802	CUPro22684.raw						P68871|HBB_HUMAN	Carbamidomethylation; Sodium adduct	C8:Carbamidomethylation:1000.00;D14:Sodium adduct:0.00
AERVGAGAPVYM(+15.99)AAVLEYL	76.48	1995.01	19	-0.3	998.514	46.82	6	F6:8719	CUPro22680.raw						Q6FI13|H2A2A_HUMAN:Q16777|H2A2C_HUMAN	Oxidation (M)	M12:Oxidation (M):1000.00
E(sub R)YDRAITVFSPDGHLFQ	61.12	1993.95	17	-3.9	997.98	43.59	22	F22:10790	CUPro22696.raw						Q8TAA3|PSMA8_HUMAN
SELHC(+57.02)DKLHVDPENFR(-.98)	55.36	1993.94	16	-0.7	665.654	31.75	4	F4:5141	CUPro22678.raw		14100				P68871|HBB_HUMAN:P02042|HBD_HUMAN	Carbamidomethylation; Amidation	C5:Carbamidomethylation:1000.00;R16:Amidation:1000.00
AAYQKVVAGVAN(-17.03)ALAHKYH	38.32	1993.05	19	0	665.358	31.78	10	F10:5479	CUPro22684.raw						P68871|HBB_HUMAN:P02042|HBD_HUMAN	Ammonia-loss (N)	N12:Ammonia-loss (N):1000.00
HLPAEFTPAVHASLDKFL	91.98	1992.05	18	-6.5	997.024	41.83	4	F4:9555	CUPro22678.raw				9260000		P69905|HBA_HUMAN
AFSDGLAHLDNLKGTFATL	81.09	1990.02	19	-3.6	996.012	45.91	5	F5:9624	CUPro22679.raw						P68871|HBB_HUMAN
LSM(+15.99)LNDIAAVPATAMPFRG	48.67	1990	19	1.7	996.01	42.38	9	F9:9310	CUPro22683.raw						P49327|FAS_HUMAN	Oxidation (M)	M3:Oxidation (M):57.30
TGPSAEVTGTTGPSGGVTGTSGI	31.09	1989.95	23	-6.3	664.319	28.67	23	F23:4313	CUPro22697.raw						Q7Z5P9|MUC19_HUMAN
SDLHAHKLRVDPVNFKL	43.01	1988.1	17	0.3	663.706	31.78	23	F23:5482	CUPro22697.raw						P69905|HBA_HUMAN
LIERPNNPPGVLALLDEE	89.16	1988.06	18	-0.9	995.035	46.88	6	F6:8748	CUPro22680.raw						P35749|MYH11_HUMAN
TQRFFESFGDLSSPDAVM(-48.00)	52.28	1984.92	18	-0.4	993.465	41.06	21	F21:7732	CUPro22695.raw						P02042|HBD_HUMAN	Homoserine lactone	M18:Homoserine lactone:1000.00
ALWGK(-1.03)VNVDEVGGEALGRL	38.49	1981.03	19	-4	991.517	46.62	23	F23:12192	CUPro22697.raw						P68871|HBB_HUMAN	Lysine oxidation to aminoadipic semialdehyde	K5:Lysine oxidation to aminoadipic semialdehyde:1000.00
LWGK(+70.01)VNVDEVGGEALGRL	36.38	1981.03	18	-4	991.517	46.62	23	F23:12155	CUPro22697.raw						P68871|HBB_HUMAN	N-pyruvic acid 2-iminyl	K4:N-pyruvic acid 2-iminyl:1000.00
DKLHVDPENFRLLGNVL	62.74	1978.06	17	-7	990.032	46.11	5	F5:9758	CUPro22679.raw						P68871|HBB_HUMAN:P02042|HBD_HUMAN
AITGHAEAKPITEM(+15.99)LPGIL	38	1977.06	19	-0.9	989.537	40.22	6	F6:6669	CUPro22680.raw						Q96K17|BT3L4_HUMAN	Oxidation (M)	M14:Oxidation (M):1000.00
SGPASGPAGLPGAPASQMVQVV	33.13	1977	22	-9.2	989.498	46.25	21	F21:9287	CUPro22695.raw						Q5EBL2|ZN628_HUMAN
STGALVEEEDPFFKVPVN	47.19	1976.97	18	-6.9	989.487	40.99	21	F21:7696	CUPro22695.raw						P36955|PEDF_HUMAN
EIPPPPPEDFPLPPPPLAG	36.57	1976.03	19	-2.5	989.019	50.37	4	F4:13473	CUPro22678.raw						Q15942|ZYX_HUMAN
ATLSELHC(+57.02)DKLHVDPEN(-.98)	63.38	1975.94	17	-1.3	988.977	31.88	4	F4:5222	CUPro22678.raw						P68871|HBB_HUMAN	Carbamidomethylation; Amidation	C8:Carbamidomethylation:1000.00;N17:Amidation:1000.00
SVFLFPPKPKDTLMISR	33.23	1975.1	17	-3.2	659.371	40.23	11	F11:8216	CUPro22685.raw						P01857|IGHG1_HUMAN
GQKEKPYFPIPEEYTF	55.39	1971.96	16	-5	986.983	38.04	21	F21:6663	CUPro22695.raw						Q00839|HNRPU_HUMAN
SGGPAEPASRPPWVTDDSF	51.97	1971.9	19	-5	986.95	37.04	19	F19:5568	CUPro22693.raw						O75112|LDB3_HUMAN
NAVAHVDDM(+15.99)PN(+.98)ALSALSDL	56.96	1968.91	19	-1.6	985.461	45.89	6	F6:8398	CUPro22680.raw						P69905|HBA_HUMAN	Oxidation (M); Deamidation (NQ)	M9:Oxidation (M):1000.00;N11:Deamidation (NQ):39.35
N(+.98)AVAHVDDM(+15.99)PNALSALSDL	44.49	1968.91	19	-1.6	985.461	45.89	6	F6:8451	CUPro22680.raw						P69905|HBA_HUMAN	Deamidation (NQ); Oxidation (M)	N1:Deamidation (NQ):29.12;M9:Oxidation (M):1000.00
GGAPGFPLGSPLSSPVFPR(+.98)AG	51.75	1968.01	21	2.5	985.015	47.27	22	F22:12435	CUPro22696.raw						P17661|DESM_HUMAN	Deamidation (R)	R19:Deamidation (R):1000.00
GGAPGFPLGSPLSSPVFPRAG	41.29	1967.03	21	-3.1	984.518	47.31	22	F22:12435	CUPro22696.raw						P17661|DESM_HUMAN
PAAAVVSAVIAAAAAQSGAGPH(+79.97)	33.43	1965.97	22	-4.9	983.986	40.33	12	F12:7090	CUPro22686.raw						O75444|MAF_HUMAN	Phosphorylation (HCDR)	H22:Phosphorylation (HCDR):1000.00
S(+42.01)SDSELAVFGEAAPFLRK	72.18	1964.98	18	-1.8	983.498	44.08	21	F21:8648	CUPro22695.raw						Q9UKX2|MYH2_HUMAN	Acetylation (Protein N-term)	S1:Acetylation (Protein N-term):1000.00
IDHIAGDEDHTDGVVAC(+57.02)AA	58.19	1964.85	19	3.3	983.437	30.13	4	F4:4652	CUPro22678.raw						Q14974|IMB1_HUMAN	Carbamidomethylation	C17:Carbamidomethylation:1000.00
DEGAEEPHEAGEQLPPFL	35.9	1963.88	18	-1.5	982.946	41.44	21	F21:7840	CUPro22695.raw						Q9C0C9|UBE2O_HUMAN
D(+42.01)DEETTALVC(+57.02)DNGSGLVK	68.51	1963.87	18	-4.7	982.937	38.31	4	F4:7996	CUPro22678.raw						P68032|ACTC_HUMAN	Acetylation (Protein N-term); Carbamidomethylation	D1:Acetylation (Protein N-term):1000.00;C10:Carbamidomethylation:1000.00
SQPDVDGFLVGGASLKPEF	86.95	1961.97	19	-4.7	981.989	46.78	4	F4:11802	CUPro22678.raw						P60174|TPIS_HUMAN
P(+58.01)LENSGFEPGAFDGLKLN	56.77	1961.94	18	-1.4	981.974	43.3	9	F9:9668	CUPro22683.raw						P21810|PGS1_HUMAN	Carboxymethyl (KW, X@N-term)	P1:Carboxymethyl (KW, X@N-term):108.02
EEVSPELVC(+57.02)SM(+15.99)LHLC(+57.02)SG	33.58	1961.85	17	-0.2	981.934	40.18	5	F5:7280	CUPro22679.raw						P07602|SAP_HUMAN	Carbamidomethylation; Oxidation (M)	C9:Carbamidomethylation:1000.00;M11:Oxidation (M):1000.00;C15:Carbamidomethylation:1000.00
ATLSELHC(+57.02)DKLHVDPEN(-18.01)	86.33	1958.92	17	-2.5	980.463	32.63	4	F4:5481	CUPro22678.raw						P68871|HBB_HUMAN	Carbamidomethylation; Dehydration	C8:Carbamidomethylation:1000.00;N17:Dehydration:28.36
VVKLFDSDPITVTVPVEV	49.62	1956.08	18	-2.3	979.046	48.65	5	F5:10845	CUPro22679.raw						P10909|CLUS_HUMAN
Q(-17.03)FIDHDLDFSPESPARV	76.24	1954.91	17	-3.8	978.457	41.27	21	F21:7783	CUPro22695.raw						P11678|PERE_HUMAN	Pyro-glu from Q	Q1:Pyro-glu from Q:1000.00
FANSDLFPAPPQIPSRPV	84.01	1952.02	18	-0.7	977.014	42.25	9	F9:9275	CUPro22683.raw						P50570|DYN2_HUMAN
NAVAHVDDMPNALSALSDL	74.38	1951.93	19	-0.6	976.972	45.59	12	F12:8506	CUPro22686.raw						P69905|HBA_HUMAN
HC(+57.02)DKLHVDPEN(+.98)FRLLG	48.04	1949.94	16	2.8	975.981	32.08	16	F16:5614	CUPro22690.raw				270000		P68871|HBB_HUMAN:P02042|HBD_HUMAN	Carbamidomethylation; Deamidation (NQ)	C2:Carbamidomethylation:1000.00;N11:Deamidation (NQ):1000.00
HC(+57.02)DKLHVDPENFK(+27.99)LLG	67.99	1948.95	16	-14.8	975.466	31.84	22	F22:5537	CUPro22696.raw						P02100|HBE_HUMAN:P69892|HBG2_HUMAN	Carbamidomethylation; Formylation	C2:Carbamidomethylation:1000.00;K13:Formylation:161.68
LSIEGM(+15.99)SISADLKLGSNPT	74.05	1947.98	19	-2.6	974.996	39.56	8	F8:6719	CUPro22682.raw						P17213|BPI_HUMAN	Oxidation (M)	M6:Oxidation (M):1000.00
NGSGLVKAGFAGDDAPRAVF	98.63	1947.98	20	-0.8	974.997	37.08	8	F8:6039	CUPro22682.raw	0					P68133|ACTS_HUMAN
TDDHVVSGNLVTPLPVILG	50.97	1945.05	19	-2.5	973.531	48.7	6	F6:9287	CUPro22680.raw						P00325|ADH1B_HUMAN
SDEHVVSGNLVTPLPVILG	42.45	1945.05	19	-2.5	973.531	48.7	6	F6:9295	CUPro22680.raw						P00326|ADH1G_HUMAN
SGPPGPPGAIGPSGPAGKDGESG	37.95	1944.92	23	2.5	973.468	38.63	19	F19:6071	CUPro22693.raw						P02461|CO3A1_HUMAN
VTLAAHLPAEFTPAVHASL	92.53	1944.05	19	-5.5	973.025	39.95	10	F10:9259	CUPro22684.raw						P69905|HBA_HUMAN
C(+57.02)YC(+57.02)RIPAC(+57.02)IAGERRY	34.82	1943.89	15	-1.2	648.97	29.69	10	F10:4720	CUPro22684.raw						P59666|DEF3_HUMAN:P59665|DEF1_HUMAN	Carbamidomethylation	C1:Carbamidomethylation:1000.00;C3:Carbamidomethylation:1000.00;C8:Carbamidomethylation:1000.00
GGGGPGGGPGGGGGGGPGGGGGGPGGGLL	33.24	1943.88	29	2.4	972.951	28.47	16	F16:4213	CUPro22690.raw				3100		Q01851|PO4F1_HUMAN
PGGVLPGARFPGVGVLPGVPT	52.67	1943.1	21	-3	972.554	47.79	4	F4:12266	CUPro22678.raw						P15502|ELN_HUMAN
IDAPSNLRFLATTPNSLL	32.15	1942.05	18	-1.1	972.032	47.95	5	F5:10570	CUPro22679.raw						P02751|FINC_HUMAN
LPLDPLPVPTEEGNPLLK	37.69	1941.08	18	1	971.549	47.4	5	F5:10343	CUPro22679.raw						Q15758|AAAT_HUMAN
LW(+29.97)GKVNVDEVGGEALGRL	60.39	1941	18	-3.3	971.502	46.7	16	F16:11679	CUPro22690.raw				334000	12200	P68871|HBB_HUMAN	Quinone	W2:Quinone:1000.00
ESHESM(+15.99)ESYELNPFIN	33.1	1940.81	16	-0.3	971.412	37.6	19	F19:5703	CUPro22693.raw						P08493|MGP_HUMAN	Oxidation (M)	M6:Oxidation (M):1000.00
DALTNAVAHVDDM(+15.99)PNALSA	47.21	1939.89	19	-2.6	970.952	39.4	8	F8:6662	CUPro22682.raw						P69905|HBA_HUMAN	Oxidation (M)	M13:Oxidation (M):1000.00
AYQKVVAGVANALAHKYH	30.95	1939.04	18	0.6	485.768	37.19	4	F4:7498	CUPro22678.raw						P68871|HBB_HUMAN:P02042|HBD_HUMAN
G(sub L)YQEPVLGPVRGPFPIIV	53.6	1937.08	18	-6.1	969.54	48.26	12	F12:9150	CUPro22686.raw
SYELPDGQVITIGNERF	85.72	1936.95	17	-3.2	969.481	40.86	21	F21:7664	CUPro22695.raw						P68133|ACTS_HUMAN:P60709|ACTB_HUMAN:P63261|ACTG_HUMAN:P62736|ACTA_HUMAN:Q6S8J3|POTEE_HUMAN:A5A3E0|POTEF_HUMAN
PFLELDTNLPANRVPAGL	78.32	1936.04	18	-2.2	969.026	46.34	6	F6:8573	CUPro22680.raw						P30046|DOPD_HUMAN:A6NHG4|DDTL_HUMAN
KVGGHAAEYGAEALERMF	33.22	1934.93	18	-0.6	645.984	36.12	17	F17:6125	CUPro22691.raw					0
GAFSDGLAHLDNLKGTFAT	44.24	1933.95	19	-8	967.976	40.91	10	F10:9634	CUPro22684.raw						P68871|HBB_HUMAN
Q(-17.03)EYDESGPSIVHRKC(+57.02)F	42.02	1933.86	16	-3	967.936	34.23	3	F3:5736	CUPro22677.raw						P60709|ACTB_HUMAN:P63261|ACTG_HUMAN:Q6S8J3|POTEE_HUMAN:P0CG38|POTEI_HUMAN:P0CG39|POTEJ_HUMAN:Q9BYX7|ACTBM_HUMAN	Pyro-glu from Q; Carbamidomethylation	Q1:Pyro-glu from Q:1000.00;C15:Carbamidomethylation:1000.00
SLAALKKALAAAGYDVEKN	50.49	1932.07	19	-7.3	645.025	38.36	10	F10:8484	CUPro22684.raw						P16403|H12_HUMAN:P10412|H14_HUMAN:P16402|H13_HUMAN
M(+15.99)KVEVLPALTDNYM(+15.99)YL	38.93	1930.94	16	-8.7	966.47	46	4	F4:11437	CUPro22678.raw						Q16775|GLO2_HUMAN	Oxidation (M)	M1:Oxidation (M):1000.00;M14:Oxidation (M):1000.00
Q(sub L)WGKVNVDEVGGEALGRL	30.23	1926	18	-7.4	963.998	45.21	12	F12:8433	CUPro22686.raw						P68871|HBB_HUMAN
IQVVTTEGRTELTPAYF	58.15	1923.99	17	-1.3	963.003	40.64	9	F9:8606	CUPro22683.raw						P09417|DHPR_HUMAN
VAHVDDM(+15.99)PNALSALSDLH	52.65	1919.9	18	-1.2	640.975	36.28	13	F13:5509	CUPro22687.raw	15900					P69905|HBA_HUMAN	Oxidation (M)	M7:Oxidation (M):1000.00
GDSGGPLIC(+57.02)DGIIQGIDSF	69.89	1919.89	19	-0.9	960.953	49.95	16	F16:13004	CUPro22690.raw				40200		P24158|PRTN3_HUMAN	Carbamidomethylation	C9:Carbamidomethylation:1000.00
FGDSGGPLIC(+57.02)DGIIQGIDS	49.13	1919.89	19	-3.2	960.951	46.78	10	F10:12313	CUPro22684.raw						P24158|PRTN3_HUMAN	Carbamidomethylation	C10:Carbamidomethylation:1000.00
EIPPPPPEDFPLPPPPLA	65.83	1919.01	18	-11.1	960.501	50.63	5	F5:11658	CUPro22679.raw						Q15942|ZYX_HUMAN
M(+42.01)(+15.99)DGIVPDIAVGTKRGSDE	38.4	1916.91	18	-3.6	959.461	34.6	20	F20:5211	CUPro22694.raw						P26599|PTBP1_HUMAN	Acetylation (Protein N-term); Oxidation (M)	M1:Acetylation (Protein N-term):1000.00;M1:Oxidation (M):1000.00
SELPLDPLPVPTEEGNPL	44.6	1915.98	18	-4.2	958.992	50.29	6	F6:9779	CUPro22680.raw						Q15758|AAAT_HUMAN
YDPEAASAPGSGNPC(+57.02)HEAS	58.77	1915.76	19	-1.1	958.888	24.86	8	F8:3112	CUPro22682.raw						P81605|DCD_HUMAN	Carbamidomethylation	C15:Carbamidomethylation:1000.00
AAESLPKIGDLHPQIVNL	61.6	1914.06	18	-3.3	958.033	40.69	9	F9:8668	CUPro22683.raw						P12111|CO6A3_HUMAN
M(+15.99)DFGNDFVPPAPRGPLPA	42.52	1912.91	18	1.1	957.465	40.48	8	F8:6978	CUPro22682.raw						Q9NQC3|RTN4_HUMAN	Oxidation (M)	M1:Oxidation (M):1000.00
AKNADPAELEQIVLSPAF	46.99	1911.99	18	1.6	957.006	47.82	5	F5:10527	CUPro22679.raw						P12111|CO6A3_HUMAN
VLSPADKTNVKAAWGKVGA	54.23	1911.06	19	-1.7	638.025	28.7	22	F22:4234	CUPro22696.raw					10400	P69905|HBA_HUMAN
WGKVNVDEVGGEALGRLL	81.34	1911.02	18	-1.8	956.516	45.04	5	F5:9235	CUPro22679.raw						P68871|HBB_HUMAN
LWGKVNVDEVGGEALGRL	50.23	1911.02	18	-0.5	638.014	39.96	11	F11:8198	CUPro22685.raw						P68871|HBB_HUMAN
GAPGFPLGSPLSSPVFPR(+.98)AG	58.09	1910.99	20	-2.6	956.499	50.01	5	F5:11368	CUPro22679.raw						P17661|DESM_HUMAN	Deamidation (R)	R18:Deamidation (R):1000.00
FESFGDLSTPDAVMGNPK	67.2	1910.87	18	1.9	956.445	38.56	13	F13:6119	CUPro22687.raw	754					P68871|HBB_HUMAN
VLSPADKTNVKAAWGKVGA(-.98)	32.15	1910.07	19	-3.1	637.697	28.98	16	F16:4352	CUPro22690.raw				128000		P69905|HBA_HUMAN	Amidation	A19:Amidation:1000.00
Y(+42.01)QKVVAGVANALAHKYH	66.78	1910.02	17	-3.9	637.677	38.48	23	F23:8540	CUPro22697.raw						P68871|HBB_HUMAN:P02042|HBD_HUMAN	Acetylation (N-term)	Y1:Acetylation (N-term):1000.00
FESFGDLSTPDAVMGNPK(-.98)	37.89	1909.89	18	-3.8	955.948	38.06	13	F13:5978	CUPro22687.raw	688					P68871|HBB_HUMAN	Amidation	K18:Amidation:1000.00
D(+42.01)DDIAALVVDNGSGM(+15.99)C(+57.02)KA	65.33	1907.82	18	-7.4	954.912	42.22	19	F19:7106	CUPro22693.raw						P60709|ACTB_HUMAN	Acetylation (Protein N-term); Oxidation (M); Carbamidomethylation	D1:Acetylation (Protein N-term):1000.00;M15:Oxidation (M):1000.00;C16:Carbamidomethylation:1000.00
LEPVC(+57.02)FERTDDIGGLW	31.12	1905.89	16	0.8	953.955	42.85	21	F21:8316	CUPro22695.raw						P49326|FMO5_HUMAN	Carbamidomethylation	C5:Carbamidomethylation:1000.00
GGNPLENSGFEPGAFDGLK	67.79	1904.89	19	1.8	953.454	39.07	19	F19:6196	CUPro22693.raw						P21810|PGS1_HUMAN
PAEFTPAVHASLDKFLAS	60.94	1899.97	18	-3.3	634.33	43.34	3	F3:9764	CUPro22677.raw						P69905|HBA_HUMAN
LSFPTTKTYFPHFDLS	70.63	1899.94	16	-5.8	950.972	40.47	22	F22:9323	CUPro22696.raw						P69905|HBA_HUMAN
SRSGGGGGGGLGSGGSIRSSYS	45.13	1898.88	22	-3.7	633.966	24.18	20	F20:2905	CUPro22694.raw						P35527|K1C9_HUMAN
C(+57.02)AIHAKRVTIM(+15.99)PKDIQ	32.6	1896.01	16	-4	633.007	30.56	3	F3:4532	CUPro22677.raw						P68431|H31_HUMAN:Q71DI3|H32_HUMAN:P84243|H33_HUMAN	Carbamidomethylation; Oxidation (M)	C1:Carbamidomethylation:1000.00;M11:Oxidation (M):1000.00
SQEPELLISGM(+15.99)EKPLPL	77.99	1895.99	17	0.3	949.003	43.44	6	F6:7590	CUPro22680.raw						Q86WV6|STING_HUMAN	Oxidation (M)	M11:Oxidation (M):1000.00
SAFGPSASINGLVKDM(+15.99)STV	82.57	1895.93	19	-1.7	948.971	39.16	6	F6:6396	CUPro22680.raw						Q99490|AGAP2_HUMAN	Oxidation (M)	M16:Oxidation (M):1000.00
DC(+57.02)YC(+57.02)RIPAC(+57.02)IAGERR(-.98)	36.46	1894.87	15	-3.1	632.629	28.37	10	F10:4307	CUPro22684.raw						P59666|DEF3_HUMAN	Carbamidomethylation; Amidation	C2:Carbamidomethylation:1000.00;C4:Carbamidomethylation:1000.00;C9:Carbamidomethylation:1000.00;R15:Amidation:1000.00
A(+42.01)SGVAVSDGVIKVFNDM(+15.99)K	80.02	1893.95	18	-1.3	947.981	42.12	5	F5:8084	CUPro22679.raw						P23528|COF1_HUMAN	Acetylation (Protein N-term); Oxidation (M)	A1:Acetylation (Protein N-term):1000.00;M17:Oxidation (M):1000.00
R(+27.99)GETGPAGPPGAPGAPGAPGPV	31.48	1893.93	22	10.5	947.984	35.07	12	F12:5655	CUPro22686.raw						P02452|CO1A1_HUMAN	Formylation	R1:Formylation:1000.00
E(+42.01)EEIAALVIDNGSGM(+15.99)C(+57.02)K	66	1892.85	17	-2.5	947.43	47.88	5	F5:10515	CUPro22679.raw						P63261|ACTG_HUMAN	Acetylation (Protein N-term); Oxidation (M); Carbamidomethylation	E1:Acetylation (Protein N-term):1000.00;M15:Oxidation (M):1000.00;C16:Carbamidomethylation:1000.00
SDVPSGVTEVVVKLFDSD	93.77	1891.94	18	-3.2	946.975	49.13	7	F7:8762	CUPro22681.raw						P10909|CLUS_HUMAN
PLGAPGLPPAGSPPDSHVLL	91.59	1891.02	20	-2.4	946.515	42.5	9	F9:9362	CUPro22683.raw						P02765|FETUA_HUMAN
VSGAKYQTTFSDNVC(+57.02)TL(-.98)	38.38	1888.9	17	0.3	945.457	31.64	17	F17:4634	CUPro22691.raw					1430	Q8WZ42|TITIN_HUMAN	Carbamidomethylation; Amidation	C15:Carbamidomethylation:1000.00;L17:Amidation:1000.00
EPLQ(+.98)FRVPGTST(+79.97)SATLT	31.62	1884.89	17	-3.6	943.447	30.37	16	F16:4809	CUPro22690.raw				387000		P02751|FINC_HUMAN	Deamidation (NQ); Phosphorylation (STY)	Q4:Deamidation (NQ):1000.00;T12:Phosphorylation (STY):12.28
AAVPGKTFVNITPAEVGVL	49.38	1882.06	19	-3	942.033	41.06	21	F21:7719	CUPro22695.raw						P07737|PROF1_HUMAN
C(+57.02)QGKYTPSGQAGAAASESL	54.94	1881.85	19	-0.1	941.933	29.58	4	F4:4499	CUPro22678.raw						P04075|ALDOA_HUMAN	Carbamidomethylation	C1:Carbamidomethylation:1000.00
YQ(+.98)EPVLGPVRGPFPIIV	58.82	1881.04	17	-5.9	941.522	49.33	9	F9:11713	CUPro22683.raw							Deamidation (NQ)	Q2:Deamidation (NQ):1000.00
VHLTPEEKSAVTALW(+15.99)GK	30.73	1881	17	-4.9	628.004	35.41	8	F8:5571	CUPro22682.raw						P68871|HBB_HUMAN	Oxidation (HW)	W15:Oxidation (HW):19.35
YQEPVLGPVRGPFPIIV	112.3	1880.06	17	-1	941.034	49.01	8	F8:8832	CUPro22682.raw	4390	61900		77600	45200
E(sub S)TVHEILC(+57.02)KLSLEGDH	49.21	1878.91	16	-2.3	940.462	45.77	5	F5:9736	CUPro22679.raw						P07355|ANXA2_HUMAN:A6NMY6|AXA2L_HUMAN	Carbamidomethylation	C8:Carbamidomethylation:1000.00
WH(sub G)KVNVDEVGGEALGRL	48.28	1877.97	17	-8.1	939.987	45.86	12	F12:8587	CUPro22686.raw						P68871|HBB_HUMAN
YVSPEDLEAQLQSDER	78.21	1877.86	16	2.4	939.942	38.34	8	F8:6398	CUPro22682.raw						Q9H3Z4|DNJC5_HUMAN
AFSDGLAHLDNLKGTFAT	37.21	1876.93	18	-4.9	626.648	38.42	14	F14:6434	CUPro22688.raw		13700				P68871|HBB_HUMAN
WGK(+78.05)VNVDEVGGEALGRL	32.35	1875.98	17	-5.3	626.332	50.35	23	F23:13875	CUPro22697.raw						P68871|HBB_HUMAN	2,5-dimethypyrrole	K3:2,5-dimethypyrrole:1000.00
LGAFSDGLAHLDNLKGTF	67.98	1874.95	18	0.6	938.484	45.09	4	F4:11019	CUPro22678.raw						P68871|HBB_HUMAN:P02042|HBD_HUMAN
AAHLPAEFTPAVHASLDK(-.98)	71.68	1872.98	18	0.4	625.336	35.16	4	F4:6538	CUPro22678.raw	0					P69905|HBA_HUMAN	Amidation	K18:Amidation:1000.00
K(+172.05)FLASVSTVLTSKYR	38.92	1871.02	15	-3.6	624.678	43.78	3	F3:9965	CUPro22677.raw						P69905|HBA_HUMAN	Menadione hydroquinone derivative	K1:Menadione hydroquinone derivative:54.81
PVDLSKWSGPLSLQEVD	34.81	1868.95	17	-2	935.481	43.98	10	F10:11132	CUPro22684.raw						P30086|PEBP1_HUMAN
YQKVVAGVANALAHKYH	137.74	1868.01	17	-0.2	935.01	32.45	10	F10:5788	CUPro22684.raw				79200		P68871|HBB_HUMAN:P02042|HBD_HUMAN
TNRIPESGGDNSVFDIF	47.14	1866.87	17	0.1	934.445	46.02	6	F6:8510	CUPro22680.raw						P07996|TSP1_HUMAN
TATSEYQTFFNPRTFG	69.4	1865.86	16	-3.2	933.933	39.47	21	F21:7158	CUPro22695.raw						P00734|THRB_HUMAN
KLHVDPENFRLLGNVL	70.71	1863.04	16	-4.3	932.522	43.95	7	F7:7476	CUPro22681.raw						P68871|HBB_HUMAN:P02042|HBD_HUMAN
ATLSELHC(+57.02)DKLHVDPE	79.89	1862.88	16	-2.8	932.446	32.6	4	F4:5477	CUPro22678.raw						P68871|HBB_HUMAN	Carbamidomethylation	C8:Carbamidomethylation:1000.00
GHYDESMPDPLPEFTE	43.44	1862.77	16	-1.3	932.389	40.17	14	F14:6905	CUPro22688.raw		11300				P05997|CO5A2_HUMAN
ATLSELHC(+57.02)DKLHVDPE(-.98)	44.75	1861.9	16	-1.2	931.956	32.45	4	F4:5454	CUPro22678.raw						P68871|HBB_HUMAN	Carbamidomethylation; Amidation	C8:Carbamidomethylation:1000.00;E16:Amidation:1000.00
AGLGEYLFERLTLKHD	64.3	1860.97	16	-5.9	931.489	40.62	23	F23:9504	CUPro22697.raw						P02792|FRIL_HUMAN
ALVLSDRAPFAAPSPFAE	71.79	1857.96	18	-3.4	929.985	45.88	4	F4:11385	CUPro22678.raw						P19971|TYPH_HUMAN
LVTLAAHLPAEFTPAVHA	64.16	1857.01	18	-5.2	929.51	43.34	3	F3:9770	CUPro22677.raw						P69905|HBA_HUMAN
VKLFDSDPITVTVPVEV	38.65	1857.01	17	-1.3	929.513	48.22	5	F5:10691	CUPro22679.raw						P10909|CLUS_HUMAN
AEALERM(+15.99)FLSFPTTKT	36.5	1856.93	16	-0.5	929.474	39.94	5	F5:7202	CUPro22679.raw						P69905|HBA_HUMAN	Oxidation (M)	M7:Oxidation (M):1000.00
LAIIDPGDSDIIRSM(+15.99)PE	71.89	1856.92	17	-1.8	929.465	39.39	8	F8:6669	CUPro22682.raw						P62888|RL30_HUMAN	Oxidation (M)	M15:Oxidation (M):1000.00
VLSPADKTNVKAAW(+15.99)GKVG	47.64	1856.02	18	-2.2	929.013	29.12	3	F3:4161	CUPro22677.raw						P69905|HBA_HUMAN	Oxidation (HW)	W14:Oxidation (HW):1000.00
S(+42.01)DEFSLADALPEHSPAK	72.17	1854.86	17	-3.1	928.436	38.12	19	F19:5908	CUPro22693.raw						Q8NDC0|MISSL_HUMAN	Acetylation (Protein N-term)	S1:Acetylation (Protein N-term):1000.00
KGGAPAAPPPPPPPLAPPLI	64.41	1854.08	20	-0.7	928.045	40.73	14	F14:7033	CUPro22688.raw		18900				P29536|LMOD1_HUMAN
APGFPLGSPLSSPVFPR(+.98)AG	36.61	1853.97	19	-2.7	927.989	50.23	5	F5:11503	CUPro22679.raw						P17661|DESM_HUMAN	Deamidation (R)	R17:Deamidation (R):1000.00
AVAHVDDMPN(+15.00)ALSALSDL	32.94	1852.89	18	-1.9	927.449	42.2	22	F22:10165	CUPro22696.raw						P69905|HBA_HUMAN	Deamidation followed by a methylation	N10:Deamidation followed by a methylation:1000.00
SSSKGSLGGGFSSGGFSGGSF	109.37	1852.82	21	-0.7	927.418	37.08	8	F8:6035	CUPro22682.raw						P13645|K1C10_HUMAN
LAANNLLAGLRGEPMPSE	52.31	1851.95	18	-1.1	926.982	41.56	9	F9:9017	CUPro22683.raw						Q9UBQ7|GRHPR_HUMAN
SLSALSEAQPSSPARPSAP	38.53	1851.93	19	-0.9	926.973	35.82	22	F22:7176	CUPro22696.raw						Q15772|SPEG_HUMAN
WT(sub G)H(sub K)VNVDEVGGEALGRL	32	1850.93	17	4.3	926.475	50.21	3	F3:12893	CUPro22677.raw						P68871|HBB_HUMAN
SGEGQEDAGELDFSGLLK	70.44	1850.85	18	-0.1	926.434	40.2	20	F20:6790	CUPro22694.raw						Q00872|MYPC1_HUMAN
WH(sub G)KA(sub V)NVDEVGGEALGRL	45.03	1849.94	17	-6.7	925.973	50.28	3	F3:12904	CUPro22677.raw						P68871|HBB_HUMAN
M(+15.99)AYPRISVNNVLPVFD	32.23	1849.94	16	-4.5	925.973	46.89	5	F5:10091	CUPro22679.raw						P07339|CATD_HUMAN	Oxidation (M)	M1:Oxidation (M):1000.00
FSVVPSPKVSDTVVEPY	51.49	1848.95	17	-5.4	925.478	38.66	13	F13:6137	CUPro22687.raw	0					P07437|TBB5_HUMAN:P68371|TBB4B_HUMAN
EIPPPPPEDFPLPPPPL	68.87	1847.97	17	-4.4	924.989	49.15	23	F23:13514	CUPro22697.raw						Q15942|ZYX_HUMAN
DSPSFFEEKPEEPVVL	56.87	1847.88	16	-3.4	924.946	41.83	21	F21:7973	CUPro22695.raw						Q9H2P0|ADNP_HUMAN
SEGLKLVDKFLEDVKK	58.07	1847.04	16	-1.2	616.687	42.93	5	F5:8317	CUPro22679.raw						P01009|A1AT_HUMAN
VALPVAQ(+.98)VPTDPGHFSVL	57.23	1846.98	18	-1.2	924.498	47.01	5	F5:10166	CUPro22679.raw						O14558|HSPB6_HUMAN	Deamidation (NQ)	Q7:Deamidation (NQ):1000.00
AVQRIFENGYDPVNLL	46.74	1846.96	16	-0.3	924.486	46.92	5	F5:10125	CUPro22679.raw						P08246|ELNE_HUMAN
STTHPGADLQEN(+.98)FC(+57.02)RN	49.12	1846.79	16	-3.4	616.602	27.4	10	F10:4021	CUPro22684.raw						P00734|THRB_HUMAN	Deamidation (NQ); Carbamidomethylation	N12:Deamidation (NQ):40.21;C14:Carbamidomethylation:1000.00
GVLPGARFPGVGVLPGVPTG	34.52	1846.05	20	-10.4	924.021	47.68	4	F4:12198	CUPro22678.raw						P15502|ELN_HUMAN
PRIKNQRDC(+57.02)IPFFR	50.3	1845.98	14	-1.6	616.332	32.52	10	F10:5799	CUPro22684.raw						P11678|PERE_HUMAN	Carbamidomethylation	C9:Carbamidomethylation:1000.00
FEKVGDTSLDPNDFDF	51.9	1844.81	16	-1.3	923.411	40.79	20	F20:6981	CUPro22694.raw						P51608|MECP2_HUMAN
VSGGGYDFGYDGDFYRA	35.29	1844.76	17	-3.4	923.386	38.26	18	F18:6590	CUPro22692.raw						P08123|CO1A2_HUMAN
FIDHDLDFSPESPARV	31.91	1843.87	16	-2.7	615.63	35.91	13	F13:5429	CUPro22687.raw	3180					P11678|PERE_HUMAN
LVTLAQ(sub A)HLPAEFTPAVH	46.08	1843	17	-2.2	615.339	40.19	9	F9:8426	CUPro22683.raw						P69905|HBA_HUMAN
AEPTPLPQFPFADTPDT	42.4	1842.87	17	-1.6	922.44	45.99	21	F21:9212	CUPro22695.raw						Q8WZ42|TITIN_HUMAN
W(+43.99)GKVNVDEVGGEALGRL	36.49	1841.93	17	-6.1	921.965	40.78	12	F12:7243	CUPro22686.raw						P68871|HBB_HUMAN	Carboxylation (DKW)	W1:Carboxylation (DKW):4.64
PGTRGLDGPPGPDGLQGPPG	34.11	1840.91	20	9	921.469	42.01	22	F22:10075	CUPro22696.raw						P29400|CO4A5_HUMAN
YC(+57.02)RIPAC(+57.02)IAGERRYG	38.27	1840.88	15	-0.6	614.634	32.42	3	F3:5104	CUPro22677.raw						P59666|DEF3_HUMAN:P59665|DEF1_HUMAN	Carbamidomethylation	C2:Carbamidomethylation:1000.00;C7:Carbamidomethylation:1000.00
VLSPADKTNVKAAWGKVG	79.2	1840.02	18	-0.8	921.017	32.92	4	F4:5575	CUPro22678.raw				0		P69905|HBA_HUMAN
W(+42.01)GKVNVDEVGGEALGRL	63.31	1839.95	17	-5.6	920.976	46.21	4	F4:11502	CUPro22678.raw						P68871|HBB_HUMAN	Acetylation (Protein N-term)	W1:Acetylation (Protein N-term):1000.00
G(+42.01)DSEM(+15.99)AVFGAAAPYLRK	82	1839.88	17	-2.3	920.946	38.61	13	F13:6125	CUPro22687.raw	6080					P12883|MYH7_HUMAN	Acetylation (Protein N-term); Oxidation (M)	G1:Acetylation (Protein N-term):1000.00;M5:Oxidation (M):1000.00
V(+380.15)DDMPNALSALSDL	30.95	1839.83	14	4.4	920.928	43.83	4	F4:10449	CUPro22678.raw						P69905|HBA_HUMAN	Nucleophilic addition to cytopiloyne+H2O	V1:Nucleophilic addition to cytopiloyne+H2O:49.13
VLSPADKTNVKAAWGKVG(-.98)	59.76	1839.04	18	-2.5	920.523	29.04	16	F16:4351	CUPro22690.raw				42500		P69905|HBA_HUMAN	Amidation	G18:Amidation:1000.00
WGK(+40.03)VNVDEVGGEALGRL	58.9	1837.97	17	-0.4	919.991	38.1	21	F21:6714	CUPro22695.raw						P68871|HBB_HUMAN	Propionaldehyde +40	K3:Propionaldehyde +40:1000.00
AVAHVDDMPNALSALSDL	67.29	1837.89	18	-3.7	919.948	47.57	6	F6:8948	CUPro22680.raw						P69905|HBA_HUMAN
SELHC(+57.02)DKLHVDPENF(-.98)	60.78	1837.84	15	1.6	919.93	33.22	4	F4:5714	CUPro22678.raw						P68871|HBB_HUMAN:P02042|HBD_HUMAN:P02100|HBE_HUMAN:P69892|HBG2_HUMAN	Carbamidomethylation; Amidation	C5:Carbamidomethylation:1000.00;F15:Amidation:1000.00
S(+42.01)SDSELAVFGEAAPFLR	58.12	1836.89	17	-1.7	919.45	50.64	21	F21:10361	CUPro22695.raw						Q9UKX2|MYH2_HUMAN	Acetylation (Protein N-term)	S1:Acetylation (Protein N-term):1000.00
YNTSIEEM(+15.99)PLNVADLI	46.54	1836.88	16	-0.8	919.447	50.76	6	F6:9895	CUPro22680.raw						P60842|IF4A1_HUMAN	Oxidation (M)	M8:Oxidation (M):1000.00
GGHAAEYGAEALERM(+15.99)FL	30.61	1836.85	17	-4	613.287	36.88	21	F21:6293	CUPro22695.raw							Oxidation (M)	M15:Oxidation (M):1000.00
D(+42.01)DDIAALVVDNGSGM(+15.99)C(+57.02)K	94.5	1836.79	17	-0.3	919.4	42.96	8	F8:7601	CUPro22682.raw	3610	9200				P60709|ACTB_HUMAN	Acetylation (Protein N-term); Oxidation (M); Carbamidomethylation	D1:Acetylation (Protein N-term):1000.00;M15:Oxidation (M):1000.00;C16:Carbamidomethylation:1000.00
GAFSDGLAHLDNLKGTFA	55.59	1832.91	18	-4.8	917.456	41.22	10	F10:9808	CUPro22684.raw						P68871|HBB_HUMAN
GAEEPHEAGEQLPPFLL	35.01	1832.89	17	-5.9	917.449	46.31	6	F6:8579	CUPro22680.raw						Q9C0C9|UBE2O_HUMAN
DDLPPASSTDSGSGGPLLF	49.27	1831.85	19	-3.3	916.928	47.11	21	F21:9510	CUPro22695.raw						Q9H0C8|ILKAP_HUMAN
FELPEDDTIPDEEHF	57.52	1831.78	15	-1.5	916.895	39.44	19	F19:6310	CUPro22693.raw						P55060|XPO2_HUMAN
YDPEAASAPGSGNPC(+57.02)HEA	77.18	1828.73	18	-2.6	915.371	25.41	8	F8:3248	CUPro22682.raw						P81605|DCD_HUMAN	Carbamidomethylation	C15:Carbamidomethylation:1000.00
W(+29.97)GKVNVDEVGGEALGRL	45.95	1827.91	17	-1.1	914.962	41.09	12	F12:7327	CUPro22686.raw		8610				P68871|HBB_HUMAN	Quinone	W1:Quinone:1000.00
GPAEPASRPPWVTDDSF	32.65	1827.84	17	-5.4	914.924	37.11	19	F19:5606	CUPro22693.raw						O75112|LDB3_HUMAN
V(+88.00)HLTPEEKSAVTALWG	38.21	1824.91	16	2.7	913.464	41.81	22	F22:9966	CUPro22696.raw						P68871|HBB_HUMAN	3-sulfanylpropanoyl	V1:3-sulfanylpropanoyl:67.12
V(+42.01)AHVDDM(+15.99)PNALSALSDL	54.92	1824.86	17	-2	913.434	50.1	6	F6:9782	CUPro22680.raw						P69905|HBA_HUMAN	Acetylation (N-term); Oxidation (M)	V1:Acetylation (N-term):1000.00;M7:Oxidation (M):1000.00
WGK(+26.02)VNVDEVGGEALGRL	73.59	1823.95	17	-5.2	912.979	39.35	10	F10:8853	CUPro22684.raw						P68871|HBB_HUMAN	Acetaldehyde +26	K3:Acetaldehyde +26:1000.00
W(+42.01)GK(+42.01)VNVDAVGGEALGRL	38.4	1823.95	17	-4.1	608.989	42.63	3	F3:9392	CUPro22677.raw						P02042|HBD_HUMAN	Acetylation (Protein N-term); Acetylation (K)	W1:Acetylation (Protein N-term):1000.00;K3:Acetylation (K):1000.00
RSLLEGEGSSGGGGR(+.98)GGGSF	59.46	1823.84	20	0.3	912.927	30.5	20	F20:4183	CUPro22694.raw						P13645|K1C10_HUMAN	Deamidation (R)	R15:Deamidation (R):43.55
YLDHNALESVPLNLPE	63.19	1822.91	16	-2.4	912.46	42.27	9	F9:9261	CUPro22683.raw						P20774|MIME_HUMAN
G(+210.99)KVNVDEVGGEALGRL	88.05	1822.84	16	10.1	912.439	47.97	16	F16:12219	CUPro22690.raw				219000	25700	P68871|HBB_HUMAN	Tri nitro benzene	G1:Tri nitro benzene:20.92
VGAHAGEYGAEALERM(+15.99)F	72.87	1822.83	17	-0.8	912.422	35.07	9	F9:6475	CUPro22683.raw	9270					P69905|HBA_HUMAN	Oxidation (M)	M16:Oxidation (M):1000.00
D(+42.01)DDIAALVVDNGSGMC(+57.02)K	73.03	1820.79	17	0.1	911.403	44.46	19	F19:7697	CUPro22693.raw						P60709|ACTB_HUMAN	Acetylation (Protein N-term); Carbamidomethylation	D1:Acetylation (Protein N-term):1000.00;C16:Carbamidomethylation:1000.00
Q(-17.03)LLDHDLDFTPEPAAR	51.83	1819.87	16	-1.6	910.943	40.12	20	F20:6780	CUPro22694.raw						P05164|PERM_HUMAN	Pyro-glu from Q	Q1:Pyro-glu from Q:1000.00
GVNSPPSAGGGGGSSGGGGGGGAY	31.57	1819.77	24	4.3	910.897	39.07	13	F13:6238	CUPro22687.raw	0					Q10571|MN1_HUMAN
AFS(+114.04)DGLAHLDNLKGTF	54.14	1818.89	16	-4.7	910.448	45.06	3	F3:10639	CUPro22677.raw						P68871|HBB_HUMAN:P02042|HBD_HUMAN	Ubiquitin	S3:Ubiquitin:110.84
M(+15.99)KVEVLPALTDNYM(+15.99)Y	87.96	1817.86	15	-0.2	909.936	38.49	19	F19:5999	CUPro22693.raw		59400				Q16775|GLO2_HUMAN	Oxidation (M)	M1:Oxidation (M):1000.00;M14:Oxidation (M):1000.00
GKVGGHAAEYGAEALERM(-29.99)	48.09	1814.89	18	-2.2	605.97	25.63	23	F23:3399	CUPro22697.raw							Homoserine	M18:Homoserine:1000.00
DKFLASVSTVLTSKYR	107.45	1813.99	16	-7.4	907.997	38.29	10	F10:8433	CUPro22684.raw						P69905|HBA_HUMAN
SR(+.98)SGGGGGGGLGSGGSIRSSY	37.16	1812.84	21	6.6	605.29	25.44	17	F17:3236	CUPro22691.raw					0	P35527|K1C9_HUMAN	Deamidation (R)	R2:Deamidation (R):36.42
W(+13.98)GKVNVDEVGGEALGRL	30.13	1811.92	17	-12.9	906.954	45.6	12	F12:8530	CUPro22686.raw						P68871|HBB_HUMAN	Tryptophan oxidation to oxolactone	W1:Tryptophan oxidation to oxolactone:1000.00
SDQNVDSRDPVQLNLL	34.36	1811.9	16	1.2	906.959	38.64	20	F20:6352	CUPro22694.raw						Q9Y490|TLN1_HUMAN
M(+15.99)QPKEIC(+57.02)ALVGFC(+57.02)DE	56.5	1811.79	15	-2.2	906.9	39.93	6	F6:6570	CUPro22680.raw						P07602|SAP_HUMAN	Oxidation (M); Carbamidomethylation	M1:Oxidation (M):1000.00;C7:Carbamidomethylation:1000.00;C13:Carbamidomethylation:1000.00
SHESM(+15.99)ESYELNPFIN	32.98	1811.77	15	-2	906.889	37.26	19	F19:5573	CUPro22693.raw						P08493|MGP_HUMAN	Oxidation (M)	M5:Oxidation (M):1000.00
GGAGGAGGGGPASAGGGGGGGGGGGGGGA	31.1	1811.75	29	6.6	906.89	36.89	20	F20:6040	CUPro22694.raw						O75444|MAF_HUMAN
VAHVD(+43.99)DMPNALSALSDL	51.49	1810.84	17	-2.6	906.425	49.73	6	F6:9548	CUPro22680.raw						P69905|HBA_HUMAN	Carboxylation (DKW)	D5:Carboxylation (DKW):7.21
VAHVDD(+43.99)MPNALSALSDL	36.22	1810.84	17	-8.6	906.42	50.58	6	F6:9855	CUPro22680.raw						P69905|HBA_HUMAN	Carboxylation (DKW)	D6:Carboxylation (DKW):0.00
M(+15.99)GGNPLENSGFEPGAFDG	45.13	1810.75	18	-3.4	906.378	40.68	19	F19:6684	CUPro22693.raw						P21810|PGS1_HUMAN	Oxidation (M)	M1:Oxidation (M):1000.00
GKGAAAAAAASGAAGGGGGGAGAGAP	38.39	1809.87	26	-8.2	905.936	43.35	17	F17:9047	CUPro22691.raw					0	Q68E01|INT3_HUMAN
SAGFDFSFLPQPP(+15.99)QEK	41.84	1809.86	16	-3.9	905.932	42.83	21	F21:8142	CUPro22695.raw						P02452|CO1A1_HUMAN	Oxidation or Hydroxylation	P13:Oxidation or Hydroxylation:0.00
V(+43.01)AHVDDMPNALSALSDL	50.34	1809.86	17	-2.5	905.933	42.64	12	F12:7743	CUPro22686.raw						P69905|HBA_HUMAN	Carbamylation	V1:Carbamylation:1000.00
GAGGSGLLPPPPALC(+57.02)GASAC(+57.02)	31.58	1808.85	20	-8.7	905.427	28.06	16	F16:4072	CUPro22690.raw				0		Q96JT2|S45A3_HUMAN	Carbamidomethylation	C15:Carbamidomethylation:1000.00;C20:Carbamidomethylation:1000.00
VDLEPTVIDEVRTGTY	53.72	1805.9	16	-2	903.958	39.1	19	F19:6254	CUPro22693.raw						Q71U36|TBA1A_HUMAN:P68363|TBA1B_HUMAN:Q9BQE3|TBA1C_HUMAN
LSELHC(+57.02)DKLHVDPEN	81.79	1804.84	15	-2.4	903.426	28.05	10	F10:4232	CUPro22684.raw						P68871|HBB_HUMAN:P02042|HBD_HUMAN:P69891|HBG1_HUMAN:P69892|HBG2_HUMAN	Carbamidomethylation	C6:Carbamidomethylation:1000.00
VAHVDD(+37.96)MPNALSALSDL	54.31	1804.81	17	6.3	903.416	45.35	6	F6:8285	CUPro22680.raw						P69905|HBA_HUMAN	Replacement of proton by potassium	D6:Replacement of proton by potassium:33.98
YDNAPGYGPIISSLPQL	67.73	1803.9	17	-3.1	902.957	50.57	6	F6:9818	CUPro22680.raw						O43809|CPSF5_HUMAN
G(+42.01)AFSDGLAHLDNLKGTF	60.01	1803.88	17	-3.7	902.943	45.43	12	F12:8486	CUPro22686.raw						P68871|HBB_HUMAN:P02042|HBD_HUMAN	Acetylation (N-term)	G1:Acetylation (N-term):1000.00
KVGAHAGEYGAEALERM(+15.99)	57.27	1803.86	17	-3.8	602.291	25.5	21	F21:3120	CUPro22695.raw						P69905|HBA_HUMAN	Oxidation (M)	M17:Oxidation (M):1000.00
KVGGHAAEYGAEALERM(+15.99)	54.67	1803.86	17	-1.4	602.292	30.08	3	F3:4410	CUPro22677.raw							Oxidation (M)	M17:Oxidation (M):1000.00
PSDKTIGGGDDSFNTFF	54.68	1803.8	17	-3.5	902.902	40.25	21	F21:7424	CUPro22695.raw						Q71U36|TBA1A_HUMAN:P68363|TBA1B_HUMAN:Q9BQE3|TBA1C_HUMAN
AHLPAEFTPAVHASLDK	35.86	1802.93	17	-0.1	601.984	34.81	5	F5:5573	CUPro22679.raw						P69905|HBA_HUMAN
MKVEVLPALTDNYM(+15.99)Y	98.87	1801.86	15	-1.6	901.937	42.28	10	F10:10299	CUPro22684.raw						Q16775|GLO2_HUMAN	Oxidation (M)	M14:Oxidation (M):181.47
SAFVTVKVLDTPGPP(+31.99)QN	30.99	1800.93	17	-2.3	901.468	49.08	3	F3:12438	CUPro22677.raw						Q8WZ42|TITIN_HUMAN	Dihydroxy	P15:Dihydroxy:11.06
AVVLRDGLLENQTPEF	66.39	1799.94	16	-0.9	900.977	41.26	9	F9:8878	CUPro22683.raw						P49327|FAS_HUMAN
DALYVAC(+57.02)QGQPKGGHVT	33.41	1799.86	17	-10.9	900.929	33.91	10	F10:6456	CUPro22684.raw						O14686|KMT2D_HUMAN	Carbamidomethylation	C7:Carbamidomethylation:1000.00
TNIIPLGEVVGEDPM(+15.99)AE	49	1798.87	17	-1.2	900.439	43.45	19	F19:7448	CUPro22693.raw						O75339|CILP1_HUMAN	Oxidation (M)	M15:Oxidation (M):1000.00
VAHVDDM(+31.99)PNALSALSDL	56.28	1798.84	17	-2.6	900.425	41.66	21	F21:7926	CUPro22695.raw						P69905|HBA_HUMAN	Sulphone	M7:Sulphone:1000.00
VAHVDDMP(+31.99)NALSALSDL	36.96	1798.84	17	-1.9	900.426	39.35	6	F6:6391	CUPro22680.raw						P69905|HBA_HUMAN	Dihydroxy	P8:Dihydroxy:1000.00
RIDGPVISESTPIAETI	46.79	1796.95	17	12.8	899.495	38.19	19	F19:5939	CUPro22693.raw						P42167|LAP2B_HUMAN
GKVGAHAGEYGAEALERM(-48.00)	58.48	1796.88	18	1.4	599.968	32.16	3	F3:5042	CUPro22677.raw						P69905|HBA_HUMAN	Homoserine lactone	M18:Homoserine lactone:1000.00
VHLTPEEKTAVNALW(+31.99)G	34.23	1795.91	16	-0.4	898.962	31.75	20	F20:4481	CUPro22694.raw						P02042|HBD_HUMAN	Dihydroxy	W15:Dihydroxy:32.22
GFGDLKSPAGLQVLNDY	88.2	1792.9	17	-3.1	897.454	41.33	21	F21:7811	CUPro22695.raw						P24534|EF1B_HUMAN
PLEN(+.98)SGFEPGAFDGLKL	79.87	1790.87	17	-6.1	896.438	47.1	4	F4:11949	CUPro22678.raw						P21810|PGS1_HUMAN	Deamidation (NQ)	N4:Deamidation (NQ):1000.00
GHFTEEDKATITSLWG	46.35	1790.85	16	-1	896.43	38.33	9	F9:7650	CUPro22683.raw						P69891|HBG1_HUMAN:P69892|HBG2_HUMAN
G(+27.99)AFSDGLAHLDNLKGTF	50.65	1789.86	17	-2.6	895.937	47.42	5	F5:10334	CUPro22679.raw						P68871|HBB_HUMAN:P02042|HBD_HUMAN	Formylation	G1:Formylation:117.47
LGC(+57.02)GPRASSGGGAGGAAGYAP	30.14	1789.82	21	1.9	895.917	38.58	11	F11:7590	CUPro22685.raw						P25067|CO8A2_HUMAN	Carbamidomethylation	C3:Carbamidomethylation:1000.00
GVLPGARFPGVGVLPGVPT	50.94	1789.03	19	-1.4	895.519	47.58	5	F5:10397	CUPro22679.raw						P15502|ELN_HUMAN
VAHVDDMPNALSALSD(+21.98)L	82.06	1788.83	17	-4.2	895.42	47.51	6	F6:8935	CUPro22680.raw						P69905|HBA_HUMAN	Sodium adduct	D16:Sodium adduct:0.00
RESPESEGPIYEGLIL	48.02	1787.89	16	-3.5	894.951	45.55	5	F5:9492	CUPro22679.raw						Q96QK1|VPS35_HUMAN
KVGAHAGEYGAEALERM	32.52	1787.86	17	1	596.962	35.03	3	F3:6044	CUPro22677.raw						P69905|HBA_HUMAN
LVLSDRAPFAAPSPFAE	45.22	1786.93	17	-2.2	894.468	46.09	3	F3:11042	CUPro22677.raw						P19971|TYPH_HUMAN
SFPTTKTYFPHFDLS	48.4	1786.86	15	-11.5	894.425	40.04	10	F10:9241	CUPro22684.raw						P69905|HBA_HUMAN
GVPGT(+79.97)GGVPGVGTPAAAAAKA	32.71	1784.88	21	3.9	595.97	34.59	10	F10:6820	CUPro22684.raw						P15502|ELN_HUMAN	Phosphorylation (STY)	T5:Phosphorylation (STY):2.52
YC(+57.02)RIPAC(+57.02)IAGERRY	41.79	1783.86	14	-2.1	595.626	28.03	16	F16:4044	CUPro22690.raw				25200		P59666|DEF3_HUMAN:P59665|DEF1_HUMAN	Carbamidomethylation	C2:Carbamidomethylation:1000.00;C7:Carbamidomethylation:1000.00
VAHVDDM(+15.99)PN(+.98)ALSALSDL	38.18	1783.83	17	6.1	892.928	54.74	6	F6:10460	CUPro22680.raw						P69905|HBA_HUMAN	Oxidation (M); Deamidation (NQ)	M7:Oxidation (M):1000.00;N9:Deamidation (NQ):1000.00
VLSPADKTNVKAAWGKV(-.98)	57.94	1782.02	17	-4	892.011	28.96	16	F16:4357	CUPro22690.raw				24200		P69905|HBA_HUMAN	Amidation	V17:Amidation:1000.00
YQ(+.98)EPVLGPVRGPFPII	70.19	1781.97	16	-4.4	891.989	48.22	9	F9:11402	CUPro22683.raw							Deamidation (NQ)	Q2:Deamidation (NQ):1000.00
DALTNAVAHVDDM(+15.99)PNAL	50.69	1781.83	17	-2.1	891.918	38.25	21	F21:6728	CUPro22695.raw						P69905|HBA_HUMAN	Oxidation (M)	M13:Oxidation (M):1000.00
YQEPVLGPVRGPFPII	98.17	1780.99	16	-2.1	891.499	46.57	12	F12:8747	CUPro22686.raw	318	2320
V(+43.01)HLTPEEKSAVTALWG	62.19	1779.92	16	-4.5	890.961	42.61	23	F23:10470	CUPro22697.raw						P68871|HBB_HUMAN	Carbamylation	V1:Carbamylation:34.57
GHAAEYGAEALERM(+15.99)FL	45.11	1779.83	16	-2.6	594.281	36.55	20	F20:5915	CUPro22694.raw							Oxidation (M)	M14:Oxidation (M):1000.00
SVVTSTLLAGLGFGGGGISS	34.31	1778.94	20	-9	890.47	25.75	23	F23:3437	CUPro22697.raw						P23470|PTPRG_HUMAN
V(+42.01)HLTPEEKSAVTALWG	69.62	1778.92	16	-5.8	890.462	43.48	23	F23:10773	CUPro22697.raw						P68871|HBB_HUMAN	Acetylation (Protein N-term)	V1:Acetylation (Protein N-term):1000.00
AAAAAAAAAAAAAAAHQVDSE	31.98	1778.85	21	5.5	890.439	37.6	4	F4:7669	CUPro22678.raw						Q8NAP8|ZBT8B_HUMAN
LHC(+57.02)DKLHVDPENFR	50	1778.85	14	-2.7	593.956	29.17	10	F10:4558	CUPro22684.raw						P68871|HBB_HUMAN:P02042|HBD_HUMAN	Carbamidomethylation	C3:Carbamidomethylation:1000.00
VDLEPGTM(+15.99)DSVRSGPFG	50.88	1778.81	17	-4.2	890.411	33.95	18	F18:5268	CUPro22692.raw						P07437|TBB5_HUMAN:P68371|TBB4B_HUMAN	Oxidation (M)	M8:Oxidation (M):1000.00
Q(-17.03)VFLNNYDAENKLND	58.4	1778.81	15	-1.5	890.412	41.26	18	F18:7547	CUPro22692.raw						P24158|PRTN3_HUMAN	Pyro-glu from Q	Q1:Pyro-glu from Q:1000.00
VAAAPEQIAADIPEVVVS	50.04	1777.95	18	-1.4	889.979	45.27	10	F10:11677	CUPro22684.raw						P59666|DEF3_HUMAN:P59665|DEF1_HUMAN
SGSPSSSSSGSLALGSAAIR	34.88	1777.88	20	-0.8	889.947	41.25	9	F9:8859	CUPro22683.raw						Q8IXJ9|ASXL1_HUMAN
YSIITPNILRLESEE	31.85	1775.93	15	-6.1	888.967	46.18	4	F4:11519	CUPro22678.raw						P01024|CO3_HUMAN
TC(+57.02)QLYPNAAASTLVHK	30.59	1772.89	16	-9.7	887.443	38.15	16	F16:7953	CUPro22690.raw				8640000		Q9BWT3|PAPOG_HUMAN	Carbamidomethylation	C2:Carbamidomethylation:1000.00
GTTRTPSSYGAGELLDF	70.43	1770.84	17	-1.8	886.427	38.85	21	F21:6947	CUPro22695.raw						P17661|DESM_HUMAN
DSVDFSLADAINTEFK	88.11	1770.83	16	-1.8	886.421	47.58	5	F5:10396	CUPro22679.raw						P08670|VIME_HUMAN
P(+27.99)PQYPVVPVHLDRII	56.23	1769.98	15	-1.9	885.997	44.53	21	F21:8850	CUPro22695.raw						P10153|RNAS2_HUMAN	Formylation	P1:Formylation:1000.00
FSFLPQPPQEK(+14.96)AHDGG	40.24	1768.81	16	-1.9	885.408	38.05	19	F19:6179	CUPro22693.raw						P02452|CO1A1_HUMAN	Alpha-amino adipic acid	K11:Alpha-amino adipic acid:1000.00
SPLVSSSDSPPRPQPAF	44.28	1767.88	17	-1.9	884.945	42.35	8	F8:7447	CUPro22682.raw						Q9NQC3|RTN4_HUMAN
VAHVDDMPN(+.98)ALSALSDL	61.09	1767.83	17	-2.6	884.922	46.84	6	F6:8738	CUPro22680.raw						P69905|HBA_HUMAN	Deamidation (NQ)	N9:Deamidation (NQ):1000.00
KVNVDEVGGEALGRLLV	44.31	1766.99	17	-4.1	884.498	41.73	4	F4:9560	CUPro22678.raw						P68871|HBB_HUMAN
GSGGQPAGPGAAGEALAVLTS	39.23	1766.88	21	3.4	884.45	35.07	13	F13:5203	CUPro22687.raw	0					Q9BSJ8|ESYT1_HUMAN
ELLEGKVLPGVDALSNI	48.78	1765.98	17	-1.3	883.997	47.25	5	F5:10254	CUPro22679.raw						P00558|PGK1_HUMAN
A(+42.01)SGVAVSDGVIKVFNDM(+15.99)	66.77	1765.86	17	-4	883.932	45.37	9	F9:10429	CUPro22683.raw						P23528|COF1_HUMAN	Acetylation (Protein N-term); Oxidation (M)	A1:Acetylation (Protein N-term):1000.00;M17:Oxidation (M):1000.00
TAVLTSPFPASGM(+15.99)PVKF	38.14	1764.91	17	-5.5	883.458	41.4	9	F9:8915	CUPro22683.raw						P25067|CO8A2_HUMAN	Oxidation (M)	M13:Oxidation (M):1000.00
V(+27.99)HLTPEEKSAVTALWG	66.34	1764.9	16	-5.5	883.455	43.04	23	F23:10565	CUPro22697.raw						P68871|HBB_HUMAN	Formylation (Protein N-term)	V1:Formylation (Protein N-term):1000.00
TAAHC(+57.02)LRDIPQRLVN	43.46	1762.93	15	-4.3	588.647	30.75	10	F10:5117	CUPro22684.raw						P24158|PRTN3_HUMAN	Carbamidomethylation	C5:Carbamidomethylation:1000.00
AQYLQQC(+57.02)PFEDHVK	33.13	1761.81	14	-2.7	588.277	30.35	10	F10:5000	CUPro22684.raw						P02768|ALBU_HUMAN	Carbamidomethylation	C7:Carbamidomethylation:1000.00
PRIKNQADC(+57.02)IPFFR	73.85	1760.91	14	-4.9	587.976	34.52	10	F10:6682	CUPro22684.raw						P05164|PERM_HUMAN	Carbamidomethylation	C9:Carbamidomethylation:1000.00
P(sub A)FD(sub S)DGLAHLDNLKGTF	40.71	1758.86	16	-6.5	880.43	47.01	4	F4:11901	CUPro22678.raw						P68871|HBB_HUMAN:P02042|HBD_HUMAN
VGAHAGEYGAEALERM(-48.00)F	48.7	1758.83	17	-2.1	587.284	28.95	22	F22:4328	CUPro22696.raw				34000		P69905|HBA_HUMAN	Dethiomethyl	M16:Dethiomethyl:1000.00
PSVLQVVNLPIVERPV(-.98)	67.62	1757.06	16	-4.3	879.532	47.42	5	F5:10358	CUPro22679.raw						P00734|THRB_HUMAN	Amidation	V16:Amidation:1000.00
TVVVKPAEDTPFSALAL	48	1756.96	17	-0.6	879.487	46.38	6	F6:8594	CUPro22680.raw						P51649|SSDH_HUMAN
SAVTGYRVDVIPVN(+.98)LPG	32.44	1756.94	17	-0.6	879.475	41.84	9	F9:9102	CUPro22683.raw						P02751|FINC_HUMAN	Deamidation (NQ)	N14:Deamidation (NQ):1000.00
P(+13.98)PQYPVVPVHLDRII	49.41	1755.97	15	-5.2	878.986	48.02	4	F4:12425	CUPro22678.raw						P10153|RNAS2_HUMAN	Proline oxidation to pyroglutamic acid	P1:Proline oxidation to pyroglutamic acid:0.00
PP(+13.98)QYPVVPVHLDRII	40.46	1755.97	15	-5.2	878.986	48.02	4	F4:12394	CUPro22678.raw						P10153|RNAS2_HUMAN	Proline oxidation to pyroglutamic acid	P2:Proline oxidation to pyroglutamic acid:0.00
SAVTGYRVDVIPVNLPG	46.48	1755.95	17	-0.7	878.983	42.13	9	F9:9207	CUPro22683.raw						P02751|FINC_HUMAN
AEALERM(+15.99)FLSFPTTK	38.28	1755.89	15	-1.3	586.302	39.91	5	F5:7199	CUPro22679.raw						P69905|HBA_HUMAN	Oxidation (M)	M7:Oxidation (M):1000.00
P(+13.98)AEFTPAVHASLDKFL	36.67	1755.88	16	-3.1	878.946	44.95	12	F12:8373	CUPro22686.raw						P69905|HBA_HUMAN	Proline oxidation to pyroglutamic acid	P1:Proline oxidation to pyroglutamic acid:38.32
FSFLPQPPQ(+.98)EKAHDGG	35.17	1754.83	16	-10.9	878.411	38.69	19	F19:6090	CUPro22693.raw						P02452|CO1A1_HUMAN	Deamidation (NQ)	Q9:Deamidation (NQ):47.09
ESVGKGAVHDVKDVLDS	90.67	1753.88	17	-1.3	877.948	30.55	10	F10:5031	CUPro22684.raw						P81605|DCD_HUMAN
SGRS(+79.97)PSKAVAARAAGSTV	33.55	1751.87	18	-5.1	876.937	35.06	23	F23:7084	CUPro22697.raw						P60468|SC61B_HUMAN	Phosphorylation (STY)	S4:Phosphorylation (STY):0.00
AKVAVLGASGGIGQPLS(+114.04)L	45.84	1750.99	18	-6.7	876.499	47.47	6	F6:8936	CUPro22680.raw						P40926|MDHM_HUMAN	Ubiquitin	S17:Ubiquitin:27.73
FDAREAAAAAAAAGVLYGG	32.27	1750.86	19	12.7	876.45	41.08	19	F19:6793	CUPro22693.raw						Q5U5Q3|MEX3C_HUMAN
AKVAVLGASGGIGQPLSLL	80.35	1750.04	19	-2.5	876.023	47.27	6	F6:8842	CUPro22680.raw						P40926|MDHM_HUMAN
EENLPILQQPTEKVL	36.35	1749.95	15	-3.1	875.98	38.52	19	F19:6056	CUPro22693.raw						O60664|PLIN3_HUMAN
VAHVDDMPN(-17.03)ALSALSDL	42.13	1749.82	17	-1.4	875.918	48.55	6	F6:9236	CUPro22680.raw						P69905|HBA_HUMAN	Ammonia-loss (N)	N9:Ammonia-loss (N):1000.00
SEKGESSGKNVTLPAVF	33.19	1748.89	17	-3.2	875.452	32.93	18	F18:4922	CUPro22692.raw						P36578|RL4_HUMAN
VAHVDD(-18.01)MPNALSALSDL	56.36	1748.84	17	-1.9	875.426	49.83	6	F6:9614	CUPro22680.raw						P69905|HBA_HUMAN	Dehydration	D6:Dehydration:0.00
VAHVD(-18.01)DMPNALSALSDL	44.44	1748.84	17	-1.9	875.426	49.83	6	F6:9617	CUPro22680.raw						P69905|HBA_HUMAN	Dehydration	D5:Dehydration:0.00
VAHVDDMPNALS(-18.01)ALSDL	43.64	1748.84	17	-9.9	875.419	47.84	6	F6:9082	CUPro22680.raw						P69905|HBA_HUMAN	Dehydration	S12:Dehydration:0.00
SGGPLIC(+57.02)DGIIQGIDSF	67.62	1747.85	17	-1	874.929	49.42	16	F16:12801	CUPro22690.raw				87800		P24158|PRTN3_HUMAN	Carbamidomethylation	C7:Carbamidomethylation:1000.00
M(+15.99)RLPVQTSPEGLDAAF	71.07	1746.86	16	-1.7	874.436	39.18	8	F8:6620	CUPro22682.raw						Q9BSE5|SPEB_HUMAN	Oxidation (M)	M1:Oxidation (M):1000.00
A(+42.01)FSDGLAHLDNLKGTF	64.11	1746.86	16	-4	874.433	44.48	23	F23:11256	CUPro22697.raw						P68871|HBB_HUMAN:P02042|HBD_HUMAN	Acetylation (N-term)	A1:Acetylation (N-term):1000.00
AAHLPAEFTPAVHASLD	63.07	1745.87	17	-1.8	873.943	37.83	4	F4:7767	CUPro22678.raw	31400					P69905|HBA_HUMAN
AGFAGDDAPRAVFPSIVG	41.6	1745.87	18	-4.2	873.94	45.34	3	F3:10696	CUPro22677.raw						P68133|ACTS_HUMAN:P60709|ACTB_HUMAN:P63261|ACTG_HUMAN:P62736|ACTA_HUMAN:Q6S8J3|POTEE_HUMAN:A5A3E0|POTEF_HUMAN
SGGGYDFGYDGDFYRA	75.37	1745.7	16	-2.8	873.853	36.76	18	F18:6148	CUPro22692.raw						P08123|CO1A2_HUMAN
SST(+79.97)KPAAGGTAPLPPWK	30.53	1744.85	17	9.2	873.443	50.38	16	F16:13081	CUPro22690.raw				11900		Q15942|ZYX_HUMAN	Phosphorylation (STY)	T3:Phosphorylation (STY):11.10
A(+42.01)SKRALVILAKGAEEM(+15.99)	45.27	1743.96	16	-1.4	582.325	35.76	8	F8:5648	CUPro22682.raw						Q99497|PARK7_HUMAN	Acetylation (Protein N-term); Oxidation (M)	A1:Acetylation (Protein N-term):1000.00;M16:Oxidation (M):1000.00
LSEPINIIDALEM(+15.99)RD	46.82	1743.87	15	-3.4	872.94	47.79	6	F6:9039	CUPro22680.raw						P04114|APOB_HUMAN	Oxidation (M)	M13:Oxidation (M):1000.00
HSMIC(+57.02)PKAAGAPAAPPAP	38.92	1742.86	18	-3.4	872.434	35.12	11	F11:6231	CUPro22685.raw						Q6ZVC0|NYAP1_HUMAN	Carbamidomethylation	C5:Carbamidomethylation:1000.00
PAEFTPAVHASLDKFL	54.82	1741.9	16	-0.3	581.642	40.76	4	F4:9169	CUPro22678.raw						P69905|HBA_HUMAN
L(+42.01)SFPTTKTYFPHFD	39.62	1741.84	14	-6.5	871.919	46.34	12	F12:8710	CUPro22686.raw						P69905|HBA_HUMAN	Acetylation (N-term)	L1:Acetylation (N-term):1000.00
SPGEQGPSGAS(+79.97)GPAGPRGP	38.17	1741.74	19	8.4	581.593	32.69	4	F4:5548	CUPro22678.raw						P02452|CO1A1_HUMAN	Phosphorylation (STY)	S11:Phosphorylation (STY):6.63
TAELTAPFPPVGAPVKF	77.07	1740.94	17	-3.5	871.477	46.44	4	F4:11637	CUPro22678.raw						P27658|CO8A1_HUMAN
LTFDPAALLPGASPKSPG	48.28	1737.93	18	-7	869.966	46.73	5	F5:10040	CUPro22679.raw						Q6JBY9|CPZIP_HUMAN
RIVYSPSVEGSSTELN	49.24	1736.86	16	-9	869.428	32.28	9	F9:5719	CUPro22683.raw						P02751|FINC_HUMAN
T(+348.19)PEEKSAVTALWG	33.9	1735.89	13	-11	868.944	47.55	10	F10:12638	CUPro22684.raw						P68871|HBB_HUMAN	Levuglandinyl - lysine hydroxylactam adduct	T1:Levuglandinyl - lysine hydroxylactam adduct:48.97
H(+138.10)VDDMPNALSALSDL	37.57	1734.85	15	-4.1	868.429	43.76	6	F6:7703	CUPro22680.raw						P69905|HBA_HUMAN	Dehydrated 4-hydroxynonenal	H1:Dehydrated 4-hydroxynonenal:1000.00
F(sub G)KM(sub V)NVDEVGGEALGRL	39.23	1733.88	16	-10.3	867.937	37.34	23	F23:7987	CUPro22697.raw						P68871|HBB_HUMAN
S(+42.01)ELHC(+57.02)DKLHVDPEN	40.27	1733.77	14	-1.8	867.89	28.6	10	F10:4392	CUPro22684.raw						P68871|HBB_HUMAN:P02042|HBD_HUMAN:P02100|HBE_HUMAN:P69892|HBG2_HUMAN	Acetylation (N-term); Carbamidomethylation	S1:Acetylation (N-term):1000.00;C5:Carbamidomethylation:1000.00
SVSGKPQYM(+15.99)VLVPSLL	35.23	1732.94	16	-2.8	867.476	45.62	5	F5:9490	CUPro22679.raw						P01023|A2MG_HUMAN	Oxidation (M)	M9:Oxidation (M):1000.00
ATLSELHC(+57.02)DKLHVDP(-.98)	35.65	1732.86	15	-1.1	867.435	32.13	4	F4:5309	CUPro22678.raw						P68871|HBB_HUMAN	Carbamidomethylation; Amidation	C8:Carbamidomethylation:1000.00;P15:Amidation:1000.00
A(+27.99)FSDGLAHLDNLKGTF	70.74	1732.84	16	0.8	867.429	45.64	9	F9:10552	CUPro22683.raw						P68871|HBB_HUMAN:P02042|HBD_HUMAN	Formylation	A1:Formylation:146.45
FAELDPNQPASAIVNF	62.74	1731.85	16	-2.4	866.928	45.99	21	F21:9223	CUPro22695.raw						Q9HBL0|TENS1_HUMAN
IAQGGVLPNIQAVLLPK	69.63	1730.05	17	-2.5	866.028	47.27	6	F6:8856	CUPro22680.raw						Q96KK5|H2A1H_HUMAN:P0C0S8|H2A1_HUMAN:Q99878|H2A1J_HUMAN:Q9BTM1|H2AJ_HUMAN:Q6FI13|H2A2A_HUMAN:Q16777|H2A2C_HUMAN:Q8IUE6|H2A2B_HUMAN:P16104|H2AX_HUMAN:Q93077|H2A1C_HUMAN
VVLRDGLLENQTPEF	42.54	1728.9	15	-6.9	865.454	40.78	9	F9:8694	CUPro22683.raw						P49327|FAS_HUMAN
L(+27.99)SFPTTKTYFPHFD	76.36	1727.82	14	-3.5	864.914	46.01	12	F12:8610	CUPro22686.raw						P69905|HBA_HUMAN	Formylation	L1:Formylation:33.44
AFSDGLAHLD(+21.98)NLKGTF	38.88	1726.83	16	-4.3	864.418	40.32	9	F9:8519	CUPro22683.raw						P68871|HBB_HUMAN:P02042|HBD_HUMAN	Sodium adduct	D10:Sodium adduct:31.02
DLSFNQIARLPSGLPV	54.97	1725.94	16	-4.6	863.974	46.22	23	F23:12071	CUPro22697.raw						P51884|LUM_HUMAN
AGDDAPR(+.98)AVFPSIVGRP	36.47	1724.88	17	-2.2	863.448	37.58	18	F18:6385	CUPro22692.raw						P60709|ACTB_HUMAN:P68133|ACTS_HUMAN:P68032|ACTC_HUMAN:P63261|ACTG_HUMAN:P62736|ACTA_HUMAN:P63267|ACTH_HUMAN:Q6S8J3|POTEE_HUMAN:A5A3E0|POTEF_HUMAN:P0CG38|POTEI_HUMAN	Deamidation (R)	R7:Deamidation (R):109.88
VHLTPEEKSAVTALW(+43.99)	67.3	1723.88	15	-2.6	862.944	38.35	9	F9:7668	CUPro22683.raw						P68871|HBB_HUMAN	Carboxylation (DKW)	W15:Carboxylation (DKW):110.43
KNKDVPKEC(+57.02)FPEPH	33.11	1723.84	14	-1.6	575.618	27.5	3	F3:3707	CUPro22677.raw						Q9BXL5|HEMGN_HUMAN	Carbamidomethylation	C9:Carbamidomethylation:1000.00
GAHAGEYGAEALERM(+15.99)F	81.26	1723.76	16	-1.5	862.887	36.15	4	F4:6964	CUPro22678.raw						P69905|HBA_HUMAN	Oxidation (M)	M15:Oxidation (M):1000.00
DSPGLKVGPVPVLVM(+15.99)SL	63.96	1722.96	17	-5	862.482	48.6	6	F6:9276	CUPro22680.raw						P60468|SC61B_HUMAN	Oxidation (M)	M15:Oxidation (M):1000.00
AGFDFSFLPQPPQEK(+15.99)	45.48	1722.83	15	-5.5	862.415	46.9	4	F4:11835	CUPro22678.raw						P02452|CO1A1_HUMAN	Oxidation or Hydroxylation	K15:Oxidation or Hydroxylation:20.17
GAGGAGGAAAGAGAAGAGAGGPGGR	43.36	1722.81	25	-1.8	862.413	31.75	4	F4:5184	CUPro22678.raw						Q9H461|FZD8_HUMAN
TSN(+.98)TVTGETTPFSPLVA	35.3	1721.84	17	-2.4	861.923	44.13	19	F19:7572	CUPro22693.raw						P02751|FINC_HUMAN	Deamidation (NQ)	N3:Deamidation (NQ):1000.00
HVDPENFRLLGNVLV	40.31	1720.93	15	-4.1	861.467	46.19	5	F5:9775	CUPro22679.raw						P68871|HBB_HUMAN:P02042|HBD_HUMAN
DEGLPPILNALEVQGR	35.79	1719.92	16	-0.2	860.965	48.33	6	F6:9201	CUPro22680.raw						P06576|ATPB_HUMAN
ESFGDLSSADAILGNPK	102.81	1719.83	17	-1.6	860.922	40.07	8	F8:6876	CUPro22682.raw	0
GAEEPHEAGEQLPPFL	33.07	1719.81	16	-1.8	860.911	38.79	20	F20:6375	CUPro22694.raw						Q9C0C9|UBE2O_HUMAN
PEDKITPENLPQILL	40.07	1718.95	15	-2.6	860.478	47.32	6	F6:8887	CUPro22680.raw						P43243|MATR3_HUMAN
VAHVDDM(-48.00)PNALSALSDL	65.35	1718.85	17	-1.7	860.43	40.59	6	F6:6809	CUPro22680.raw						P69905|HBA_HUMAN	Dethiomethyl	M7:Dethiomethyl:1000.00
SNRVVDLM(+15.99)AHM(+15.99)ASKE	45.39	1718.81	15	-3.4	573.941	23.73	18	F18:2756	CUPro22692.raw						P04406|G3P_HUMAN	Oxidation (M)	M8:Oxidation (M):1000.00;M11:Oxidation (M):1000.00
LQIQSPAGQSRC(+57.02)GGFL	67.97	1717.86	16	-1.5	859.934	37.15	9	F9:7198	CUPro22683.raw						P08311|CATG_HUMAN	Carbamidomethylation	C12:Carbamidomethylation:1000.00
AGFITPVPGGVGPM(+15.99)TVAM	32.32	1716.86	18	-8.9	859.429	30.04	22	F22:4664	CUPro22696.raw						Q9H903|MTD2L_HUMAN	Oxidation (M)	M14:Oxidation (M):12.42
FYVPGVAPINFHQND	41.1	1716.83	15	-3.5	859.417	42.25	9	F9:9262	CUPro22683.raw						Q92544|TM9S4_HUMAN
VRYTKKVPQVSTPTL	51.08	1715.99	15	-1.9	859.002	32.66	4	F4:5519	CUPro22678.raw						P02768|ALBU_HUMAN
VR(+.98)NLATTVTEEILEK	63.46	1715.93	15	-1.9	858.971	45.89	6	F6:8457	CUPro22680.raw						O43390|HNRPR_HUMAN	Deamidation (R)	R2:Deamidation (R):1000.00
VLSPADKTNVKAAW(+31.99)GK	44.59	1715.92	16	-2.4	858.966	29.22	3	F3:4172	CUPro22677.raw						P69905|HBA_HUMAN	Dihydroxy	W14:Dihydroxy:0.00
DIAVDGEPLGRVSFEL	64.68	1715.87	16	-3.1	858.941	47.8	5	F5:10465	CUPro22679.raw						P62937|PPIA_HUMAN
PDC(+57.02)DELADHIGFQEA	70.75	1715.71	15	-3.5	858.859	35.76	13	F13:5384	CUPro22687.raw	32000					P02818|OSTCN_HUMAN	Carbamidomethylation	C3:Carbamidomethylation:1000.00
V(+42.01)TLAAHLPAEFTPAVH	66.04	1714.9	16	-3.2	858.457	46.98	5	F5:10138	CUPro22679.raw						P69905|HBA_HUMAN	Acetylation (N-term)	V1:Acetylation (N-term):1000.00
EQPATEAAGENPLEFL	58.56	1714.8	16	-2.4	858.408	49.41	6	F6:9476	CUPro22680.raw						P54725|RD23A_HUMAN
TTRTPSSYGAGELLDF	90.81	1713.82	16	-1.4	857.917	38.97	21	F21:6982	CUPro22695.raw						P17661|DESM_HUMAN
SELHC(+57.02)DKLHVD(+21.98)PEN	49.64	1713.74	14	-2.1	857.875	28.7	3	F3:4032	CUPro22677.raw						P68871|HBB_HUMAN:P02042|HBD_HUMAN:P02100|HBE_HUMAN:P69892|HBG2_HUMAN	Carbamidomethylation; Sodium adduct	C5:Carbamidomethylation:1000.00;D11:Sodium adduct:0.00
SAVEPPDQKPLLPIPI	43.04	1712.97	16	-2.7	857.491	46.69	6	F6:8679	CUPro22680.raw						Q14119|VEZF1_HUMAN
DGSGLTQIAQGAQVQLQ	30.38	1712.87	17	-7.7	857.435	43.78	10	F10:10915	CUPro22684.raw						Q96L91|EP400_HUMAN:Q6ZTU2|E400N_HUMAN
G(+42.01)DSEM(+15.99)AVFGAAAPYLR	43.72	1711.79	16	-1.9	856.899	45.04	9	F9:10309	CUPro22683.raw						P12883|MYH7_HUMAN	Acetylation (Protein N-term); Oxidation (M)	G1:Acetylation (Protein N-term):1000.00;M5:Oxidation (M):1000.00
D(+42.01)DDIAALVVDNGSGM(+15.99)C(+57.02)	61.31	1708.69	16	-3	855.351	50.69	8	F8:9126	CUPro22682.raw						P60709|ACTB_HUMAN	Acetylation (Protein N-term); Oxidation (M); Carbamidomethylation	D1:Acetylation (Protein N-term):1000.00;M15:Oxidation (M):1000.00;C16:Carbamidomethylation:1000.00
LPPLQPPPPPPPPPPGL	51	1706.98	17	-2.3	854.493	44.86	8	F8:8004	CUPro22682.raw	14700					Q13435|SF3B2_HUMAN
GNKGEPGVVGAVGTAGPSGP	31.18	1706.86	20	-1.2	854.436	30.47	16	F16:4980	CUPro22690.raw				27600		P08123|CO1A2_HUMAN
AFSDGLAHLDN(+.98)LKGTF	53.58	1705.83	16	-4.9	853.919	43.94	3	F3:10052	CUPro22677.raw						P68871|HBB_HUMAN:P02042|HBD_HUMAN	Deamidation (NQ)	N11:Deamidation (NQ):1000.00
DTASTGKTFPGFFSPM(+15.99)	32.57	1705.77	16	-4.6	853.886	39.35	19	F19:6278	CUPro22693.raw						P02671|FIBA_HUMAN	Oxidation (M)	M16:Oxidation (M):1000.00
SSSKGSLGGGFSSGGFSGGS	90.16	1705.75	20	-2.2	853.883	31.21	8	F8:4537	CUPro22682.raw	809					P13645|K1C10_HUMAN
QKVVAGVANALAHKYH	37.35	1704.94	16	-6	427.24	28.7	23	F23:4334	CUPro22697.raw						P68871|HBB_HUMAN:P02042|HBD_HUMAN
QLTNAPQGGLAEFNPF	52.17	1702.83	16	-1.9	852.421	48.59	5	F5:10838	CUPro22679.raw						O15127|SCAM2_HUMAN
PDVDEPLETPLGHILG	49.14	1700.86	16	-4.5	851.434	46.95	6	F6:8759	CUPro22680.raw						Q04323|UBXN1_HUMAN
FGSEFSPELQASFQK	81.34	1700.8	15	-2.7	851.407	38.45	8	F8:6413	CUPro22682.raw
SMPTALLASPPSFPATL	32.16	1699.89	17	-4.5	850.946	50.59	7	F7:9126	CUPro22681.raw						Q9HCS4|TF7L1_HUMAN
SFPTTKTYFPHFDL	62.21	1699.82	14	-4.8	850.915	38.92	23	F23:8753	CUPro22697.raw						P69905|HBA_HUMAN
M(+15.99)DM(+15.99)SPLRPQNYLFG	30.51	1699.77	14	-1.1	850.891	41.84	5	F5:7865	CUPro22679.raw						P06748|NPM_HUMAN	Oxidation (M)	M1:Oxidation (M):1000.00;M3:Oxidation (M):1000.00
IDEPLEGSEDRIITI	42.32	1698.87	15	-2.4	850.439	39.02	20	F20:6454	CUPro22694.raw						P61978|HNRPK_HUMAN
FEQLGEYKFQNALL	54.56	1698.86	14	-6.3	850.433	45.18	4	F4:11023	CUPro22678.raw						P02768|ALBU_HUMAN
SFNQIARLPSGLPVSL	64.2	1697.95	16	-2	849.979	47.16	5	F5:10205	CUPro22679.raw						P51884|LUM_HUMAN
VVLQPHQNFLLFGAD	44.3	1696.89	15	-3.8	849.451	46.98	5	F5:10148	CUPro22679.raw						P17213|BPI_HUMAN
FSFLPQPPQEKAHDG	56.38	1696.82	15	2	849.419	34.52	18	F18:5445	CUPro22692.raw						P02452|CO1A1_HUMAN
QEALPEAPAPLLPHIT	41.67	1695.92	16	-1	848.966	42.1	9	F9:9220	CUPro22683.raw						Q9BXK5|B2L13_HUMAN
G(+42.01)K(+42.01)VNVDEVGGEALGRL	30.93	1695.88	16	-3.8	848.944	36.41	14	F14:5753	CUPro22688.raw		0				P68871|HBB_HUMAN	Acetylation (Protein N-term); Acetylation (K)	G1:Acetylation (Protein N-term):1000.00;K2:Acetylation (K):1000.00
AKVKVD(+55.92)EVGGEALGRL	53.59	1695.85	16	-5.5	848.925	36.11	23	F23:7242	CUPro22697.raw					2620000		Replacement of 2 protons by nickel	D6:Replacement of 2 protons by nickel:30.46
IATDPEHVYQFDDF	69.43	1695.74	14	-1	848.877	40.77	9	F9:8696	CUPro22683.raw						Q2UY09|COSA1_HUMAN
SLM(+15.99)PFSPYEPLN(+.98)FH	49.6	1694.77	14	1.2	848.391	42.06	21	F21:8039	CUPro22695.raw						P10909|CLUS_HUMAN	Oxidation (M); Deamidation (NQ)	M3:Oxidation (M):1000.00;N12:Deamidation (NQ):1000.00
A(+71.04)SLSELHC(+57.02)DKLHVD	35.07	1693.81	14	-3.6	847.909	28.44	16	F16:4219	CUPro22690.raw				100000			Propionamide (K, X@N-term); Carbamidomethylation	A1:Propionamide (K, X@N-term):71.36;C8:Carbamidomethylation:1000.00
S(+14.02)QLSELHC(+57.02)DKLHVD	30.81	1693.81	14	-3.6	847.909	28.44	16	F16:4257	CUPro22690.raw				37800		P02042|HBD_HUMAN	Methylation(others); Carbamidomethylation	S1:Methylation(others):18.00;C8:Carbamidomethylation:1000.00
GSYPTPGLYPTPSNPF	56.03	1693.8	16	-2.8	847.904	44.31	9	F9:10039	CUPro22683.raw						Q8NDC0|MISSL_HUMAN
SLM(+15.99)PFSPYEPLNFH	46.21	1693.78	14	-4	847.894	41.51	21	F21:7866	CUPro22695.raw						P10909|CLUS_HUMAN	Oxidation (M)	M3:Oxidation (M):1000.00
TSEYQTFFNPRTFG	63.8	1693.77	14	-1.5	847.893	39.12	21	F21:7048	CUPro22695.raw						P00734|THRB_HUMAN
PTGGGGGGSGGGGGGGGGGGGGGSY	32.06	1693.67	25	13.2	847.852	28.58	16	F16:4219	CUPro22690.raw				2420		Q15911|ZFHX3_HUMAN
VAAAPEQIAADIPEVVV	32.62	1690.91	17	-1.8	846.463	46.49	16	F16:11587	CUPro22690.raw				165000		P59666|DEF3_HUMAN:P59665|DEF1_HUMAN
RM(+15.99)ESPIPILPLPTPD	37.21	1690.9	15	3.5	846.458	46.41	6	F6:8611	CUPro22680.raw						Q99719|SEPT5_HUMAN	Oxidation (M)	M2:Oxidation (M):1000.00
LSELHC(+57.02)DKLHVDPE	37.51	1690.8	14	-3.6	564.605	28.44	10	F10:4327	CUPro22684.raw						P68871|HBB_HUMAN:P02042|HBD_HUMAN:P69891|HBG1_HUMAN:P69892|HBG2_HUMAN	Carbamidomethylation	C6:Carbamidomethylation:1000.00
PTSC(+57.02)PAPIGEFEKVC(+57.02)	63.07	1690.77	15	-1.6	846.391	36.4	5	F5:6031	CUPro22679.raw						P09486|SPRC_HUMAN	Carbamidomethylation	C4:Carbamidomethylation:1000.00;C15:Carbamidomethylation:1000.00
M(+15.99)LM(+15.99)PPM(+15.99)PGPGPGPGPGPG	31.58	1690.75	18	2.6	846.385	24.65	23	F23:3118	CUPro22697.raw						Q9P2N5|RBM27_HUMAN	Oxidation (M)	M1:Oxidation (M):1000.00;M3:Oxidation (M):1000.00;M6:Oxidation (M):1000.00
VPSGVTEVVVKLFDSD	70.94	1689.88	16	-2.7	845.946	48.28	6	F6:9142	CUPro22680.raw						P10909|CLUS_HUMAN
AEKNSTIVFPLPIDM(+15.99)	59.55	1689.86	15	-2.5	845.938	41.4	21	F21:7838	CUPro22695.raw						P27105|STOM_HUMAN	Oxidation (M)	M15:Oxidation (M):1000.00
Q(-17.03)KVVAGVANALAHKYH	48.1	1687.92	16	-1.3	563.645	37.46	5	F5:6359	CUPro22679.raw						P68871|HBB_HUMAN:P02042|HBD_HUMAN	Pyro-glu from Q	Q1:Pyro-glu from Q:1000.00
AFSD(-18.01)GLAHLDNLKGTF	57.98	1686.84	16	2.6	563.288	40.24	9	F9:8479	CUPro22683.raw						P68871|HBB_HUMAN:P02042|HBD_HUMAN	Dehydration	D4:Dehydration:11.06
YDESM(+15.99)PDPLPEFTE	43.87	1684.68	14	-1.6	843.347	42	8	F8:7438	CUPro22682.raw						P05997|CO5A2_HUMAN	Oxidation (M)	M5:Oxidation (M):1000.00
VLSPADKTNVKAAWGK	75.52	1683.93	16	-4.5	842.969	28.67	9	F9:4754	CUPro22683.raw					10100	P69905|HBA_HUMAN
AHVDDM(+15.99)PNALSALSDL	82.23	1683.78	16	-2.4	842.894	43.69	6	F6:7653	CUPro22680.raw						P69905|HBA_HUMAN	Oxidation (M)	M6:Oxidation (M):1000.00
VLSPADKTNVKAAWGK(-.98)	79.51	1682.95	16	-2	842.479	25.91	22	F22:3372	CUPro22696.raw		9100		15100		P69905|HBA_HUMAN	Amidation	K16:Amidation:1000.00
FVNRPALGILPPENF	64.54	1682.91	15	-2.1	842.463	45.64	6	F6:8396	CUPro22680.raw						P80404|GABT_HUMAN
PPAATATAAASGGLGPAFPG	33.32	1680.85	20	11.8	841.441	41.83	4	F4:9575	CUPro22678.raw						Q8ND83|SLAI1_HUMAN
SQLSELHC(+57.02)DKLHVD	57.64	1679.79	14	-2.4	840.902	31.37	4	F4:5025	CUPro22678.raw						P02042|HBD_HUMAN	Carbamidomethylation	C8:Carbamidomethylation:1000.00
TEYVVSIVALN(+.98)GREE	41.78	1678.84	15	-0.7	840.427	39.07	19	F19:6160	CUPro22693.raw						P02751|FINC_HUMAN	Deamidation (NQ)	N11:Deamidation (NQ):1000.00
VHLTPEEKSAVT(-2.02)ALW	38.08	1677.87	15	-3.3	560.296	39.37	9	F9:8076	CUPro22683.raw						P68871|HBB_HUMAN	2-amino-3-oxo-butanoic_acid	T12:2-amino-3-oxo-butanoic_acid:29.32
C(+57.02)RIPAC(+57.02)IAGERRYG	45.82	1677.82	14	-1.9	560.279	31.19	3	F3:4737	CUPro22677.raw						P59666|DEF3_HUMAN:P59665|DEF1_HUMAN	Carbamidomethylation	C1:Carbamidomethylation:1000.00;C6:Carbamidomethylation:1000.00
PLEN(+.98)SGFEPGAFDGLK	74.95	1677.79	16	-1	839.901	37.86	18	F18:6489	CUPro22692.raw						P21810|PGS1_HUMAN	Deamidation (NQ)	N4:Deamidation (NQ):1000.00
VGAHAGEYGAEALERM(+15.99)	57.66	1675.76	16	-3.4	838.886	28.39	9	F9:4651	CUPro22683.raw						P69905|HBA_HUMAN	Oxidation (M)	M16:Oxidation (M):1000.00
GLPEN(+.98)HIVFPVPIDQ	42.36	1674.86	15	-3.8	838.435	42.35	21	F21:8122	CUPro22695.raw						P80188|NGAL_HUMAN	Deamidation (NQ)	N5:Deamidation (NQ):130.57
GFAGDDAPRAVFPSIVG	48.95	1674.84	17	-5.8	838.421	45.15	3	F3:10633	CUPro22677.raw						P68133|ACTS_HUMAN:P60709|ACTB_HUMAN:P63261|ACTG_HUMAN:P62736|ACTA_HUMAN:Q6S8J3|POTEE_HUMAN:A5A3E0|POTEF_HUMAN
IDLSDVELDDLGKDE	93.1	1674.78	15	-2.6	838.397	40.15	13	F13:6508	CUPro22687.raw	22300					Q15084|PDIA6_HUMAN
GILNPSQPGQSSSSSQT	45.13	1673.79	17	-1.3	837.899	30.35	10	F10:4970	CUPro22684.raw						Q15517|CDSN_HUMAN
VTLAAHLPAEFTPAVH	88.13	1672.89	16	-0.9	837.453	36.87	13	F13:5677	CUPro22687.raw	32000					P69905|HBA_HUMAN
A(+42.01)AHLPAEFTPAVHASL	46.94	1672.86	16	-3.7	837.433	41.4	9	F9:8906	CUPro22683.raw						P69905|HBA_HUMAN	Acetylation (N-term)	A1:Acetylation (N-term):1000.00
VGPAGPIGSAGPPGFPGAPG(+14.02)	30.73	1672.86	20	7.4	837.442	37.09	17	F17:6464	CUPro22691.raw					0	P08123|CO1A2_HUMAN	Methylation(C-term)	G20:Methylation(C-term):1000.00
YTEDSPGLKVGPVPVL	83.2	1669.89	16	-3.5	835.951	39.7	21	F21:7245	CUPro22695.raw						P60468|SC61B_HUMAN
ILIGDKSENVQDLLL	30.5	1668.93	15	-6.1	835.467	46.76	5	F5:10036	CUPro22679.raw						P54652|HSP72_HUMAN
K(+114.04)VNVDEVGGEALGRL	57.3	1668.88	15	-0.7	835.446	32.65	23	F23:5906	CUPro22697.raw						P68871|HBB_HUMAN	Ubiquitin	K1:Ubiquitin:1000.00
DALTNAVAHVDDM(+15.99)PNA	37.13	1668.74	16	-1.8	835.376	34.21	18	F18:5321	CUPro22692.raw						P69905|HBA_HUMAN	Oxidation (M)	M13:Oxidation (M):1000.00
KVNVDEVGGEALGRLL	93.59	1667.92	16	-7.8	834.961	38.9	10	F10:8706	CUPro22684.raw						P68871|HBB_HUMAN
ESVGKGAVHDVKDVLD	42.84	1666.85	16	-3.7	834.43	29.92	9	F9:5041	CUPro22683.raw						P81605|DCD_HUMAN
DEGDTFPLRTYGM(+15.99)F	69.43	1663.72	14	-4.1	832.863	42.22	9	F9:9270	CUPro22683.raw						O75339|CILP1_HUMAN	Oxidation (M)	M13:Oxidation (M):1000.00
VSIPQPSPLRVLLGTS	32.68	1662.97	16	-2.1	832.489	48.06	6	F6:9087	CUPro22680.raw						P16112|PGCA_HUMAN
PPGIQGPAGLDGLDGKDG	30.47	1662.82	18	6.4	832.423	34.3	23	F23:6694	CUPro22697.raw						Q07092|COGA1_HUMAN
VHLTPEEKSAVT(-18.01)ALW	33.4	1661.88	15	-4.7	554.964	37.16	17	F17:6487	CUPro22691.raw					0	P68871|HBB_HUMAN	Dehydration	T12:Dehydration:12.16
PKESFVKATVQSREG	55.15	1661.87	15	-2.6	554.964	25.95	10	F10:3615	CUPro22684.raw						P12882|MYH1_HUMAN
F(+27.99)SDGLAHLDNLKGTF	55.9	1661.8	15	-3.6	831.907	47.11	5	F5:10216	CUPro22679.raw						P68871|HBB_HUMAN:P02042|HBD_HUMAN	Formylation	F1:Formylation:158.99
RLSPEPTPLAEPILE	37.07	1660.9	15	-1.8	831.458	38.27	19	F19:5946	CUPro22693.raw						Q04637|IF4G1_HUMAN
L(+27.99)VKAGFAGDDAPRAVF	47.63	1660.86	16	-10.2	831.427	40.36	21	F21:7491	CUPro22695.raw						P68133|ACTS_HUMAN:P68032|ACTC_HUMAN	Formylation (Protein N-term)	L1:Formylation (Protein N-term):1000.00
ADIPEVVVSLAW(+31.99)DES	53.02	1660.78	15	1.7	831.4	49.26	5	F5:11108	CUPro22679.raw						P59666|DEF3_HUMAN:P59665|DEF1_HUMAN	Dihydroxy	W12:Dihydroxy:47.72
DVTEGEVISLGLPFGK	51.69	1659.87	16	-2.7	830.941	47.65	5	F5:10437	CUPro22679.raw						P26599|PTBP1_HUMAN
ATLSELHC(+57.02)D(+21.98)KLHVD	46.08	1658.77	14	-0.4	830.392	31.88	4	F4:5185	CUPro22678.raw				10900		P68871|HBB_HUMAN	Carbamidomethylation; Sodium adduct	C8:Carbamidomethylation:1000.00;D9:Sodium adduct:22.53
ATLSE(+21.98)LHC(+57.02)DKLHVD	32.49	1658.77	14	-1.8	830.391	27.65	22	F22:3910	CUPro22696.raw						P68871|HBB_HUMAN	Sodium adduct; Carbamidomethylation	E5:Sodium adduct:0.00;C8:Carbamidomethylation:1000.00
GGGYDFGYDGDFYRA	89.49	1658.66	15	-0.8	830.338	37.32	19	F19:5651	CUPro22693.raw						P08123|CO1A2_HUMAN
IQ(sub A)VDGEPLGRVSFEL	39.69	1657.87	15	-3.2	829.938	46.4	5	F5:9862	CUPro22679.raw						P62937|PPIA_HUMAN
AM(+15.99)PLPEPEPLPLPLE	39.27	1657.86	15	1.5	829.94	49.4	5	F5:11139	CUPro22679.raw						Q9BTD8|RBM42_HUMAN	Oxidation (M)	M2:Oxidation (M):1000.00
VSLPGGAPASGAAIYLLT	33.39	1656.91	18	-1.9	829.46	49.96	5	F5:11393	CUPro22679.raw						O75339|CILP1_HUMAN
ALERM(+15.99)FLSFPTTKT	56.83	1656.85	14	-4.2	829.431	36.97	8	F8:5999	CUPro22682.raw						P69905|HBA_HUMAN	Oxidation (M)	M5:Oxidation (M):1000.00
KVGAHAGEYGAEALER	55.25	1656.82	16	-3	829.416	25.18	21	F21:3049	CUPro22695.raw						P69905|HBA_HUMAN
LDPNETNEIANANSR	57.5	1656.77	15	-1.9	829.391	27.29	6	F6:3585	CUPro22680.raw						P84098|RL19_HUMAN
VVVKPAEDTPFSALAL	35.87	1655.91	16	-0.8	828.963	46.24	6	F6:8545	CUPro22680.raw						P51649|SSDH_HUMAN
ALWGKVNVDEVGGEAL	49.39	1655.85	16	-1.3	828.932	41.23	9	F9:8869	CUPro22683.raw						P68871|HBB_HUMAN
GAGGPGPGGFGAQGPKGGSGS	32.62	1655.77	21	0.9	828.891	37.98	13	F13:5937	CUPro22687.raw	31400					P0DMV8|HS71A_HUMAN:P0DMV9|HS71B_HUMAN
Q(-17.03)TFFNPRTFGSGEAD	34.82	1655.72	15	-3.1	828.865	43.66	20	F20:7759	CUPro22694.raw						P00734|THRB_HUMAN	Pyro-glu from Q	Q1:Pyro-glu from Q:1000.00
G(+43.01)KVNVDEVGGEALGRL	90	1654.86	16	-0.3	828.439	37.45	11	F11:7086	CUPro22685.raw	1200					P68871|HBB_HUMAN	Carbamylation	G1:Carbamylation:0.00
GK(+43.01)VNVDEVGGEALGRL	86.06	1654.86	16	-0.9	828.438	36.52	17	F17:6241	CUPro22691.raw					186000	P68871|HBB_HUMAN	Carbamylation	K2:Carbamylation:0.00
VDPVNFKLLSHC(+57.02)LL	63.67	1653.89	14	-3.6	827.95	46.18	4	F4:11494	CUPro22678.raw						P69905|HBA_HUMAN	Carbamidomethylation	C12:Carbamidomethylation:1000.00
VAHVDDMPNALSALSD	70.3	1653.77	16	-1.4	827.889	39.12	8	F8:6601	CUPro22682.raw	128000					P69905|HBA_HUMAN
AAHLPAE(+21.98)FTPAVHASL	34.18	1652.83	16	-2.6	827.419	34.56	18	F18:5418	CUPro22692.raw						P69905|HBA_HUMAN	Sodium adduct	E7:Sodium adduct:38.24
DKLHVDPENFRLLG	38.11	1651.87	14	-4.2	551.628	37.77	9	F9:7481	CUPro22683.raw						P68871|HBB_HUMAN:P02042|HBD_HUMAN
GETGP(+31.99)SGPVGPAGAVGPRG	32.94	1650.8	19	13.8	826.417	48.15	3	F3:12253	CUPro22677.raw						P08123|CO1A2_HUMAN	Dihydroxy	P5:Dihydroxy:22.45
H(+27.99)VDPENFRLLGNVL	49.02	1649.85	14	-0.8	825.933	48.54	5	F5:10813	CUPro22679.raw						P68871|HBB_HUMAN:P02042|HBD_HUMAN	Formylation	H1:Formylation:1000.00
IHSLPPEGKLGIM(+15.99)EL	47.07	1648.89	15	-3.3	825.447	36.71	8	F8:5877	CUPro22682.raw						P10176|COX8A_HUMAN	Oxidation (M)	M13:Oxidation (M):1000.00
SRSGGGGGGGLGSGGSIRSS	58.3	1648.79	20	-1.2	825.4	22.74	23	F23:2566	CUPro22697.raw						P35527|K1C9_HUMAN
GHYDESM(+15.99)PDPLPEF	40.95	1648.67	14	-3	825.341	36.9	18	F18:6182	CUPro22692.raw						P05997|CO5A2_HUMAN	Oxidation (M)	M7:Oxidation (M):1000.00
SIPPEVKFNKPFVF	70.46	1647.9	14	-0.9	824.958	38.86	17	F17:6954	CUPro22691.raw				125000000	19100000	P01009|A1AT_HUMAN
NNYDAENKLND(+14.02)VLL	33.05	1647.81	14	-1.9	824.911	38.83	20	F20:6406	CUPro22694.raw						P24158|PRTN3_HUMAN	Methylation(others)	D11:Methylation(others):52.68
KAM(+15.99)VNKDDIQKMNP	31.04	1646.81	14	-1.9	824.412	33.51	22	F22:6173	CUPro22696.raw						P35580|MYH10_HUMAN	Oxidation (M)	M3:Oxidation (M):54.49
AYLAPNNLKPVVAEF	52.58	1644.89	15	0.7	823.452	39.53	21	F21:7207	CUPro22695.raw						P02787|TRFE_HUMAN
DSHSLTTNIM(+15.99)EILR	55.07	1644.81	14	-1.2	823.413	41.5	5	F5:7762	CUPro22679.raw						P02671|FIBA_HUMAN	Oxidation (M)	M10:Oxidation (M):1000.00
QSKISPSGPGGPGPAPGPG	34.25	1643.83	19	-6.8	822.915	44.78	21	F21:8883	CUPro22695.raw						Q9BYB0|SHAN3_HUMAN
PELAVQKVVVHPLVL	71.77	1640	15	-4.7	821.005	40.53	4	F4:9017	CUPro22678.raw						P51665|PSMD7_HUMAN
QLRQDVENELAVQV	36.32	1639.85	14	-3.1	820.931	37.7	11	F11:7198	CUPro22685.raw						Q8WXA3|RUFY2_HUMAN
G(+27.99)KVNVDEVGGEALGRL	90.42	1639.85	16	-2.8	820.932	37.37	12	F12:6237	CUPro22686.raw	15300					P68871|HBB_HUMAN	Formylation (Protein N-term)	G1:Formylation (Protein N-term):1000.00
GK(+27.99)VNVDEVGGEALGRL	85.49	1639.85	16	-4	820.93	36.09	23	F23:7430	CUPro22697.raw	15300					P68871|HBB_HUMAN	Formylation	K2:Formylation:0.00
VNVDEVGGEALGRLLV	36.5	1638.89	16	-0.8	820.454	46.69	6	F6:8734	CUPro22680.raw						P68871|HBB_HUMAN
FALPVSGM(+15.99)DKPVFTD	52.24	1638.8	15	2.6	820.408	40	8	F8:6839	CUPro22682.raw						Q9Y237|PIN4_HUMAN	Oxidation (M)	M8:Oxidation (M):1000.00
HLTPEEKSAVTALWG	47.93	1637.84	15	-5	819.924	37.86	9	F9:7473	CUPro22683.raw						P68871|HBB_HUMAN
QLSE(+43.99)LHC(+57.02)DKLHVD	43.98	1636.75	13	-3.5	819.38	32.96	4	F4:5624	CUPro22678.raw						P02042|HBD_HUMAN:P69892|HBG2_HUMAN	Carboxylation (E); Carbamidomethylation	E4:Carboxylation (E):1000.00;C7:Carbamidomethylation:1000.00
NNYDAENKLNDVLL	45.12	1633.79	14	-2.3	817.903	37.08	19	F19:5572	CUPro22693.raw						P24158|PRTN3_HUMAN
VVAIGSPFSLQNTVTT	51.27	1632.87	16	-2.9	817.441	45.01	9	F9:10300	CUPro22683.raw						Q92743|HTRA1_HUMAN
AAHLPAEFTPAVHASL	105.09	1630.85	16	-1.6	816.429	37.19	8	F8:6052	CUPro22682.raw	4300					P69905|HBA_HUMAN
SEPINIIDALEM(+15.99)RD	56.5	1630.79	14	-3.2	816.398	45.71	6	F6:8387	CUPro22680.raw						P04114|APOB_HUMAN	Oxidation (M)	M12:Oxidation (M):1000.00
GGSSEPC(+57.02)ALC(+57.02)SLHSIG	42.27	1630.71	16	-2.7	816.359	32.46	19	F19:4313	CUPro22693.raw						P14174|MIF_HUMAN	Carbamidomethylation	C7:Carbamidomethylation:1000.00;C10:Carbamidomethylation:1000.00
LPGPSATPVPELPGPLS	37.64	1627.88	17	-2.4	814.946	45.31	9	F9:10443	CUPro22683.raw						P18583|SON_HUMAN
GAFS(+114.04)DGLAHLDNLKG	38.65	1627.8	15	-1.4	814.904	37.74	18	F18:6452	CUPro22692.raw						P68871|HBB_HUMAN:P02042|HBD_HUMAN	Ubiquitin	S4:Ubiquitin:107.14
VVDAANSNGPFQPVVL	37.15	1625.84	16	-3.1	813.925	44.85	9	F9:10231	CUPro22683.raw						Q13362|2A5G_HUMAN
APGLPPAGSPPDSHVLL	51.89	1623.86	17	-1.7	812.937	36.62	18	F18:6282	CUPro22692.raw						P02765|FETUA_HUMAN
IIGGRESRPHSRPY	30.89	1623.86	14	-1.2	542.293	28.54	3	F3:4012	CUPro22677.raw						P08311|CATG_HUMAN
LMIEQNTKSPLFM(+15.99)G	81.29	1623.8	14	-1.6	812.906	37.83	8	F8:6250	CUPro22682.raw						P01009|A1AT_HUMAN	Oxidation (M)	M13:Oxidation (M):131.29
KTTPPVLDSDGSFFL	70.3	1622.82	15	-4.1	812.413	45.78	6	F6:8397	CUPro22680.raw						P01857|IGHG1_HUMAN
HVDPENFRLLGNVL	64.98	1621.86	14	-1.7	811.935	44.05	7	F7:7500	CUPro22681.raw						P68871|HBB_HUMAN:P02042|HBD_HUMAN
FDIAVDGEPLGRVSF	95.02	1620.81	15	-2.8	811.412	42.9	22	F22:10483	CUPro22696.raw						P62937|PPIA_HUMAN
YC(+57.02)RIPAC(+57.02)IAGERR	35.3	1620.8	13	-3.1	541.271	27.59	11	F11:3993	CUPro22685.raw						P59666|DEF3_HUMAN:P59665|DEF1_HUMAN	Carbamidomethylation	C2:Carbamidomethylation:1000.00;C7:Carbamidomethylation:1000.00
NETDQGIAETEGLFP	56.69	1619.73	15	-0.4	810.873	44.08	9	F9:9971	CUPro22683.raw						Q9BXL5|HEMGN_HUMAN
SSVPGVRLLQDSVDF	67.65	1617.84	15	-1.8	809.924	45.84	5	F5:9612	CUPro22679.raw				157000		P08670|VIME_HUMAN
FAGDDAPRAVFPSIVG	63.4	1617.82	16	-3.3	809.912	41.14	12	F12:7335	CUPro22686.raw						P68133|ACTS_HUMAN:P60709|ACTB_HUMAN:P63261|ACTG_HUMAN:P62736|ACTA_HUMAN:Q6S8J3|POTEE_HUMAN:A5A3E0|POTEF_HUMAN
SC(+57.02)GGGGGSFGAGGGFGSRS	67.1	1617.66	19	-2.4	809.835	27.8	12	F12:3994	CUPro22686.raw						P04264|K2C1_HUMAN	Carbamidomethylation	C2:Carbamidomethylation:1000.00
LPENHIVFPVPIDQ	32.7	1616.86	14	-1.3	809.434	40.59	21	F21:7560	CUPro22695.raw						P80188|NGAL_HUMAN
AGIPGVGPFGGPQPGVPL	34.02	1615.87	18	-2.9	808.941	46.32	22	F22:12109	CUPro22696.raw						P15502|ELN_HUMAN
NELR(+.98)VAPEEHPVLL	30.76	1615.86	14	-1.8	808.934	37.08	20	F20:5936	CUPro22694.raw						P60709|ACTB_HUMAN:P63261|ACTG_HUMAN:A5A3E0|POTEF_HUMAN	Deamidation (R)	R4:Deamidation (R):1000.00
LVVYPW(+31.99)TQRFFE	67.09	1615.8	12	-3.3	808.906	41	22	F22:9569	CUPro22696.raw						P68871|HBB_HUMAN:P02042|HBD_HUMAN	Dihydroxy	W6:Dihydroxy:18.17
NELRVAPEEHPVLL	35.37	1614.87	14	-3.2	808.441	34.15	19	F19:4747	CUPro22693.raw						P60709|ACTB_HUMAN:P63261|ACTG_HUMAN:A5A3E0|POTEF_HUMAN
EEPQNLIKQNC(+57.02)EL	58.81	1613.77	13	0	807.893	31.25	16	F16:5274	CUPro22690.raw				51100		P02768|ALBU_HUMAN	Carbamidomethylation	C11:Carbamidomethylation:1000.00
M(+15.99)QQKLVDQNIFSF	59.45	1612.79	13	-4.3	807.4	40.45	16	F16:8828	CUPro22690.raw				936000		P07339|CATD_HUMAN	Oxidation (M)	M1:Oxidation (M):1000.00
AAAAAGSSGAGVPGGAAAASAA	32.38	1612.78	22	-1.7	807.396	46.48	10	F10:12152	CUPro22684.raw						Q03164|KMT2A_HUMAN
HVDDM(+15.99)PNALSALSDL	58.11	1612.74	15	-4.6	807.374	44.02	6	F6:8148	CUPro22680.raw						P69905|HBA_HUMAN	Oxidation (M)	M5:Oxidation (M):1000.00
FDTASTGKTFPGFFS	43.08	1608.75	15	-0.4	805.38	40.06	21	F21:7411	CUPro22695.raw						P02671|FIBA_HUMAN
KVTIAQGGVLPNIQAV	34.13	1606.94	16	-2.8	804.475	40.07	8	F8:6855	CUPro22682.raw						Q96KK5|H2A1H_HUMAN:P0C0S8|H2A1_HUMAN:Q99878|H2A1J_HUMAN:Q9BTM1|H2AJ_HUMAN:Q6FI13|H2A2A_HUMAN:Q16777|H2A2C_HUMAN
LFSPSVVHLGVPLSVG	69.37	1606.91	16	-2.8	804.459	43.97	23	F23:11042	CUPro22697.raw						P0C0L5|CO4B_HUMAN:P0C0L4|CO4A_HUMAN
E(+42.01)EEIAALVIDNGSGM(+15.99)	36.28	1604.72	15	1	803.37	50.85	4	F4:13681	CUPro22678.raw						P63261|ACTG_HUMAN	Acetylation (Protein N-term); Oxidation (M)	E1:Acetylation (Protein N-term):1000.00;M15:Oxidation (M):1000.00
DGN(+.98)YLKPPIPLDLM(+15.99)	31.38	1601.8	14	-1.2	801.907	47.52	21	F21:9670	CUPro22695.raw						P51888|PRELP_HUMAN	Deamidation (NQ); Oxidation (M)	N3:Deamidation (NQ):1000.00;M14:Oxidation (M):1000.00
GGYDFGYDGDFYRA	83.16	1601.64	14	-0.2	801.828	38.54	18	F18:6837	CUPro22692.raw	0					P08123|CO1A2_HUMAN
IAVDGEPLGRVSFEL	74.5	1600.85	15	-1.5	801.429	45.75	6	F6:8342	CUPro22680.raw						P62937|PPIA_HUMAN
TEGAELVDSVLDVVR	54.23	1600.83	15	-2.5	801.421	48.08	7	F7:8513	CUPro22681.raw						P07437|TBB5_HUMAN:P68371|TBB4B_HUMAN
DGNYLKPPIPLDLM(+15.99)	37.48	1600.82	14	-2.9	801.413	45.06	21	F21:8994	CUPro22695.raw						P51888|PRELP_HUMAN	Oxidation (M)	M14:Oxidation (M):1000.00
SDLHAHKLRVDPVN	80.3	1599.85	14	-2.8	800.929	25.43	23	F23:3349	CUPro22697.raw						P69905|HBA_HUMAN
Q(-17.03)DHFSRASSIIDEL	54.91	1599.75	14	-5.1	800.88	42.26	10	F10:10301	CUPro22684.raw						P10909|CLUS_HUMAN	Pyro-glu from Q	Q1:Pyro-glu from Q:1000.00
FRDWIDGVLNNPGP	55.08	1598.78	14	-0.1	800.399	43.19	17	F17:9009	CUPro22691.raw					33800	P20160|CAP7_HUMAN
HVDDMPNALSALSDL	68.27	1596.75	15	-1.1	799.379	47.51	6	F6:8940	CUPro22680.raw						P69905|HBA_HUMAN
HAGEYGAEALERM(+15.99)F	55.89	1595.7	14	-2.2	798.857	36.07	4	F4:6988	CUPro22678.raw						P69905|HBA_HUMAN	Oxidation (M)	M13:Oxidation (M):1000.00
FDFSFLPQPP(+15.99)QEK	35.88	1594.77	13	-0.8	798.39	46.06	6	F6:8564	CUPro22680.raw						P02452|CO1A1_HUMAN	Oxidation or Hydroxylation	P10:Oxidation or Hydroxylation:0.00
TSC(+57.02)PAPIGEFEKVC(+57.02)	47.41	1593.72	14	-1	797.865	33.17	19	F19:4504	CUPro22693.raw						P09486|SPRC_HUMAN	Carbamidomethylation	C3:Carbamidomethylation:1000.00;C14:Carbamidomethylation:1000.00
SEYQ(+.98)TFFNPRTFG	36.02	1593.71	13	-5	797.858	39.66	20	F20:6652	CUPro22694.raw						P00734|THRB_HUMAN	Deamidation (NQ)	Q4:Deamidation (NQ):42.68
SEYQTFFNPRTFG	72.12	1592.73	13	-2.8	797.368	38.88	21	F21:6958	CUPro22695.raw						P00734|THRB_HUMAN
PVPYWEVQPATFR	44.94	1588.8	13	-2.4	795.407	40.53	9	F9:8558	CUPro22683.raw						P21810|PGS1_HUMAN
GGGYDFGYDGDFYR	57.82	1587.63	14	-0.9	794.82	36.65	18	F18:6119	CUPro22692.raw						P08123|CO1A2_HUMAN
SADFPEAPDPFQPLG	34.27	1586.73	15	-0.3	794.37	46.51	21	F21:9368	CUPro22695.raw						Q9UBC2|EP15R_HUMAN
YRDLDAPDDVDFF	38.63	1586.69	13	-3.7	794.349	40.86	21	F21:7673	CUPro22695.raw						Q9BXP5|SRRT_HUMAN
G(+42.01)YDFGYDGDFYRA	47.08	1586.63	13	-5.2	794.319	46.94	10	F10:12384	CUPro22684.raw						P08123|CO1A2_HUMAN	Acetylation (N-term)	G1:Acetylation (N-term):1000.00
FLSFPTTKTYFPH	70.09	1584.8	13	-5.3	793.402	38.81	10	F10:8651	CUPro22684.raw						P69905|HBA_HUMAN
LSFPTTKTYFPHF	59.34	1584.8	13	-2.7	793.404	38.63	22	F22:8479	CUPro22696.raw				1860000		P69905|HBA_HUMAN
YNVVLQPHQNFLL	40.93	1583.85	13	-4.6	792.927	40.23	22	F22:9277	CUPro22696.raw						P17213|BPI_HUMAN
IIPLGEVVGEDPM(+15.99)AE	41.9	1583.78	15	-1.9	792.893	42.54	14	F14:7541	CUPro22688.raw		6870				O75339|CILP1_HUMAN	Oxidation (M)	M13:Oxidation (M):1000.00
YAFPQM(+15.99)ITPLVTKG	35.04	1580.83	14	-2.3	791.419	40.87	5	F5:7500	CUPro22679.raw						Q14353|GAMT_HUMAN	Oxidation (M)	M6:Oxidation (M):1000.00
C(+57.02)KAGFAGDDAPRAVF	87.57	1580.74	15	-1.5	791.376	30.96	23	F23:5182	CUPro22697.raw						P60709|ACTB_HUMAN:P63261|ACTG_HUMAN:P62736|ACTA_HUMAN:Q6S8J3|POTEE_HUMAN:A5A3E0|POTEF_HUMAN	Carbamidomethylation	C1:Carbamidomethylation:1000.00
SGPFGQIFRPDNFV	33.69	1579.78	14	-5.3	790.892	43.86	23	F23:10989	CUPro22697.raw						P07437|TBB5_HUMAN:P68371|TBB4B_HUMAN
SEESDDDM(+15.99)GFGLFD	42.73	1578.57	14	-2.9	790.288	44.63	20	F20:8051	CUPro22694.raw						P05387|RLA2_HUMAN:P05386|RLA1_HUMAN	Oxidation (M)	M8:Oxidation (M):1000.00
FSFLGEAFDGARDM(+15.99)	91.43	1577.68	14	-5.9	789.844	46.14	4	F4:11534	CUPro22678.raw						P0DJI9|SAA2_HUMAN:P0DJI8|SAA1_HUMAN	Oxidation (M)	M14:Oxidation (M):1000.00
NVITVGPRGPLLVQD	32.38	1576.89	15	-4.5	789.451	37.17	18	F18:6272	CUPro22692.raw						P04040|CATA_HUMAN
KVVAGVANALAHKYH	78.19	1576.88	15	-4.3	526.633	27.68	23	F23:3989	CUPro22697.raw						P68871|HBB_HUMAN:P02042|HBD_HUMAN
SLEKSYELPDGQVI	40.42	1576.8	14	-2.3	789.405	37.01	19	F19:5564	CUPro22693.raw						P68133|ACTS_HUMAN:P60709|ACTB_HUMAN:P63261|ACTG_HUMAN:P62736|ACTA_HUMAN:Q6S8J3|POTEE_HUMAN:A5A3E0|POTEF_HUMAN
SELHC(+57.02)DKLHVDPE(-.98)	54.8	1576.73	13	-2.5	789.37	25.65	16	F16:3366	CUPro22690.raw				0		P68871|HBB_HUMAN:P02042|HBD_HUMAN:P02100|HBE_HUMAN:P69892|HBG2_HUMAN	Carbamidomethylation; Amidation	C5:Carbamidomethylation:1000.00;E13:Amidation:1000.00
YLAPNNLKPVVAEF	48.77	1573.85	14	-1	787.932	38.94	21	F21:7009	CUPro22695.raw						P02787|TRFE_HUMAN
DIPEVVVSLAW(+15.99)DES	64.93	1573.75	14	-5.1	787.879	50.85	6	F6:9922	CUPro22680.raw						P59666|DEF3_HUMAN:P59665|DEF1_HUMAN	Oxidation (HW)	W11:Oxidation (HW):1000.00
VLSPADKTNVKAAW(+15.99)G	83.85	1571.83	15	-1.9	786.921	30.7	4	F4:4815	CUPro22678.raw						P69905|HBA_HUMAN	Oxidation (HW)	W14:Oxidation (HW):1000.00
AGEYGAEALERM(+15.99)FL	60.97	1571.73	14	-2	786.87	40.22	21	F21:7405	CUPro22695.raw						P69905|HBA_HUMAN	Oxidation (M)	M12:Oxidation (M):1000.00
AFS(+114.04)DGLAHLDNLKG	61.79	1570.77	14	-3.3	786.392	35.09	18	F18:5622	CUPro22692.raw						P68871|HBB_HUMAN:P02042|HBD_HUMAN	Ubiquitin	S3:Ubiquitin:170.37
TIDEKGTEAAGAM(+15.99)FL	71.56	1568.74	15	0.2	785.377	33.63	20	F20:4970	CUPro22694.raw						P01009|A1AT_HUMAN	Oxidation (M)	M13:Oxidation (M):1000.00
ALNLPTLPEVKFPE	39.99	1566.87	14	0.2	784.44	47.23	5	F5:10255	CUPro22679.raw						P04114|APOB_HUMAN
LMIEQNTKSPLFM(+15.99)	86.24	1566.78	13	-1.7	784.395	37.03	13	F13:5705	CUPro22687.raw	15200					P01009|A1AT_HUMAN	Oxidation (M)	M13:Oxidation (M):163.49
TLSELHC(+57.02)DKLHVD	63.16	1565.75	13	-1	783.882	31.37	4	F4:5035	CUPro22678.raw						P68871|HBB_HUMAN	Carbamidomethylation	C7:Carbamidomethylation:1000.00
K(+27.99)LHVDPENFRLLG	30.23	1564.84	13	-3.7	783.423	37.82	19	F19:5828	CUPro22693.raw						P68871|HBB_HUMAN:P02042|HBD_HUMAN	Formylation	K1:Formylation:1000.00
FVALSPQGTAQGELF	34.75	1563.79	15	-4	782.901	44.35	21	F21:8749	CUPro22695.raw						Q14697|GANAB_HUMAN
PVAQ(+.98)VPTDPGHFSVL	45.48	1563.79	15	-1.3	782.903	39.14	14	F14:6583	CUPro22688.raw		5690				O14558|HSPB6_HUMAN	Deamidation (NQ)	Q4:Deamidation (NQ):1000.00
PVAQVPTDPGHFSVL	56.45	1562.81	15	-4.3	782.409	38.42	14	F14:6359	CUPro22688.raw		32100				O14558|HSPB6_HUMAN
SSSKGSLGGGFSSGGFSG	30.79	1561.7	18	-7.2	781.852	32.12	9	F9:5652	CUPro22683.raw						P13645|K1C10_HUMAN
IPPEVKFNKPFVF	88.12	1560.87	13	-5.6	781.438	40.41	4	F4:8933	CUPro22678.raw						P01009|A1AT_HUMAN
SALSDLHAHKLRVD	32.25	1560.84	14	-1.7	521.285	32.58	4	F4:5449	CUPro22678.raw						P69905|HBA_HUMAN
FAGDDAPRAVFPSIV	43.12	1560.79	15	-3.8	781.401	40.77	21	F21:7611	CUPro22695.raw						P68133|ACTS_HUMAN:P60709|ACTB_HUMAN:P63261|ACTG_HUMAN:P62736|ACTA_HUMAN:Q6S8J3|POTEE_HUMAN:A5A3E0|POTEF_HUMAN
FQIFPEYKNNDF	32.11	1560.72	12	-2.9	781.367	40.19	21	F21:7398	CUPro22695.raw						Q9H3G5|CPVL_HUMAN
VLSPADKTNVKAAW(+3.99)G	39.21	1559.83	15	-1.8	780.921	31.53	4	F4:5087	CUPro22678.raw						P69905|HBA_HUMAN	Tryptophan oxidation to kynurenin	W14:Tryptophan oxidation to kynurenin:1000.00
AHLPAEFTPAVHASL	77.02	1559.81	15	-2.6	780.91	36.89	8	F8:5984	CUPro22682.raw						P69905|HBA_HUMAN
VVIVSATRTPIGSFL	32.64	1558.91	15	-2.3	780.46	46.28	6	F6:8542	CUPro22680.raw						P24752|THIL_HUMAN
SGYRSGGGFSSGSAGII	58	1558.74	17	-2.2	780.374	34.92	8	F8:5438	CUPro22682.raw						P04264|K2C1_HUMAN
AERVGAGAPVYLAAVL	51.12	1555.87	16	-1.9	778.942	45.99	6	F6:8477	CUPro22680.raw						Q96KK5|H2A1H_HUMAN:P0C0S8|H2A1_HUMAN:Q99878|H2A1J_HUMAN:Q9BTM1|H2AJ_HUMAN:Q8IUE6|H2A2B_HUMAN:P16104|H2AX_HUMAN:Q93077|H2A1C_HUMAN
IGDKSENVQDLLLL	32.74	1555.85	14	0.4	778.93	47.02	6	F6:8810	CUPro22680.raw						P54652|HSP72_HUMAN
G(+42.01)AFSDGLAHLDNLKG	39.22	1555.76	15	-3.2	778.886	39.59	20	F20:6647	CUPro22694.raw						P68871|HBB_HUMAN:P02042|HBD_HUMAN	Acetylation (N-term)	G1:Acetylation (N-term):1000.00
VAHVDDM(+15.99)PN(+.98)ALSALS	32.07	1555.72	15	-2.7	778.865	33.32	19	F19:4541	CUPro22693.raw						P69905|HBA_HUMAN	Oxidation (M); Deamidation (NQ)	M7:Oxidation (M):1000.00;N9:Deamidation (NQ):1000.00
WGK(+26.02)VNVDEVGGEALG	36.23	1554.77	15	-3.9	778.388	36.16	18	F18:5956	CUPro22692.raw						P68871|HBB_HUMAN	Acetaldehyde +26	K3:Acetaldehyde +26:1000.00
GKVNVDAVGGEALGRL	90.61	1553.85	16	-1	777.933	33.1	17	F17:5072	CUPro22691.raw					0	P02042|HBD_HUMAN
LMIEQ(+.98)N(+.98)TKSPLFM	35.82	1552.75	13	6.2	777.388	38.77	14	F14:6474	CUPro22688.raw		13300				P01009|A1AT_HUMAN	Deamidation (NQ)	Q5:Deamidation (NQ):1000.00;N6:Deamidation (NQ):1000.00
ESVGKGAVHDVKDVL	64.57	1551.83	15	-2	776.919	30.41	9	F9:5175	CUPro22683.raw		461				P81605|DCD_HUMAN
PRGPTGPIGPPGPAGQP	33.04	1551.82	17	-1.7	776.914	36.4	5	F5:6042	CUPro22679.raw						P02461|CO3A1_HUMAN
H(+156.12)LTPEEKSAVTAL	43.97	1550.86	13	-14	776.424	30.87	22	F22:5114	CUPro22696.raw						P68871|HBB_HUMAN	4-hydroxynonenal (HNE)	H1:4-hydroxynonenal (HNE):109.28
VVANTPSGPVEAFDF	38.61	1548.75	15	-5.2	775.376	43.9	21	F21:8596	CUPro22695.raw						P12111|CO6A3_HUMAN
VFLFPPKPKDTLM(+15.99)	37.6	1547.84	13	-2.2	774.927	40.54	5	F5:7217	CUPro22679.raw						P01857|IGHG1_HUMAN	Oxidation (M)	M13:Oxidation (M):1000.00
GLPENHIVFPVPID	41.18	1545.82	14	-2.5	773.915	46.21	5	F5:9751	CUPro22679.raw						P80188|NGAL_HUMAN
IDLSDVELDDLGKD	41.27	1545.74	14	-2	773.876	40.08	13	F13:6490	CUPro22687.raw	255					Q15084|PDIA6_HUMAN
DVAPLSLGLETAGGVM(+15.99)	52.15	1544.78	16	0.4	773.395	46.56	6	F6:8660	CUPro22680.raw						P0DMV8|HS71A_HUMAN:P0DMV9|HS71B_HUMAN	Oxidation (M)	M16:Oxidation (M):1000.00
VDPVNFKLLSHC(+57.02)L	66.06	1540.81	13	0.5	771.411	42.61	5	F5:8182	CUPro22679.raw						P69905|HBA_HUMAN	Carbamidomethylation	C12:Carbamidomethylation:1000.00
VPAAPASADAARRSSD	32.75	1540.76	16	-5.4	771.383	36.21	21	F21:6043	CUPro22695.raw						O95996|APCL_HUMAN
AEVPQAQPVLVFKL	76.87	1537.89	14	-2	769.949	45.89	6	F6:8439	CUPro22680.raw						P17174|AATC_HUMAN
V(+43.01)HLTPEEKSAVTAL	49.95	1536.81	14	-1	769.414	37.96	8	F8:6289	CUPro22682.raw	0					P68871|HBB_HUMAN	Carbamylation	V1:Carbamylation:79.54
SAGFDFSFLPQPPQ	57.61	1536.72	14	-3.4	769.367	49.75	23	F23:13890	CUPro22697.raw						P02452|CO1A1_HUMAN
AGRIAIPGLAGAGNSVL	57.47	1535.88	17	-3.8	768.943	44.83	3	F3:10496	CUPro22677.raw						P26599|PTBP1_HUMAN
GVTIAQGGVLPNIQAV	58.85	1535.87	16	-3	768.938	44.61	9	F9:10166	CUPro22683.raw						Q8IUE6|H2A2B_HUMAN:P16104|H2AX_HUMAN
V(+42.01)HLTPEEKSAVTAL	57.98	1535.82	14	-1.9	768.915	36.55	18	F18:6051	CUPro22692.raw	15200					P68871|HBB_HUMAN	Acetylation (Protein N-term)	V1:Acetylation (Protein N-term):1000.00
SEYQTFFNPRTF	47.65	1535.7	12	-2.2	768.858	39.21	21	F21:7092	CUPro22695.raw						P00734|THRB_HUMAN
DIAQTVQEDLRTF	48.5	1534.76	13	-2.2	768.387	47.68	6	F6:9007	CUPro22680.raw						Q13283|G3BP1_HUMAN
IGPAGLGGLGGLGALTGPG	63.81	1533.85	19	3	767.935	49.7	5	F5:11261	CUPro22679.raw						Q16186|ADRM1_HUMAN
ELVPAAGGGGAAVPGAPAA	30.95	1531.8	19	-3.1	766.904	44.74	9	F9:10222	CUPro22683.raw						P0CG23|ZN853_HUMAN
HAGEYGAEALERM(-48.00)F	40.38	1531.71	14	0.6	511.576	32.95	4	F4:5605	CUPro22678.raw						P69905|HBA_HUMAN	Dethiomethyl	M13:Dethiomethyl:1000.00
H(+42.01)LPAEFTPAVHASL	63.91	1530.78	14	-1.7	766.398	40.98	9	F9:8783	CUPro22683.raw						P69905|HBA_HUMAN	Acetylation (N-term)	H1:Acetylation (N-term):1000.00
GGYDFGYDGDFYR	66.69	1530.61	13	-1.8	766.308	36.65	18	F18:6103	CUPro22692.raw						P08123|CO1A2_HUMAN
PENFRLLGNVLVC(+57.02)	57.98	1529.8	13	-1	765.908	42.6	14	F14:7544	CUPro22688.raw		29600				P68871|HBB_HUMAN:P02042|HBD_HUMAN	Carbamidomethylation	C13:Carbamidomethylation:1000.00
VLSPADKTNVKAAW(+29.97)	70.79	1528.79	14	-0.1	765.402	32.17	4	F4:5370	CUPro22678.raw				11200		P69905|HBA_HUMAN	Quinone	W14:Quinone:1000.00
AVAAAAAAAVATEGGELS	30.39	1528.77	18	5.7	765.398	28.53	17	F17:3880	CUPro22691.raw					3130	Q96QS3|ARX_HUMAN
VGGHAAEYGAEALER	34.81	1528.73	15	-2.1	510.582	30.42	3	F3:4545	CUPro22677.raw
AVTESGLTPLHVASF	77.19	1527.79	15	-2.2	764.902	40.61	9	F9:8605	CUPro22683.raw						P16157|ANK1_HUMAN
PVDLSKWSGPLSLQ	93.65	1525.81	14	-3.3	763.912	42.83	10	F10:10543	CUPro22684.raw						P30086|PEBP1_HUMAN
DVVVQAPTQVPGFLG	32.04	1525.81	15	-2.8	763.912	46.42	9	F9:10838	CUPro22683.raw						P15151|PVR_HUMAN
EPFVAPLGLSVPSDV	30.73	1525.8	15	-5.1	763.905	30.63	18	F18:4327	CUPro22692.raw						Q12872|SFSWA_HUMAN
APIKVGDAIPAVEVF	49.77	1524.86	15	-5.5	763.431	45.93	4	F4:11373	CUPro22678.raw						P30044|PRDX5_HUMAN
LEGKVLPGVDALSNI	78.64	1523.86	15	-3.2	762.933	41.54	10	F10:9956	CUPro22684.raw						P00558|PGK1_HUMAN
DSPGLKVGPVPVLVM(+15.99)	67.52	1522.84	15	-1.8	762.427	43.26	6	F6:7557	CUPro22680.raw						P60468|SC61B_HUMAN	Oxidation (M)	M15:Oxidation (M):1000.00
H(sub A)FSDGLAHLDNLKG	35.83	1522.75	14	-11.9	762.375	40.09	21	F21:7403	CUPro22695.raw						P68871|HBB_HUMAN:P02042|HBD_HUMAN
Q(+127.06)TKTYFPHFDL	50	1522.75	11	-5.7	762.376	40.13	4	F4:8854	CUPro22678.raw						P02008|HBAZ_HUMAN	N-Succinimidyl-2-morpholine acetate	Q1:N-Succinimidyl-2-morpholine acetate:41.83
ATLSELHC(+57.02)DKLHV	45.21	1521.76	13	-1.5	508.26	28.51	22	F22:4178	CUPro22696.raw						P68871|HBB_HUMAN	Carbamidomethylation	C8:Carbamidomethylation:1000.00
DESM(+15.99)PDPLPEFTE	39.34	1521.62	13	-1.6	761.815	45.6	20	F20:8246	CUPro22694.raw						P05997|CO5A2_HUMAN	Oxidation (M)	M4:Oxidation (M):1000.00
AHAGEYGAEALERM(+15.99)	60.64	1519.67	14	-6.4	760.839	28.83	4	F4:4252	CUPro22678.raw						P69905|HBA_HUMAN	Oxidation (M)	M14:Oxidation (M):1000.00
GSSGGGC(+57.02)FGGSSGGYGGL	39.22	1519.6	18	-0.2	760.807	34.97	9	F9:6500	CUPro22683.raw						P13645|K1C10_HUMAN	Carbamidomethylation	C7:Carbamidomethylation:1000.00
VLSPADKTNVKAAW(+19.99)	45.12	1518.8	14	-2.2	760.408	26.39	22	F22:3504	CUPro22696.raw						P69905|HBA_HUMAN	Tryptophan oxidation to hydroxykynurenin	W14:Tryptophan oxidation to hydroxykynurenin:1000.00
IDIGAQDC(+57.02)LVC(+57.02)KAG	56.8	1518.72	14	-2.7	760.364	31.49	18	F18:4533	CUPro22692.raw						Q8WZ42|TITIN_HUMAN	Carbamidomethylation	C8:Carbamidomethylation:1000.00;C11:Carbamidomethylation:1000.00
ELGKNINADEAAAM(+15.99)G	30.69	1518.7	15	1.1	760.357	30.85	3	F3:4665	CUPro22677.raw						Q9Y4L1|HYOU1_HUMAN	Oxidation (M)	M14:Oxidation (M):1000.00
RIPAC(+57.02)IAGERRYG	38.94	1517.79	13	-3.5	506.935	27.39	10	F10:4006	CUPro22684.raw						P59666|DEF3_HUMAN:P59665|DEF1_HUMAN	Carbamidomethylation	C5:Carbamidomethylation:1000.00
AAHLPAEFTPAVHAS(-.98)	79.37	1516.78	15	-1.5	759.395	29.96	23	F23:4746	CUPro22697.raw	3470			0		P69905|HBA_HUMAN	Amidation	S15:Amidation:1000.00
LTPEEKSAVTALW(+15.99)G	66.67	1516.78	14	-3.1	759.394	40.77	8	F8:7023	CUPro22682.raw						P68871|HBB_HUMAN	Oxidation (HW)	W13:Oxidation (HW):1000.00
VVEKIAPAVVHIEL	80.5	1515.9	14	-0.9	758.958	39.17	9	F9:7999	CUPro22683.raw						Q92743|HTRA1_HUMAN
PPQYPVVPVHLDR	78.98	1515.82	13	-2.6	758.915	33.87	10	F10:6399	CUPro22684.raw						P10153|RNAS2_HUMAN
VHLTPEE(+21.98)KSAVTAL	57.24	1515.79	14	-2	758.901	30.97	16	F16:5044	CUPro22690.raw				76200		P68871|HBB_HUMAN	Sodium adduct	E7:Sodium adduct:13.27
DEAGPSIVHRKC(+57.02)F	52.7	1514.73	13	-2.5	758.37	27.75	10	F10:4136	CUPro22684.raw				994		P68133|ACTS_HUMAN:P62736|ACTA_HUMAN	Carbamidomethylation	C12:Carbamidomethylation:1000.00
GMQPVTSTIPAVSAVG	32.39	1513.78	16	2	757.899	28.92	11	F11:4331	CUPro22685.raw						P55197|AF10_HUMAN
LAHLDNLKGTFATL	30.92	1512.83	14	-1.1	757.421	39.06	9	F9:7978	CUPro22683.raw						P68871|HBB_HUMAN
AVANDEELNQLLKG	38.02	1512.78	14	-1.8	757.395	36.24	18	F18:5995	CUPro22692.raw						Q9P0M6|H2AW_HUMAN
LHTKGALPLDTVTF	89.71	1511.83	14	-5.7	756.92	37.78	10	F10:8194	CUPro22684.raw						P30040|ERP29_HUMAN
DVEFKPLAPDGVLL	53.74	1511.82	14	-2	756.918	45.74	23	F23:11878	CUPro22697.raw						P98160|PGBM_HUMAN
SLRPESLHQVSFL	39.11	1511.81	13	0.5	756.912	38	9	F9:7564	CUPro22683.raw						P04040|CATA_HUMAN
WGK(+40.03)VNVDEVGGEAL	33.58	1511.76	14	-1.7	756.887	37.8	19	F19:5813	CUPro22693.raw						P68871|HBB_HUMAN	Propionaldehyde +40	K3:Propionaldehyde +40:1000.00
SEEPRGPELGSLEL	39.81	1511.75	14	-2	756.879	37.33	19	F19:5648	CUPro22693.raw						P16157|ANK1_HUMAN
RTPSSYGAGELLDF	46.32	1511.73	14	-4.1	756.867	39.18	21	F21:7083	CUPro22695.raw						P17661|DESM_HUMAN
GGPGGFGPGGYPGGIHE	75.95	1511.68	17	-3.6	756.844	31.53	20	F20:4427	CUPro22694.raw						P35908|K22E_HUMAN
KVTIAQGGVLPNIQA	38.06	1507.87	15	0.4	754.944	39.08	5	F5:6931	CUPro22679.raw						Q96KK5|H2A1H_HUMAN:P0C0S8|H2A1_HUMAN:Q99878|H2A1J_HUMAN:Q9BTM1|H2AJ_HUMAN:Q6FI13|H2A2A_HUMAN:Q16777|H2A2C_HUMAN
M(+15.99)KVEVLPALTDNY	65.65	1507.76	13	-0.8	754.886	39.3	8	F8:6641	CUPro22682.raw						Q16775|GLO2_HUMAN	Oxidation (M)	M1:Oxidation (M):1000.00
TEDSPGLKVGPVPVL	49.22	1506.83	15	-5	754.418	41.43	9	F9:8944	CUPro22683.raw						P60468|SC61B_HUMAN
DEM(+15.99)PADLPSLAADF	34.06	1506.65	14	-5.2	754.331	48.63	6	F6:9281	CUPro22680.raw						P02768|ALBU_HUMAN	Oxidation (M)	M3:Oxidation (M):1000.00
VTM(+15.99)PSFPVSTLKLA	36.18	1505.82	14	-0.6	753.915	42.48	5	F5:8137	CUPro22679.raw						Q99583|MNT_HUMAN	Oxidation (M)	M3:Oxidation (M):1000.00
DESMPDPLPEFTE	38.84	1505.62	13	-3.2	753.817	49.09	9	F9:11653	CUPro22683.raw						P05997|CO5A2_HUMAN
LSPEPTPLAEPILE	46.7	1504.8	14	-4.4	753.405	42.88	20	F20:7542	CUPro22694.raw						Q04637|IF4G1_HUMAN
LTARNSSLAGAAFLL	53	1503.84	15	-1.9	752.926	45.74	6	F6:8401	CUPro22680.raw						P28288|ABCD3_HUMAN
IELPYHGESISM(+15.99)L	57.22	1503.73	13	-1.7	752.87	37.18	21	F21:6349	CUPro22695.raw						P07093|GDN_HUMAN	Oxidation (M)	M12:Oxidation (M):1000.00
DIPEVVVSLAW(+31.99)DE	32.13	1502.71	13	-4.4	752.361	50.68	5	F5:11816	CUPro22679.raw						P59666|DEF3_HUMAN:P59665|DEF1_HUMAN	Dihydroxy	W11:Dihydroxy:62.50
IERPNNPPGVLALL	37.12	1501.86	14	-2.1	751.937	46.75	6	F6:8712	CUPro22680.raw						P35749|MYH11_HUMAN
SIPPEVKFNKPFV	37.42	1500.83	13	-4	751.421	38.52	4	F4:8138	CUPro22678.raw						P01009|A1AT_HUMAN
ELRVAPEEHPVLL	44.16	1500.83	13	-5.2	751.418	34.72	19	F19:4901	CUPro22693.raw						P60709|ACTB_HUMAN:P63261|ACTG_HUMAN:A5A3E0|POTEF_HUMAN
SDTVSGFRVEYEL	56.75	1500.71	13	-1.4	751.361	39.14	19	F19:6215	CUPro22693.raw						P02751|FINC_HUMAN
VLSPADKTNVKAAW	55.78	1498.81	14	-4	750.411	29.76	16	F16:4634	CUPro22690.raw				21000		P69905|HBA_HUMAN
GKVNVDEVGGEALGR	83.51	1498.77	15	-0.8	750.394	28.83	11	F11:4245	CUPro22685.raw						P68871|HBB_HUMAN
A(+42.01)FSDGLAHLDNLKG	73.54	1498.74	14	-1	750.377	39.38	20	F20:6553	CUPro22694.raw						P68871|HBB_HUMAN:P02042|HBD_HUMAN	Acetylation (N-term)	A1:Acetylation (N-term):1000.00
GAAGLGGVLGGAGQFPLG	42.6	1497.79	18	0.2	749.904	49.24	5	F5:11094	CUPro22679.raw						P15502|ELN_HUMAN
WGK(+26.02)VNVDEVGGEAL	49.2	1497.75	14	-1.3	749.88	37.04	19	F19:5560	CUPro22693.raw						P68871|HBB_HUMAN	Acetaldehyde +26	K3:Acetaldehyde +26:1000.00
FVRW(+15.99)LPAEYEDG	36.61	1496.69	12	-0.3	749.354	38.67	8	F8:6453	CUPro22682.raw						P05164|PERM_HUMAN	Oxidation (HW)	W4:Oxidation (HW):1000.00
FIVDARPAMAATSF	44.99	1495.75	14	-3.3	748.88	40.99	9	F9:8785	CUPro22683.raw						Q9UNZ2|NSF1C_HUMAN
LAAAAAAAAATAARNNP	30.89	1494.79	17	10.6	499.276	35.95	17	F17:6050	CUPro22691.raw					5760	Q14549|GBX1_HUMAN
C(+57.02)VVC(+57.02)ARPLEGTSF	42.68	1494.7	13	-8.6	748.349	35.92	9	F9:6794	CUPro22683.raw						Q15942|ZYX_HUMAN	Carbamidomethylation	C1:Carbamidomethylation:1000.00;C4:Carbamidomethylation:1000.00
FSPSVVHLGVPLSVG	48.74	1493.82	15	-2.5	747.918	40.83	21	F21:7636	CUPro22695.raw						P0C0L5|CO4B_HUMAN:P0C0L4|CO4A_HUMAN
SC(+57.02)PAPIGEFEKVC(+57.02)	62.97	1492.67	13	1.4	747.343	32.97	19	F19:4440	CUPro22693.raw						P09486|SPRC_HUMAN	Carbamidomethylation	C2:Carbamidomethylation:1000.00;C13:Carbamidomethylation:1000.00
GGNPLENSGFEPGAF	54.32	1491.66	15	-1.8	746.837	43.86	9	F9:9872	CUPro22683.raw						P21810|PGS1_HUMAN
HLPAEFTPAVHASL	68.55	1488.77	14	-4	745.39	36.82	8	F8:5942	CUPro22682.raw	0					P69905|HBA_HUMAN
FESFGDLSTADAVM	67.04	1488.64	14	-6	745.325	42.35	19	F19:7145	CUPro22693.raw
EY(-18.01)QTFFNPRTFG	43.43	1487.68	12	-0.4	744.849	46.47	22	F22:12086	CUPro22696.raw						P00734|THRB_HUMAN	Dehydration	Y2:Dehydration:13.45
SDGLAHLDNLKGTF	78.81	1486.74	14	-4.8	744.375	34.14	18	F18:5289	CUPro22692.raw						P68871|HBB_HUMAN:P02042|HBD_HUMAN
DIPEVVVSLAW(+15.99)DE	42.87	1486.72	13	-2.4	744.365	50.71	5	F5:11668	CUPro22679.raw						P59666|DEF3_HUMAN:P59665|DEF1_HUMAN	Oxidation (HW)	W11:Oxidation (HW):1000.00
WGK(+14.96)VNVDEVGGEAL	42.23	1486.69	14	-3.6	744.352	42.94	14	F14:7593	CUPro22688.raw		127000				P68871|HBB_HUMAN	Alpha-amino adipic acid	K3:Alpha-amino adipic acid:1000.00
VDPENFRLLGNVL	62.2	1484.8	13	0	743.407	44.46	17	F17:9403	CUPro22691.raw					200000	P68871|HBB_HUMAN:P02042|HBD_HUMAN
VLSPADKTNVK(+172.05)AA	35.44	1484.79	13	3.5	743.404	31.57	3	F3:4862	CUPro22677.raw		25500				P69905|HBA_HUMAN	Menadione hydroquinone derivative	K11:Menadione hydroquinone derivative:52.86
A(+27.99)FSDGLAHLDNLKG	56.94	1484.73	14	-6.6	743.365	40.77	9	F9:8721	CUPro22683.raw						P68871|HBB_HUMAN:P02042|HBD_HUMAN	Formylation	A1:Formylation:98.15
DKLHVDPENFRL	36.4	1481.76	12	-1.7	494.927	33.32	18	F18:5067	CUPro22692.raw						P68871|HBB_HUMAN:P02042|HBD_HUMAN
LRAPSWFDTGLSE	42.14	1477.72	13	-2.5	739.865	40.15	21	F21:7414	CUPro22695.raw						P02511|CRYAB_HUMAN
VDDM(+15.99)PNALSALSDL	52.31	1475.68	14	0.2	738.848	46.33	21	F21:9340	CUPro22695.raw						P69905|HBA_HUMAN	Oxidation (M)	M4:Oxidation (M):1000.00
DIAVDGEPLGRVSF	99.32	1473.75	14	-2.3	737.879	41.81	9	F9:9110	CUPro22683.raw						P62937|PPIA_HUMAN
FDIAVDGEPLGRVS	38.36	1473.75	14	-2.3	737.879	37.51	18	F18:6362	CUPro22692.raw						P62937|PPIA_HUMAN
GYDFGYDGDFYR	92.16	1473.58	12	-0.3	737.799	38.98	8	F8:6675	CUPro22682.raw						P08123|CO1A2_HUMAN
PTGAVLFMGQIN(+.98)KP	87.6	1472.77	14	-14.2	737.382	40.5	9	F9:8586	CUPro22683.raw						P07093|GDN_HUMAN	Deamidation (NQ)	N12:Deamidation (NQ):67.96
ALTNGIYPHKLVF	52.44	1471.82	13	-5.2	736.913	37.62	10	F10:8106	CUPro22684.raw						Q02878|RL6_HUMAN
PTGAVLFMGQINKP	56.31	1471.79	14	-0.7	736.9	39.89	9	F9:8331	CUPro22683.raw						P07093|GDN_HUMAN
WGKVNVDEVGGEAL	53.28	1471.73	14	-6.2	736.868	35.97	13	F13:5442	CUPro22687.raw	0					P68871|HBB_HUMAN
SFPTTKTYFPHF	65.66	1471.71	12	-0.3	736.864	38.3	11	F11:7428	CUPro22685.raw						P69905|HBA_HUMAN
AGDDAPRAVFPSIVG	35.69	1470.75	15	-1.6	736.379	37.82	18	F18:6476	CUPro22692.raw						P68133|ACTS_HUMAN:P60709|ACTB_HUMAN:P63261|ACTG_HUMAN:P62736|ACTA_HUMAN:Q6S8J3|POTEE_HUMAN:A5A3E0|POTEF_HUMAN
VTVQDLRVLPTID	36.14	1467.83	13	-2.5	734.92	41.93	9	F9:9141	CUPro22683.raw						Q8WZ42|TITIN_HUMAN
FESFGDLSTPDAVM(-48.00)	34.55	1466.66	14	-2.9	734.333	42.35	19	F19:7127	CUPro22693.raw						P68871|HBB_HUMAN	Homoserine lactone	M14:Homoserine lactone:1000.00
VAQVPTDPGHFSVL	39.86	1465.76	14	-1.8	733.884	36.79	18	F18:6149	CUPro22692.raw						O14558|HSPB6_HUMAN
LSELHC(+57.02)DKLHVD	77.77	1464.7	12	-2.9	733.357	26.76	16	F16:3672	CUPro22690.raw				22700		P68871|HBB_HUMAN:P02042|HBD_HUMAN:P69891|HBG1_HUMAN:P69892|HBG2_HUMAN	Carbamidomethylation	C6:Carbamidomethylation:1000.00
YC(+57.02)RIPAC(+57.02)IAGER	40.86	1464.7	12	0.5	489.24	31.94	3	F3:4988	CUPro22677.raw						P59666|DEF3_HUMAN:P59665|DEF1_HUMAN	Carbamidomethylation	C2:Carbamidomethylation:1000.00;C7:Carbamidomethylation:1000.00
NQIARLPSGLPVSL	63.79	1463.85	14	-2.6	732.928	39.66	21	F21:7247	CUPro22695.raw						P51884|LUM_HUMAN
EADQPLQAIM(+15.99)EM(+15.99)G	30.96	1463.63	13	0.7	732.821	36.26	5	F5:5897	CUPro22679.raw						O95817|BAG3_HUMAN	Oxidation (M)	M10:Oxidation (M):1000.00;M12:Oxidation (M):1000.00
L(+43.01)MIEQNTKSPLF	33.11	1462.75	12	-1.9	732.38	40.39	9	F9:8509	CUPro22683.raw						P01009|A1AT_HUMAN	Carbamylation	L1:Carbamylation:30.47
FAGDDAPRAVFPSI	53.55	1461.73	14	-3.4	731.867	38.98	20	F20:6438	CUPro22694.raw						P68133|ACTS_HUMAN:P60709|ACTB_HUMAN:P63261|ACTG_HUMAN:P62736|ACTA_HUMAN:Q6S8J3|POTEE_HUMAN:A5A3E0|POTEF_HUMAN
SDRAPFAAPSPFAE	31.56	1461.69	14	-1.4	731.851	36.02	18	F18:5925	CUPro22692.raw						P19971|TYPH_HUMAN
DTASTGKTFPGFFS	40.34	1461.68	14	-5.2	731.842	39.33	19	F19:6280	CUPro22693.raw						P02671|FIBA_HUMAN
NLATTVTEEILEK	61.56	1459.78	13	0	730.896	46.06	6	F6:8486	CUPro22680.raw						O43390|HNRPR_HUMAN
AGEYGAEALERM(+15.99)F	90.64	1458.64	13	-2.9	730.328	35.84	13	F13:5449	CUPro22687.raw	20800					P69905|HBA_HUMAN	Oxidation (M)	M12:Oxidation (M):1000.00
GAFSDGLAHLDNLK	86.01	1456.73	14	2.4	729.375	37.78	8	F8:6246	CUPro22682.raw						P68871|HBB_HUMAN:P02042|HBD_HUMAN
AFSDGLAHLDNLKG	70.26	1456.73	14	-2.1	729.371	32.17	19	F19:4263	CUPro22693.raw						P68871|HBB_HUMAN:P02042|HBD_HUMAN
TM(+15.99)LAPLDPLGHNY	48.23	1456.7	13	-2.7	729.356	37.04	21	F21:6304	CUPro22695.raw	1680					O75339|CILP1_HUMAN	Oxidation (M)	M2:Oxidation (M):1000.00
VLKGDGPVQGIINF	72.33	1455.81	14	-2.1	728.91	39.31	21	F21:7104	CUPro22695.raw						P00441|SODC_HUMAN
AHAGEYGAEALERM(-48.00)	67.42	1455.67	14	1.8	728.846	31.06	4	F4:4949	CUPro22678.raw						P69905|HBA_HUMAN	Homoserine lactone	M14:Homoserine lactone:1000.00
DGN(+.98)YLKPPIPLDL	52.26	1454.77	13	-3.1	728.388	50.42	6	F6:9753	CUPro22680.raw						P51888|PRELP_HUMAN	Deamidation (NQ)	N3:Deamidation (NQ):1000.00
PIKVGDAIPAVEVF	52.45	1453.82	14	-8.8	727.91	46	5	F5:9702	CUPro22679.raw						P30044|PRDX5_HUMAN
DGNYLKPPIPLDL	41.44	1453.78	13	-1.1	727.897	49.62	6	F6:9560	CUPro22680.raw						P51888|PRELP_HUMAN
KIVLDPSGSM(+15.99)NIY	37.5	1451.73	13	-2.7	726.872	33.68	18	F18:5169	CUPro22692.raw						P00751|CFAB_HUMAN	Oxidation (M)	M10:Oxidation (M):1000.00
VAHVDDMPNALSAL	56.55	1451.71	14	-1.9	726.86	40.08	9	F9:8673	CUPro22683.raw		15300				P69905|HBA_HUMAN
IDEKGTEAAGAMFL	70.19	1451.7	14	-2.6	726.854	39.74	9	F9:8258	CUPro22683.raw						P01009|A1AT_HUMAN
LLGPGAGGAGGTGGAGGGAP	33.23	1450.72	20	-0.7	726.365	38.13	14	F14:6296	CUPro22688.raw		11600				O15399|NMDE4_HUMAN
SGFEPGAFDGLKLN	42.97	1450.71	14	-0.1	726.362	38.5	19	F19:6031	CUPro22693.raw						P21810|PGS1_HUMAN
AGFDFSFLPQPPQ	47.88	1449.69	13	-2.2	725.852	50.59	23	F23:13973	CUPro22697.raw						P02452|CO1A1_HUMAN
PPEVKFNKPFVF	84.47	1447.79	12	-2.1	483.602	38.88	17	F17:7050	CUPro22691.raw				7950000	1370000	P01009|A1AT_HUMAN
DFSFLPQP(+15.99)PQEK	31.18	1447.7	12	-1.6	724.855	39.74	18	F18:6919	CUPro22692.raw						P02452|CO1A1_HUMAN	Oxidation or Hydroxylation	P8:Oxidation or Hydroxylation:0.00
SELHC(+57.02)DKLHVDP(-.98)	62.8	1447.69	12	-0.3	724.851	28	4	F4:4012	CUPro22678.raw				6270		P68871|HBB_HUMAN:P02042|HBD_HUMAN:P02100|HBE_HUMAN:P69892|HBG2_HUMAN	Carbamidomethylation; Amidation	C5:Carbamidomethylation:1000.00;P12:Amidation:1000.00
TAQPRLM(+15.99)EPIYL	31.95	1446.75	12	-3.6	724.382	36.08	21	F21:5996	CUPro22695.raw						P13639|EF2_HUMAN	Oxidation (M)	M7:Oxidation (M):1000.00
GGSGAGRLDLPPGFM(+15.99)	45.67	1446.69	15	-1.8	724.352	34.57	20	F20:5157	CUPro22694.raw						O00499|BIN1_HUMAN	Oxidation (M)	M15:Oxidation (M):1000.00
NGLDVTSLRPFDL	36.62	1445.75	13	-2.8	723.881	47.27	6	F6:8890	CUPro22680.raw						P21333|FLNA_HUMAN
NKGEPGSAGPQGPPGP	40.25	1445.69	16	-5.1	723.848	45	20	F20:8146	CUPro22694.raw						P08123|CO1A2_HUMAN
SGYRSGGGFSSGSAGI	34.12	1445.65	16	-3.8	723.831	30.44	8	F8:4364	CUPro22682.raw						P04264|K2C1_HUMAN
MVLSPADKTNVKAA	75.01	1443.78	14	-2.6	722.893	26.66	16	F16:3648	CUPro22690.raw				2670		P69905|HBA_HUMAN
EYGAEALERM(+15.99)FL	68.6	1443.67	12	-2.3	722.841	40.44	21	F21:7460	CUPro22695.raw						P69905|HBA_HUMAN	Oxidation (M)	M10:Oxidation (M):1000.00
IGDKSENVQDLLL	32.15	1442.76	13	-2	722.387	38.72	19	F19:6086	CUPro22693.raw						P54652|HSP72_HUMAN
VC(+57.02)VLAHHFGKEF	41.99	1442.71	12	-1.5	481.911	35.84	4	F4:6868	CUPro22678.raw						P68871|HBB_HUMAN	Carbamidomethylation	C2:Carbamidomethylation:1000.00
LLITNNPYDYAF	49.07	1442.71	12	-4.6	722.358	46.78	23	F23:12319	CUPro22697.raw						P12883|MYH7_HUMAN
SM(+15.99)LAPLDPLGHNY	48.32	1442.69	13	-2.4	722.349	36.79	21	F21:6219	CUPro22695.raw						Q8IUL8|CILP2_HUMAN	Oxidation (M)	M2:Oxidation (M):1000.00
KVNVDEVGGEALGR	63.83	1441.75	14	-1.6	721.882	27.23	21	F21:3521	CUPro22695.raw						P68871|HBB_HUMAN
PVN(+.98)FKLLSHC(+57.02)LL	58.82	1440.78	12	-5.8	481.264	45.81	4	F4:11326	CUPro22678.raw						P69905|HBA_HUMAN:P02008|HBAZ_HUMAN	Deamidation (NQ); Carbamidomethylation	N3:Deamidation (NQ):1000.00;C10:Carbamidomethylation:1000.00
PLPEPEPLPLPLE	33.71	1439.79	13	0.2	720.903	50.33	6	F6:9777	CUPro22680.raw						Q9BTD8|RBM42_HUMAN
ESVGKGAVHDVKDV	47.81	1438.74	14	-2.1	720.377	24.54	10	F10:3178	CUPro22684.raw						P81605|DCD_HUMAN
LSFPTTKTYFPH	33.92	1437.73	12	0	719.872	36.58	8	F8:5918	CUPro22682.raw						P69905|HBA_HUMAN
APDPGFQERFFQ	32.23	1437.67	12	-3.2	719.839	36.33	18	F18:6003	CUPro22692.raw						Q9UHL4|DPP2_HUMAN
KVTIAQGGVLPNIQ	53.55	1436.84	14	-3.8	719.422	38.07	5	F5:6563	CUPro22679.raw						Q96KK5|H2A1H_HUMAN:P0C0S8|H2A1_HUMAN:Q99878|H2A1J_HUMAN:Q9BTM1|H2AJ_HUMAN:Q6FI13|H2A2A_HUMAN:Q16777|H2A2C_HUMAN
L(+27.99)HVDPENFRLLG	41.99	1436.74	12	-4.2	719.375	47.11	5	F5:10185	CUPro22679.raw						P68871|HBB_HUMAN:P02042|HBD_HUMAN	Formylation	L1:Formylation:1000.00
DVFVPDDKQEFV	31.26	1436.68	12	-1.2	719.347	37.54	18	F18:6376	CUPro22692.raw						P12883|MYH7_HUMAN
TQ(+.98)RFFESFGDLS	52.94	1433.65	12	-3.4	717.828	39.98	21	F21:7356	CUPro22695.raw						P68871|HBB_HUMAN:P02042|HBD_HUMAN	Deamidation (NQ)	Q2:Deamidation (NQ):1000.00
VN(+.98)GLDVTSLRPFD	76.02	1432.72	13	-2.8	717.365	42.13	9	F9:9218	CUPro22683.raw						P21333|FLNA_HUMAN	Deamidation (NQ)	N2:Deamidation (NQ):1000.00
PVPYWEVQPATF	37.19	1432.7	12	-2.4	717.357	45.58	22	F22:11640	CUPro22696.raw						P21810|PGS1_HUMAN
IGGIKGASVIFGEAL	39.17	1430.81	15	-5.2	716.41	47.82	3	F3:11867	CUPro22677.raw						O96009|NAPSA_HUMAN
VERGGVVTSNPLGF	35.29	1430.75	14	-3.8	716.38	36.39	19	F19:5346	CUPro22693.raw						P49748|ACADV_HUMAN
AAHLPAEFTPAVHA	68.72	1430.73	14	-0.4	716.372	35.6	5	F5:5793	CUPro22679.raw						P69905|HBA_HUMAN
FLSFPTTKTY(+79.97)F	44.35	1430.65	11	-5.4	716.33	37.26	8	F8:5896	CUPro22682.raw						P69905|HBA_HUMAN	Phosphorylation (STY)	Y10:Phosphorylation (STY):26.02
SFLGEAFDGARDM(+15.99)	80.29	1430.61	13	-2.2	716.312	37.33	19	F19:5693	CUPro22693.raw						P0DJI9|SAA2_HUMAN:P0DJI8|SAA1_HUMAN	Oxidation (M)	M13:Oxidation (M):1000.00
AAHLPAEFTPAVHA(-.98)	38.87	1429.75	14	-1.1	715.88	30.38	23	F23:4925	CUPro22697.raw						P69905|HBA_HUMAN	Amidation	A14:Amidation:1000.00
PVDLSKW(+31.99)SGPLSL	54.07	1429.75	13	-1.5	715.879	41.59	14	F14:7283	CUPro22688.raw		14200				P30086|PEBP1_HUMAN	Dihydroxy	W7:Dihydroxy:8.14
FDFGNLQPGHSVL	31.32	1429.7	13	-2.3	715.855	40.44	21	F21:7515	CUPro22695.raw						Q99536|VAT1_HUMAN
VNVDEVGGEALGRL	79.86	1426.74	14	-3.3	714.376	38.28	8	F8:6386	CUPro22682.raw	37700					P68871|HBB_HUMAN
EEPRGPELGSLEL	54.58	1424.71	13	-1	713.364	37.8	19	F19:5819	CUPro22693.raw						P16157|ANK1_HUMAN
VEVNPKM(+15.99)VM(+15.99)TVF	57.13	1424.7	12	-1.2	713.359	37.08	5	F5:6330	CUPro22679.raw						P13796|PLSL_HUMAN	Oxidation (M)	M7:Oxidation (M):1000.00;M9:Oxidation (M):1000.00
LASVSTVLTSKYR	43.71	1423.8	13	-2.9	712.907	34.78	5	F5:5625	CUPro22679.raw						P69905|HBA_HUMAN
PVLKNPDDPDTVD	37.01	1423.68	13	-2.9	712.847	28.53	8	F8:3957	CUPro22682.raw						Q5D862|FILA2_HUMAN
ATLSELHC(+57.02)DKLH	61.6	1422.69	12	-2.7	712.352	25.21	22	F22:3185	CUPro22696.raw						P68871|HBB_HUMAN	Carbamidomethylation	C8:Carbamidomethylation:1000.00
NVVLQPHQNFLL	37.36	1420.78	12	-3.7	711.396	41.06	4	F4:9240	CUPro22678.raw						P17213|BPI_HUMAN
LMIEQNTKSPLF	72.85	1419.74	12	-3.4	710.876	39.66	9	F9:8272	CUPro22683.raw						P01009|A1AT_HUMAN
IGAVGN(+.98)AGPAGPAGPRG	30.68	1418.73	17	0.5	710.371	43.03	14	F14:7691	CUPro22688.raw		5310				P08123|CO1A2_HUMAN	Deamidation (NQ)	N6:Deamidation (NQ):1000.00
GGVLPNIQAVLLPK	57.89	1417.87	14	-2.6	709.938	47.35	5	F5:10294	CUPro22679.raw						Q96KK5|H2A1H_HUMAN:P0C0S8|H2A1_HUMAN:Q99878|H2A1J_HUMAN:Q9BTM1|H2AJ_HUMAN:Q6FI13|H2A2A_HUMAN:Q16777|H2A2C_HUMAN:Q8IUE6|H2A2B_HUMAN:P16104|H2AX_HUMAN:Q93077|H2A1C_HUMAN
SSSKGSLGGGFSSGGF	66.92	1417.65	16	-2.1	709.83	34.13	8	F8:5231	CUPro22682.raw						P13645|K1C10_HUMAN
YDFGYDGDFYR	88.51	1416.56	11	-2.3	709.287	38.49	8	F8:6424	CUPro22682.raw	16500					P08123|CO1A2_HUMAN
FRVPTANVSVVDL	64.9	1415.78	13	-2.9	708.894	44.7	3	F3:10387	CUPro22677.raw						P04406|G3P_HUMAN
IPPEVKFNKPFV	58.2	1413.8	12	-4.1	707.905	38.59	4	F4:8120	CUPro22678.raw						P01009|A1AT_HUMAN
AGDDAPRAVFPSIV	35.31	1413.73	14	-2.4	707.868	39.54	14	F14:6697	CUPro22688.raw		18600				P68133|ACTS_HUMAN:P60709|ACTB_HUMAN:P63261|ACTG_HUMAN:P62736|ACTA_HUMAN:Q6S8J3|POTEE_HUMAN:A5A3E0|POTEF_HUMAN
DTVSGFRVEYEL	61.9	1413.68	12	-0.4	707.846	41.58	19	F19:6912	CUPro22693.raw						P02751|FINC_HUMAN
DWSEGVQVPSVPI	46.7	1411.7	13	-4.5	706.853	49.24	3	F3:12481	CUPro22677.raw						P08865|RSSA_HUMAN
ILTSRGPGTSFEF	48.37	1410.71	13	-2.6	706.362	39.2	9	F9:8048	CUPro22683.raw						Q99497|PARK7_HUMAN
N(+.98)QYFPLPAEGKF	65.9	1410.68	12	-1.3	706.347	42.7	20	F20:7481	CUPro22694.raw						Q7Z7G0|TARSH_HUMAN	Deamidation (NQ)	N1:Deamidation (NQ):14.02
LHVDPENFRLLG	51.99	1408.75	12	-3	705.378	39.66	9	F9:8226	CUPro22683.raw						P68871|HBB_HUMAN:P02042|HBD_HUMAN
VHLTPEEKTAVNA	35.4	1407.74	13	-2.9	704.873	25.13	22	F22:3157	CUPro22696.raw						P02042|HBD_HUMAN
FFRPSVM(+15.99)EPILG	40.44	1407.72	12	-1.8	704.867	41.84	5	F5:7871	CUPro22679.raw						O60240|PLIN1_HUMAN	Oxidation (M)	M7:Oxidation (M):1000.00
VHLTPEEKTAVNA(-.98)	55.9	1406.75	13	-1.5	704.382	24.52	22	F22:2984	CUPro22696.raw				5990		P02042|HBD_HUMAN	Amidation	A13:Amidation:1000.00
ATRTPIGSFLGSLS	54.1	1405.76	14	-1.9	703.884	45.49	6	F6:8297	CUPro22680.raw						P24752|THIL_HUMAN
FVNW(+15.99)IDSIIQR	42.46	1405.74	11	-0.5	703.875	44.27	12	F12:8168	CUPro22686.raw						P08246|ELNE_HUMAN	Oxidation (HW)	W4:Oxidation (HW):1000.00
THRQVPPQSPLM(+15.99)	31.16	1405.71	12	8.6	703.87	40.21	9	F9:8428	CUPro22683.raw						Q8WUU4|ZN296_HUMAN	Oxidation (M)	M12:Oxidation (M):1000.00
VVVDRKHVPEEV	33.48	1404.77	12	-5.1	469.262	27	9	F9:4309	CUPro22683.raw						Q13867|BLMH_HUMAN
EC(+57.02)RLTPIGDPTM(+15.99)	34.08	1404.64	12	-3	703.324	32.38	5	F5:4905	CUPro22679.raw						Q8WZ42|TITIN_HUMAN	Carbamidomethylation; Oxidation (M)	C2:Carbamidomethylation:1000.00;M12:Oxidation (M):1000.00
VAHVDDM(-48.00)PNALSAL	58.26	1403.7	14	-3.8	702.857	32.91	9	F9:5864	CUPro22683.raw						P69905|HBA_HUMAN	Dethiomethyl	M7:Dethiomethyl:1000.00
P(+43.01)DTGVLTVSWER	37.97	1401.69	12	-3.4	701.849	44.11	9	F9:9993	CUPro22683.raw						P02751|FINC_HUMAN	Carbamylation	P1:Carbamylation:1000.00
GDDAPRAVFPSIVG	32.27	1399.71	14	-1	700.861	37.95	19	F19:5845	CUPro22693.raw						P68133|ACTS_HUMAN:P60709|ACTB_HUMAN:P63261|ACTG_HUMAN:P62736|ACTA_HUMAN:Q6S8J3|POTEE_HUMAN:A5A3E0|POTEF_HUMAN
PVDLSKWSGPLSL	51.1	1397.76	13	-1	699.884	46.79	6	F6:8710	CUPro22680.raw						P30086|PEBP1_HUMAN
S(+42.01)ELHC(+57.02)DKLHVD	40.15	1393.63	11	-2.2	697.821	30.31	4	F4:4691	CUPro22678.raw						P68871|HBB_HUMAN:P02042|HBD_HUMAN:P02100|HBE_HUMAN:P69892|HBG2_HUMAN	Acetylation (N-term); Carbamidomethylation	S1:Acetylation (N-term):1000.00;C5:Carbamidomethylation:1000.00
TNAENEFVTIKK	37.29	1392.72	12	-5.4	697.366	28.64	9	F9:4713	CUPro22683.raw						P04264|K2C1_HUMAN
ALVILAKGAEEM(+15.99)E	41.08	1388.72	13	-2.1	695.367	32.15	21	F21:4784	CUPro22695.raw						Q99497|PARK7_HUMAN	Oxidation (M)	M12:Oxidation (M):1000.00
GEYGAEALERM(+15.99)F	64.7	1387.61	12	0	694.811	38.03	5	F5:6495	CUPro22679.raw						P69905|HBA_HUMAN	Oxidation (M)	M11:Oxidation (M):1000.00
DPENFRLLGNVL	51.11	1385.73	12	-1	693.872	47.72	5	F5:10842	CUPro22679.raw						P68871|HBB_HUMAN:P02042|HBD_HUMAN
GAEALERM(+15.99)FLSF	40.3	1385.66	12	-4.8	693.836	43.2	23	F23:10615	CUPro22697.raw						P69905|HBA_HUMAN	Oxidation (M)	M8:Oxidation (M):1000.00
FESFGDLSTPDAV	36.84	1383.62	13	-2.4	692.815	42.16	19	F19:7079	CUPro22693.raw						P68871|HBB_HUMAN
GGPGGFGPGGYPGGIH	33.97	1382.64	16	-1.4	692.325	31.32	20	F20:4372	CUPro22694.raw						P35908|K22E_HUMAN
DYAGFIFGYQDS	42.95	1381.58	12	-0.4	691.798	49.77	16	F16:13328	CUPro22690.raw				520000		P35443|TSP4_HUMAN:P49747|COMP_HUMAN
VHLTPEEKSAVTA	65.91	1380.72	13	-3.8	691.367	27.03	11	F11:3842	CUPro22685.raw				167000		P68871|HBB_HUMAN
FDQFFGEHLLE	39.46	1380.63	11	-4.7	691.322	46.28	5	F5:9795	CUPro22679.raw						P02511|CRYAB_HUMAN
VHLTPEEKSAVTA(-.98)	58.91	1379.74	13	-2.3	690.876	25.67	16	F16:3341	CUPro22690.raw				1000000	698000	P68871|HBB_HUMAN	Amidation	A13:Amidation:1000.00
DSSLPQNQPFVF	46.04	1377.66	12	-0.6	689.835	46.33	21	F21:9315	CUPro22695.raw						P26885|FKBP2_HUMAN
SIPQPSPLRVLLG	31.44	1375.82	13	-0.9	688.916	47.06	6	F6:8769	CUPro22680.raw						P16112|PGCA_HUMAN
DPAGAEDPLGAIHL	75.25	1374.68	14	-4.4	688.343	42.22	21	F21:8100	CUPro22695.raw						P08567|PLEK_HUMAN
DIPEVVVSLAW(+31.99)D	45.42	1373.67	12	-3	687.841	50.54	4	F4:13537	CUPro22678.raw						P59666|DEF3_HUMAN:P59665|DEF1_HUMAN	Dihydroxy	W11:Dihydroxy:98.53
SELHC(+57.02)D(+21.98)KLHVD	41.06	1373.6	11	-2.3	687.806	27.53	4	F4:3872	CUPro22678.raw						P68871|HBB_HUMAN:P02042|HBD_HUMAN:P02100|HBE_HUMAN:P69892|HBG2_HUMAN	Carbamidomethylation; Sodium adduct	C5:Carbamidomethylation:1000.00;D6:Sodium adduct:34.26
AHAGEYGAEALER	74.58	1372.64	13	-2.2	687.324	25.1	21	F21:3023	CUPro22695.raw						P69905|HBA_HUMAN
IEEM(+15.99)PLNVADLI	44.62	1371.7	12	-3.3	686.853	50.2	6	F6:9713	CUPro22680.raw						P60842|IF4A1_HUMAN	Oxidation (M)	M4:Oxidation (M):1000.00
PENFRLLGNVLV	53.98	1369.77	12	-0.3	685.893	43.46	17	F17:9077	CUPro22691.raw					302000	P68871|HBB_HUMAN:P02042|HBD_HUMAN
R(sub V)LSPADKTNVKAA	30.37	1369.77	13	-10.9	685.884	24.26	16	F16:2933	CUPro22690.raw				25600		P69905|HBA_HUMAN
VAVSAAALVSGGVAQA	34.68	1369.76	16	-4.1	685.883	23.65	22	F22:2729	CUPro22696.raw						Q8NHY2|COP1_HUMAN
VTVSVPEGTAAVAAV	31.29	1369.75	15	4.4	685.883	24.71	11	F11:3145	CUPro22685.raw						O94854|K0754_HUMAN
[truncated: 467 more rows]
