# Supplementary material for: A naturally occurring 22-amino acid fragment of human hemoglobin A inhibits autophagy and HIV-1
Source: Cell Mol Life Sci. 2024 Sep 17;81(1):409. doi: 10.1007/s00018-024-05447-1 (PMC11408460; doi:10.1007/s00018-024-05447-1)
Supplement: Supplementary file 4 — Supplementary file4 (XLSX 335 KB) [file 18_2024_5447_MOESM4_ESM.xlsx]

## Sheet: lung
Peptide	-10lgP	Mass	Length	ppm	m/z	RT	Area Lung 34.39.42 red+Cdm	Accession	PTM	AScore
VLSPADKTNVKAAWGKVGAHAGEYGAEALERMF	106.08	3472.76	33	-3.1	1158.59	27.01	12600000000	P69905
ATLSELHC(+57.02)DKLHVDPENFRLLGNVL	101.03	2889.48	25	-2.8	1445.74	38.28	3350000000	P68871	Carbamidomethylation	C8:Carbamidomethylation:1000.00
AAHLPAEFTPAVHASLDKFL	131.03	2134.12	20	-3.8	1068.06	37.05	1330000000	P69905
VLSPADKTNVKAAW(+31.99)GKVGAHAGEYGAEALERMF	36.87	3504.75	33	-1.8	877.192	41.47	494000000	P69905	Dihydroxy	W14:Dihydroxy:1.11
VLSPADKTNVKAAWGKVGAHAGEYGAEALERM(+15.99)F	64.35	3488.75	33	-1.8	1163.92	32.97	441000000	P69905	Oxidation (M)	M32:Oxidation (M):1000.00
SELHC(+57.02)DKLHVDPENFRLLGNVL	113.62	2604.31	22	-3.8	1303.16	36.87	416000000	P68871:P02042	Carbamidomethylation	C5:Carbamidomethylation:1000.00
VLSPADKTNVKAAW(+15.99)GKVGAHAGEYGAEALERMF	50.07	3488.75	33	0.4	873.195	61.49	401000000	P69905	Oxidation (HW)	W14:Oxidation (HW):0.00
LVTLAAHLPAEFTPAVHASLDKF	97.69	2447.32	23	-1.4	1224.67	38.52	354000000	P69905
TPEEKSAVTALWGKVNVDEVGGEALGRL	99.71	2924.52	28	0	975.849	45.55	193000000	P68871
VLSPADKTNVKAAWGKVGAHAGEYGAEALERM	100.52	3325.69	32	-2.2	1109.57	32.57	172000000	P69905
HC(+57.02)DKLHVDPENFRLLGNVL	106.01	2275.15	19	-3.9	1138.58	35.61	86300000	P68871:P02042	Carbamidomethylation	C2:Carbamidomethylation:1000.00
PENFRLLGNVL	61.63	1270.7	11	-2.5	636.357	43.04	56600000	P68871:P02042
AVRNDEELNKLLGGVTIAQGGVLPNIQ	74.54	2817.53	27	-2.6	940.183	42.06	41800000	Q8IUE6
VLSPADKTNVKAAWGKVGAHAGEYGAEALERMF(+43.04)	62.35	3515.8	33	-14.9	1172.92	33.46	32500000	P69905	Carboxyl modification with ethanolamine	F33:Carboxyl modification with ethanolamine:9.69
WGKVNVDEVGGEALGRLL	111.39	1911.02	18	-1.8	956.516	39	30800000	P68871
AAHLPAEFTPAVHASLDKFLAS	58.73	2292.19	22	-0.1	1147.1	37.19	27300000	P69905
AEIIPQNQKAIASSLKSWNETLTSRL	53.79	2897.56	26	0	966.861	39.14	16800000	O75947
LVVYPWTQRF	41.77	1307.7	10	-2.2	654.857	39.4	16400000	P68871:P02042:P02100:P69891:P69892
VLSPADKTNVKAA	45.67	1312.73	13	2.2	657.376	23.57	15200000	P69905
SELHC(+57.02)DKLHVD	73.25	1351.62	11	-1	676.816	23.87	14300000	P68871:P02042:P02100:P69891:P69892	Carbamidomethylation	C5:Carbamidomethylation:1000.00
VC(+57.02)VLAHHFGKEFTPPVQ	91.21	1964.99	17	-2.6	983.501	29.87	11900000	P68871	Carbamidomethylation	C2:Carbamidomethylation:1000.00
PVNFKLLSHC(+57.02)L	67.91	1326.71	11	-2	664.362	33.54	10200000	P69905	Carbamidomethylation	C10:Carbamidomethylation:1000.00
LAAHLPAEFTPAVHASLDKFLAS	65.67	2405.27	23	-3	802.763	38.74	8570000	P69905
AKVK(+167.98)VDEVGGEALGRL	49.89	1807.91	16	4	904.965	32.49	7990000		3-phosphoglyceryl	K4:3-phosphoglyceryl:4.64
LSPADKTNVKAAWGKVGAHAGEYGAEALERMF	90.98	3373.69	32	0.6	1125.57	35.29	6080000	P69905
KLLSHC(+57.02)L	41.9	869.479	7	0.1	435.747	25.03	4890000	P69905	Carbamidomethylation	C6:Carbamidomethylation:1000.00
VLSPADKTNVKAAWGKVGAHAGEY(-.98)	37.7	2467.3	24	-0.6	823.439	27.5	4870000	P69905	Amidation	Y24:Amidation:1000.00
YQAEWDDYVPKLYEQLSGK	48.06	2331.11	19	-3.7	778.04	41.07	4610000	P30086
ELH(+77.91)C(+57.02)DKLHVDPENFRLLGNVL	60.87	2595.19	21	30.8	1298.64	38.76	4300000	P68871:P02042	Bromination; Carbamidomethylation	H3:Bromination:61.30;C4:Carbamidomethylation:1000.00
ISSGKSDDEVDDPAVELKQFGVAPFTIARNADQEEL	100.87	3889.89	36	-3.1	1297.63	40.65	4270000	P12111
KLHVDPENFRLLGNVL	69.71	1863.04	16	-4.1	932.522	37.22	4250000	P68871:P02042
VLSPADKTNVKAAW(-.98)	53.12	1497.83	14	-1.7	749.921	27.17	4180000	P69905	Amidation	W14:Amidation:1000.00
SELHC(+57.02)DKLHVDPENF	97.03	1838.83	15	-2.9	920.418	28.24	4010000	P68871:P02042:P02100:P69891:P69892	Carbamidomethylation	C5:Carbamidomethylation:1000.00
HVDPENFRLLGNVL	67.13	1621.86	14	-2.1	811.934	38.65	3320000	P68871:P02042
VLSPADKTNVKAAWGKVGAHAGEYGAEALER	85.35	3194.65	31	-0.3	1065.89	29.75	3250000	P69905
GKVGAHAGEYGAEALERM(+15.99)F	106.46	2007.95	19	-1.6	1004.98	28.87	3180000	P69905	Oxidation (M)	M18:Oxidation (M):1000.00
VC(+57.02)VLAHHFG	71.71	1038.51	9	-0.3	520.261	26.83	3110000	P68871	Carbamidomethylation	C2:Carbamidomethylation:1000.00
GDLSTPDAVM(+15.99)GNPKVKAHGKKVLGAFSDGLAHLDNLKGTF	34.18	4121.14	40	-3	1031.29	42.91	2610000	P68871	Oxidation (M)	M10:Oxidation (M):1000.00
DLDGIIAEVKAQYEE	96.06	1691.83	15	0.8	846.921	46.44	2590000	P08729
VLSPADKTNVKAAWGKVGAHAGEYGAEAL	41.64	2909.5	29	-0.3	970.841	30.4	2570000	P69905
VC(+57.02)VLAHHFGKEFTPPVQAA	107.12	2107.07	19	-0.6	1054.54	30.37	2320000	P68871	Carbamidomethylation	C2:Carbamidomethylation:1000.00
EYGAEALERMF	81.08	1314.59	11	0.1	658.303	40.27	2170000	P69905
SQLSELHC(+57.02)DKLHVDPENFRLLGNVL	70.47	2932.49	25	-3.7	978.499	37.66	2080000	P02042	Carbamidomethylation	C8:Carbamidomethylation:1000.00
VLSPADKTNVKAAW(+14.02)	71.54	1512.83	14	-25.7	757.403	27.36	1970000	P69905	Methylation(C-term)	W14:Methylation(C-term):1000.00
VLSPADKTNVKAAWGKVGAHAGE(-.98)	54.58	2304.23	23	-1.9	769.084	26.19	1970000	P69905	Amidation	E23:Amidation:1000.00
VHLTPEEKSAVTALWGKVNVDEVGGEAL	54.75	2947.53	28	-7.3	983.51	2.61	1710000	P68871
ATLSELHC(+57.02)DKLHVDPENFRL	101.56	2393.18	20	-0.4	1197.6	32.83	1640000	P68871	Carbamidomethylation	C8:Carbamidomethylation:1000.00
VLSPADKTNVKA(-.98)	37.96	1240.71	12	-2.5	621.363	23.22	1570000	P69905	Amidation	A12:Amidation:1000.00
VLSPADKTNVKAAWGKVGAHAGEYGAEALERM(-48.00)	67.14	3277.68	32	-2.3	1093.57	28.84	1450000	P69905	Homoserine lactone	M32:Homoserine lactone:1000.00
VLSPADKTNVKAAWGKVGAHAGEYG(-.98)	51.93	2524.32	25	-1.4	842.446	27.39	1450000	P69905	Amidation	G25:Amidation:1000.00
H(+70.04)AGEYGAEALERMF	70.35	1649.75	14	-25.8	825.861	41.54	1430000	P69905	Crotonaldehyde	H1:Crotonaldehyde:1000.00
AAWGK(-1.03)VGAHAGEYGAEALERMF	34.57	2319.07	22	-1.9	774.03	42.01	1390000	P69905	Lysine oxidation to aminoadipic semialdehyde	K5:Lysine oxidation to aminoadipic semialdehyde:1000.00
AWGK(+70.01)VGAHAGEYGAEALERMF	35.97	2319.07	21	-1.9	774.03	42.01	1390000	P69905	N-pyruvic acid 2-iminyl	K4:N-pyruvic acid 2-iminyl:1000.00
HC(+57.02)DKLHVDPENF	80.45	1509.67	12	-1.7	755.84	26.49	1320000	P68871:P02042:P02100:P69891:P69892	Carbamidomethylation	C2:Carbamidomethylation:1000.00
AIRNDEELNKLLGRVTIAQGGVLPNIQ	34.93	2930.63	27	-3.6	977.88	39.37	1250000	P04908:Q93077:Q7L7L0
D(+42.01)DDIAALVVDNGSGMC(+57.02)KAGFAGDDAPRAVF	36.95	3095.4	30	-16.9	1032.79	46.6	1240000	P60709	Acetylation (Protein N-term); Carbamidomethylation	D1:Acetylation (Protein N-term):1000.00;C16:Carbamidomethylation:1000.00
QLSE(+21.98)LHC(+57.02)DKLHVDPENFRLLGNVL	50.69	2867.44	24	-2.1	956.817	43.98	1210000	P02042	Sodium adduct; Carbamidomethylation	E4:Sodium adduct:11.12;C7:Carbamidomethylation:1000.00
VLSPADKTNVKAAWGKVGAHAGEYGAEALERM(-48.00)F	50.42	3424.75	33	-14.3	1142.58	31.34	1040000	P69905	Dethiomethyl	M32:Dethiomethyl:1000.00
G(+183.98)KVKVDEVGGEALGRL	46.44	1809.89	16	24.1	905.976	18.45	1030000		3-Sulfobenzoic succinimidyl ester	G1:3-Sulfobenzoic succinimidyl ester:1000.00
VLSPADKTNVKAAWG(-.98)	46.93	1554.85	15	-2	778.432	27.03	931000	P69905	Amidation	G15:Amidation:1000.00
KLLSHC(+57.02)LL	47.28	982.563	8	0.3	492.289	28.68	914000	P69905	Carbamidomethylation	C6:Carbamidomethylation:1000.00
ATLSELHC(+57.02)DKLHVDPENFR(-.98)	37.27	2279.11	19	0.8	760.712	28.58	908000	P68871	Carbamidomethylation; Amidation	C8:Carbamidomethylation:1000.00;R19:Amidation:1000.00
VLSPADKTNVKAAWGKVGAHAGEYGAEALERM(+15.99)	85.55	3341.68	32	-2.3	1114.9	29.71	896000	P69905	Oxidation (M)	M32:Oxidation (M):1000.00
VVYPWTQRF	56.82	1194.62	9	2.8	598.318	60.28	817000	P68871:P02042:P02100:P69891:P69892
AK(+167.98)VKVDEVGGEALGRL	55.93	1807.91	16	6.2	904.967	51.8	816000		3-phosphoglyceryl	K2:3-phosphoglyceryl:0.00
VLSPADKTNVK(-.98)	39.74	1169.68	11	-2.5	585.844	22.88	812000	P69905	Amidation	K11:Amidation:1000.00
ATLSELH	32.06	769.397	7	-1.8	385.705	25.32	806000	P68871
DKFLASVSTVL	70.95	1178.65	11	0.8	590.335	48.08	707000	P69905
SELHC(+57.02)DKLHVDPENFRLL	79.33	2221.09	18	-2.7	741.37	32.66	684000	P68871:P02042	Carbamidomethylation	C5:Carbamidomethylation:1000.00
ATLSELHC(+57.02)D	61.67	1044.45	9	-2	523.234	25.76	602000	P68871	Carbamidomethylation	C8:Carbamidomethylation:1000.00
ATLSELHC(+57.02)DKLHVDPEN	78.35	1976.93	17	-2.3	989.468	27.01	589000	P68871	Carbamidomethylation	C8:Carbamidomethylation:1000.00
VLSPADKTNVKAAWGKVGAHAGEYGAEA(-.98)	30.74	2795.44	28	-0.8	932.818	28.11	570000	P69905	Amidation	A28:Amidation:1000.00
VGAHAGEYGAEALERMF	52.06	1806.84	17	41.5	904.463	47.17	554000	P69905
VLSPADKTNVKAAWGKV(-.98)	56.01	1782.02	17	-1.6	892.013	26.87	513000	P69905	Amidation	V17:Amidation:1000.00
DKLHVDPENFRLLGNVL	73.71	1978.06	17	-4.2	990.035	39.18	507000	P68871:P02042
AKVK(+170.04)VDEVGGEALGRL	43.54	1809.96	16	-19.1	905.971	4.51	479000		Menadione quinone derivative	K4:Menadione quinone derivative:0.00
H(+226.08)AGEYGAEALERMF	66.8	1805.79	14	8.6	903.908	44.79	439000	P69905	Biotinylation	H1:Biotinylation:1000.00
SELHC(+57.02)DKL	54.62	1000.46	8	-1.9	501.239	23.76	424000	P68871:P02042:P02100:P69891:P69892	Carbamidomethylation	C5:Carbamidomethylation:1000.00
SPADKTNVKAA	48.82	1100.58	11	-4.3	551.296	23.64	401000	P69905
AAHLPAEFT(-18.01)PAVHASLDKFL	41.66	2116.11	20	-3.9	530.033	37	346000	P69905	Dehydration	T9:Dehydration:11.86
AAWGKVGAHAGEYGAEALERMF	75.46	2320.11	22	-9.3	774.369	36.35	343000	P69905
VHLTPEEKSAVTAL(-.98)	51.62	1492.83	14	-1.2	747.419	29.37	334000	P68871	Amidation	L14:Amidation:1000.00
GKVGAHAGEYGAEALERMF	130.45	1991.95	19	-4.7	996.979	32.99	327000	P69905
VLSPADKTNVKAAW(+31.99)	41.26	1530.8	14	-0.9	766.409	24.44	317000	P69905	Dihydroxy	W14:Dihydroxy:22.45
SELHC(+57.02)DKLHVDPENFR	35.85	1994.93	16	8	665.988	25.78	295000	P68871:P02042	Carbamidomethylation	C5:Carbamidomethylation:1000.00
VLSPADKTNVKAAWGKVG(-.98)	57.66	1839.04	18	-2.9	920.523	27.03	286000	P69905	Amidation	G18:Amidation:1000.00
TNVKAAWGKVGAHAGEYGAEALERMF	102.19	2762.36	26	-2	921.792	35.34	245000	P69905
ATLSELHC(+57.02)D(-.98)	53.24	1043.47	9	-2.1	522.741	24.98	244000	P68871	Carbamidomethylation; Amidation	C8:Carbamidomethylation:1000.00;D9:Amidation:1000.00
VLSPADKTNVKAAWGKVGA	45.8	1911.06	19	1.3	638.027	27.66	241000	P69905
ATLSELHC(+57.02)DK(-.98)	56.08	1171.57	10	-1.7	586.789	23.53	218000	P68871	Carbamidomethylation; Amidation	C8:Carbamidomethylation:1000.00;K10:Amidation:1000.00
AK(+170.04)VKVDEVGGEALGRL	50.96	1809.96	16	-18	905.972	35.53	214000		Menadione quinone derivative	K2:Menadione quinone derivative:0.00
VLSPADKTNVKAAWGK(-.98)	71.09	1682.95	16	-0.7	842.48	25.03	205000	P69905	Amidation	K16:Amidation:1000.00
ATLSELHC(+57.02)D(+21.98)KLHVD	47.14	1658.77	14	-2.3	830.39	26.43	199000	P68871	Carbamidomethylation; Sodium adduct	C8:Carbamidomethylation:1000.00;D9:Sodium adduct:29.24
LSPADKTN(+.98)VKAAWGKVGAHAGEYGAEALERMF	61.25	3374.67	32	2.7	1125.9	35.66	189000	P69905	Deamidation (NQ)	N8:Deamidation (NQ):1000.00
ATLSELHC(+57.02)DKLHVDP(-.98)	35.38	1732.86	15	-1.2	867.434	26.7	186000	P68871	Carbamidomethylation; Amidation	C8:Carbamidomethylation:1000.00;P15:Amidation:1000.00
ENPFAQGALKSEDC(+57.02)	85.17	1564.68	14	-1.7	783.347	29.92	186000	P06396	Carbamidomethylation	C14:Carbamidomethylation:1000.00
ATLSELHC(+57.02)DKLH(-.98)	40.5	1421.71	12	-2.3	711.86	24.25	186000	P68871	Carbamidomethylation; Amidation	C8:Carbamidomethylation:1000.00;H12:Amidation:1000.00
TPEEKSAVTALWGKVN(+.98)VDEVGGEALGRL	74.86	2925.51	28	5.4	976.182	51.45	181000	P68871	Deamidation (NQ)	N16:Deamidation (NQ):1000.00
D(+42.01)DDIAALVVDNGSGM(+15.99)C(+57.02)KAGFAGDDAPRAVF	58.23	3111.39	30	-4.3	1038.13	44.8	167000	P60709	Acetylation (Protein N-term); Oxidation (M); Carbamidomethylation	D1:Acetylation (Protein N-term):1000.00;M15:Oxidation (M):1000.00;C16:Carbamidomethylation:1000.00
C(+57.02)GKIEVEKPFAIAKE	38.81	1717.91	15	-3.4	859.958	27.02	164000	P23284	Carbamidomethylation	C1:Carbamidomethylation:1000.00
VDPENFRLLGNVL	34.78	1484.8	13	-2.9	743.404	42.99	158000	P68871:P02042
SELHC(+57.02)DKLHVDPEN(+.98)FRLLGN(+.98)VL	31.39	2606.28	22	7.8	1304.16	39.94	153000	P68871:P02042	Carbamidomethylation; Deamidation (NQ)	C5:Carbamidomethylation:1000.00;N14:Deamidation (NQ):1000.00;N20:Deamidation (NQ):1000.00
AAHLPAEFTPAVHASLDKF	110.81	2021.04	19	-3.3	1011.52	33.12	142000	P69905
VLSPADKTNVKAAWGKVGAHA(-.98)	57.59	2118.17	21	-0.8	1060.09	26.03	140000	P69905	Amidation	A21:Amidation:1000.00
VHLTPEEKSAV(-.98)	47.72	1207.66	11	0	604.835	24.02	132000	P68871	Amidation	V11:Amidation:1000.00
AAHLPAEFTPAVHASLDK(+114.04)F	71.15	2135.08	19	13.8	1068.56	54.11	132000	P69905	Ubiquitin	K18:Ubiquitin:12.33
VLSPADKTNVK	42.52	1170.66	11	-2.6	586.336	23.23	132000	P69905
DELLAQHAAGALGLPDLV	30.18	1801.96	18	-38.6	901.951	44.85	131000	P58107
AAHLPAEFTPAVHASLDK(-.98)	61.42	1872.98	18	1.3	625.336	28.95	110000	P69905	Amidation	K18:Amidation:1000.00
SELHC(+57.02)DKLHVDPENF(-.98)	61.57	1837.84	15	-0.4	919.928	27.6	98700	P68871:P02042:P69891:P69892:P02100	Carbamidomethylation; Amidation	C5:Carbamidomethylation:1000.00;F15:Amidation:1000.00
KVGAHAGEYGAEALERM(-48.00)F	54.79	1886.93	18	0.4	629.983	25.64	92900	P69905	Dethiomethyl	M17:Dethiomethyl:1000.00
VLSPADKTNVKAAW	63.94	1498.81	14	2	750.416	28.07	88500	P69905
VLSPADKTNVKAAWGK(-1.03)VGAHAGEYGAEALERMF	56.79	3471.72	33	3.9	1158.25	34.89	82500	P69905	Lysine oxidation to aminoadipic semialdehyde	K16:Lysine oxidation to aminoadipic semialdehyde:0.00
TVEPVPEGAQLSFGNF	98.96	1690.82	16	-1.2	846.416	44.97	81100	P98160
AQYLQQC(+57.02)PFEDHVKLVNEVTE	77.3	2546.21	21	1	1274.11	33.9	72500	P02768	Carbamidomethylation	C7:Carbamidomethylation:1000.00
VHLTPEEK(-.98)	44.29	950.519	8	-0.1	476.267	22.81	69200	P68871:P02042	Amidation	K8:Amidation:1000.00
TPEEKSAVTAL	56.57	1144.6	11	-1.1	573.305	26.93	64600	P68871
SELHC(+57.02)DKLHVDPE(-.98)	60.65	1576.73	13	-2	789.371	24.22	62100	P68871:P02042:P69891:P69892:P02100	Carbamidomethylation; Amidation	C5:Carbamidomethylation:1000.00;E13:Amidation:1000.00
SELHC(+57.02)DKLHV(-.98)	66.62	1235.61	10	-2	618.81	23.76	60300	P68871:P02042:P69891:P69892:P02100	Carbamidomethylation; Amidation	C5:Carbamidomethylation:1000.00;V10:Amidation:1000.00
GPTGTGESKC(+57.02)PLM	68.79	1333.6	13	-1.6	667.807	26.35	60300	P02766	Carbamidomethylation	C10:Carbamidomethylation:1000.00
SELHC(+57.02)DKLHVDPENFRLLG	106.14	2278.12	19	-4.8	1140.06	32.38	60000	P68871:P02042	Carbamidomethylation	C5:Carbamidomethylation:1000.00
ATLSELHC(+57.02)D(+37.95)KLHVD	35.12	1674.73	14	2.1	838.376	26.43	55400	P68871	Carbamidomethylation; Replacement of 2 protons by calcium	C8:Carbamidomethylation:1000.00;D9:Replacement of 2 protons by calcium:22.68
SELHC(+57.02)DKLHVDPEN(-18.01)	86.93	1673.75	14	-0.2	837.88	24.25	52200	P68871:P02042:P69891:P69892:P02100	Carbamidomethylation; Dehydration	C5:Carbamidomethylation:1000.00;N14:Dehydration:14.71
A(+42.01)TKAVC(+57.02)VLKGDGPVQGIINF	109.36	2128.14	20	-1	1065.07	41.61	45300	P00441	Acetylation (Protein N-term); Carbamidomethylation	A1:Acetylation (Protein N-term):1000.00;C6:Carbamidomethylation:1000.00
DVKAPKMDVNVGDIDIEGPEGKLK(+14.02)GPK(+14.02)	32.2	2876.53	27	12.1	959.863	42.04	44500	Q09666	Methylation(KR)	K24:Methylation(KR):0.00;K27:Methylation(KR):0.00
SPADKTNVKAAWGKVGAHAGEYGAEALERMF	64.07	3260.6	31	-2	1087.87	34.97	43400	P69905
VHLTPEEK	49.35	951.503	8	-3.4	476.757	23.21	41000	P68871:P02042
SALSDLHAHKLRVD	75.19	1560.84	14	-3.1	781.423	25.4	37100	P69905
VLSPADKTNVKAAWGK	83.53	1683.93	16	-3.1	842.97	25.19	35800	P69905
VLSPADKTNVKAAWGKVGA(-.98)	60.09	1910.07	19	-3	956.041	26.87	30500	P69905	Amidation	A19:Amidation:1000.00
VGEIRRTAQAAAALRRGD	34.33	1910.06	18	6.4	956.041	26.87	30500	P51570
VLSPADKTNVKAAWGK(+226.08)	53.74	1910.01	16	31.3	956.041	26.87	30500	P69905	Biotinylation	K16:Biotinylation:107.22
MC(+57.02)QGGDFTRHNGTGGKSIYGEKFEDENF	46.38	3180.37	28	1.1	1061.13	28	29800	P62937	Carbamidomethylation	C2:Carbamidomethylation:1000.00
SELHC(+57.02)DKLHV	35.04	1236.59	10	-2.7	413.204	24.25	26600	P68871:P02042:P02100:P69891:P69892	Carbamidomethylation	C5:Carbamidomethylation:1000.00
ATLSELHC(+57.02)DKLHVDPEN(-18.01)	81.72	1958.92	17	-2.6	980.462	27.21	24700	P68871	Carbamidomethylation; Dehydration	C8:Carbamidomethylation:1000.00;N17:Dehydration:28.36
GKVGAHAGEY(-2.02)	49.79	985.462	10	-1.4	493.737	22.62	17800	P69905	2-amino-3-oxo-butanoic_acid	Y10:2-amino-3-oxo-butanoic_acid:1000.00
VGAHAGEYGAEALERM(-48.00)F	49.02	1758.83	17	1.1	587.285	27.67	16900	P69905	Dethiomethyl	M16:Dethiomethyl:1000.00
VC(+57.02)VLAHHFGKE	41.13	1295.64	11	-2.6	648.828	24.86	16800	P68871	Carbamidomethylation	C2:Carbamidomethylation:1000.00
ATLSELHC(+57.02)DK	58.29	1172.55	10	-6.6	587.278	24.06	16100	P68871	Carbamidomethylation	C8:Carbamidomethylation:1000.00
LVTLAS(-15.99)HLPSDFTPAVHASLDKF	32.48	2449.3	23	8.2	817.447	63.22	15400		Deoxy	S6:Deoxy:7.77
HAHKLRVD	35.74	974.541	8	-1.7	488.277	21.85	14500	P69905
VLSPADKTNVKAAWGKVGAH	70	2048.12	20	3.9	1025.07	25.76	10900	P69905
VHLTPEEKSAV	62.85	1208.64	11	-4.3	605.325	24.4	8570	P68871
ATLSELHC(+57.02)DKLHVD(-.98)	35.11	1635.8	14	-2.4	818.907	25.92	5790	P68871	Carbamidomethylation; Amidation	C8:Carbamidomethylation:1000.00;D14:Amidation:1000.00
SELHC(+57.02)DKLHVDPEN(+.98)FRLLGNVL	54.09	2605.3	22	1.3	1303.66	39.98	2230	P68871:P02042	Carbamidomethylation; Deamidation (NQ)	C5:Carbamidomethylation:1000.00;N14:Deamidation (NQ):34.81
WGK(+26.02)VNVDEVGGEALGRL	66.79	1823.95	17	-29.2	912.957	46.02	2120	P68871	Acetaldehyde +26	K3:Acetaldehyde +26:1000.00
A(+71.04)SLSELHC(+57.02)DKLHVDPENFRLLGNVL	30.78	2946.5	25	-3.5	983.171	38.23	0		Propionamide (K, X@N-term); Carbamidomethylation	A1:Propionamide (K, X@N-term):23.78;C8:Carbamidomethylation:1000.00
WGKVNVDEVGGEALGRL	106.45	1797.94	17	-1.8	899.974	34.58	0	P68871
SELHC(+57.02)DKLHVDPEN	76.73	1691.76	14	-1.7	846.885	24.19	0	P68871:P02042:P02100:P69891:P69892	Carbamidomethylation	C5:Carbamidomethylation:1000.00
W(+27.99)GKVNVDEVGGEALGRL	77	1825.93	17	-5.2	913.969	33.88	0	P68871	Formylation (Protein N-term)	W1:Formylation (Protein N-term):1000.00
ATLSELHC(+57.02)DKLHVDPE(-.98)	70.93	1861.9	16	-2.5	931.955	26.77	0	P68871	Carbamidomethylation; Amidation	C8:Carbamidomethylation:1000.00;E16:Amidation:1000.00
ATLSELHC(+57.02)DKLHVDPENFR	54.73	2280.1	19	1.4	761.04	29.13	0	P68871	Carbamidomethylation	C8:Carbamidomethylation:1000.00
VLSPADKTNVKAA(-.98)	50.92	1311.75	13	-1.5	656.882	23.3	0	P69905	Amidation	A13:Amidation:1000.00
ISSGKSDDEVDDPAVELKQ(+.98)FGVAPFTIARNADQEEL	77.68	3890.87	36	-0.3	1297.96	41.14	0	P12111	Deamidation (NQ)	Q19:Deamidation (NQ):33.39
VLSPADKTNVKAAWGK(+58.01)VGAHAGEYGAEALERMF	33.05	3530.76	33	3.9	1177.93	49.15	0	P69905	Carboxymethyl (KW, X@N-term)	K16:Carboxymethyl (KW, X@N-term):0.00
LSPADKTNVKAAWGK(+156.12)VGAHAGEYGAEALERMF	40.05	3529.8	32	-7.9	1177.6	57.98	0	P69905	4-hydroxynonenal (HNE)	K15:4-hydroxynonenal (HNE):4.75
VLSPADKTNVKAAWGK(+31.99)VGAHAGEYGAEALERMF	35.02	3504.75	33	-6.5	877.188	47.24	0	P69905	Dihydroxy	K16:Dihydroxy:11.10
LSPADKTNVK(+97.02)AAWGKVGAHAGEYGAEALERMF	45.48	3470.7	32	7.2	1157.92	34.67	0	P69905	Maleimide	K10:Maleimide:3.56
VLSPADKTNVKAAW(+15.99)GKVGAHAGEYGAEALERM	32.23	3341.68	32	-0.3	1114.9	29.05	0	P69905	Oxidation (HW)	W14:Oxidation (HW):41.57
VLSPADKTN(+.98)VKAAWGKVGAHAGEYGAEALERM	36.1	3326.67	32	3.6	1109.9	31.91	0	P69905	Deamidation (NQ)	N9:Deamidation (NQ):1000.00
SPADKTNVKAAWGK(-1.03)VGAHAGEYGAEALERMF	31.13	3259.57	31	5.8	815.905	34.72	0	P69905	Lysine oxidation to aminoadipic semialdehyde	K14:Lysine oxidation to aminoadipic semialdehyde:0.88
VAHVDDMPNALSALSDLHAHKLRVDPVNF	32.05	3180.61	29	3.5	1061.22	36.89	0	P69905
DAPEEEDHVLVLRKSNFAEALAAHKYLL	40.71	3177.65	28	-6.4	1060.22	35.59	0	P07237
H(+156.12)LTPEEKSAVTALWGKVNVDEVGGEAL	44.5	3004.58	27	0	1002.53	40.1	0	P68871	4-hydroxynonenal (HNE)	H1:4-hydroxynonenal (HNE):16.36
T(+42.01)PEEK(+14.02)SAVTALWGKVNVDEVGGEALGRL	34.13	2980.55	28	-5.8	994.518	38.69	0	P68871	Acetylation (Protein N-term); Methylation(KR)	T1:Acetylation (Protein N-term):1000.00;K5:Methylation(KR):18.61
TPEEKSAVTALWGK(-1.03)VNVDEVGGEALGRL	49.89	2923.49	28	4.6	975.509	51.38	0	P68871	Lysine oxidation to aminoadipic semialdehyde	K14:Lysine oxidation to aminoadipic semialdehyde:10.16
SALSDLHAHKLRVDPVNFKLLSHC(+57.02)L	55.35	2869.54	25	0.4	957.52	33.23	0	P69905	Carbamidomethylation	C24:Carbamidomethylation:1000.00
EEKS(+75.98)AVTALWGKVNVDEVGGEALGRL	30.61	2802.4	26	33	935.173	2.91	0	P68871	EDT	S4:EDT:0.00
TNVKAAWGK(-1.03)VGAHAGEYGAEALERMF	43.83	2761.33	26	0	921.45	35.38	0	P69905	Lysine oxidation to aminoadipic semialdehyde	K9:Lysine oxidation to aminoadipic semialdehyde:24.47
VLSPADKTNVKAAWGKVGAHAGEYGAE(-.98)	44.04	2724.4	27	-2.9	909.137	27.13	0	P69905	Amidation	E27:Amidation:1000.00
LVTLAAHLPAEFTPAVHASN(sub L)DKF	31.44	2448.28	23	17.2	817.115	59.94	0	P69905
YGAEALERMFLSFPTTKTYF(-.98)	45.44	2370.17	20	2.9	1186.1	35.72	0	P69905	Amidation	F20:Amidation:1000.00
HC(+57.02)DKLHVDPENFRLLGN(+.98)VL	60.1	2276.14	19	1.3	1139.08	36.19	0	P68871:P02042	Carbamidomethylation; Deamidation (NQ)	C2:Carbamidomethylation:1000.00;N17:Deamidation (NQ):16.36
VLSPADKTNVKAAWGKVGAHAG	40.02	2176.18	22	0.9	726.4	25.98	0	P69905
VLSPADKTNVKAAWGKVGAHAG(-.98)	38.07	2175.19	22	-3.1	726.069	25.29	0	P69905	Amidation	G22:Amidation:1000.00
AAHLPAEFTPAVHAS(+114.04)LDKF	46.84	2135.08	19	14.7	1068.56	42.64	0	P69905	Ubiquitin	S15:Ubiquitin:28.36
L(sub A)TKAVC(+57.02)VLKGDGPVQGIINF	36.09	2128.17	20	1.3	1065.09	42.2	0	P00441	Carbamidomethylation	C6:Carbamidomethylation:1000.00
VLSPADKTNVKAAWGKVGAHA	53.68	2119.15	21	5.6	1060.59	26.59	0	P69905
ATLSELHC(+57.02)DKLHVDPEN(-.98)	63.52	1975.94	17	-5.4	988.973	26.49	0	P68871	Carbamidomethylation; Amidation	C8:Carbamidomethylation:1000.00;N17:Amidation:1000.00
VC(+57.02)VLAHHFGKEFTPPVQ(+.98)	40.57	1965.98	17	5.3	984.001	30.07	0	P68871	Carbamidomethylation; Deamidation (NQ)	C2:Carbamidomethylation:1000.00;Q17:Deamidation (NQ):1000.00
WGK(+70.01)VNVDEVGGEALGRL	58.18	1867.94	17	-1	934.978	40.09	0	P68871	N-pyruvic acid 2-iminyl	K3:N-pyruvic acid 2-iminyl:1000.00
GRLLVVYPWTQRF	72.64	1633.91	13	-4	817.959	37.53	0	P68871:P02042:P02100:P69891:P69892
HAGEYGAEALERMF	108.77	1579.71	14	-4.2	790.858	35.32	0	P69905
AC(+57.02)LMGKGMKRV	49.22	1249.65	11	-8.4	625.825	24.14	0	P13796	Carbamidomethylation	C2:Carbamidomethylation:1000.00
LEHMC(+57.02)RL	34.76	957.452	7	-1.1	479.733	24.78	0	P14618	Carbamidomethylation	C5:Carbamidomethylation:1000.00
VHLTPEEKSAVTALWGKVNVDEVGGEALGRL	106.16	3273.74	31	-2.3	1092.25	61.96		P68871
VTLAAHLPAEFTPAVHASLDKFL	93.16	2447.32	23	-0.3	816.781	39.8		P69905
VHLTPEEKSAVTALW(+15.99)GKVNVDEVGGEALGRL	86.46	3289.73	31	-4.3	1097.58	34.6		P68871	Oxidation (HW)	W15:Oxidation (HW):38.29
VHLTPEEKTAVNALWGKVNVDAVGGEALGRL	103.81	3242.74	31	-1.7	1081.92	47.09		P02042
VHLTPEEKSAVTALW(+31.99)GKVNVDEVGGEALGRL	87.81	3305.73	31	-6	1102.91	46.05		P68871	Dihydroxy	W15:Dihydroxy:28.86
VLSPADKTNVKAAWGKVGAH(+15.99)AGEYGAEALERMF	36.9	3488.75	33	-2.4	873.193	39.06		P69905	Oxidation (HW)	H20:Oxidation (HW):6.67
H(+156.12)LTPEEKSAVTALWGKVNVDEVGGEALGRL	83.01	3330.78	30	-8.5	1111.26	45.34		P68871	4-hydroxynonenal (HNE)	H1:4-hydroxynonenal (HNE):36.87
ATLSELHC(+57.02)DKLHVDPENFRLLGNVLV	49.8	2988.55	26	-1.5	997.189	45.78		P68871	Carbamidomethylation	C8:Carbamidomethylation:1000.00
PVNFKLLSHC(+57.02)LL	66.01	1439.8	12	-3	720.903	36.61		P69905	Carbamidomethylation	C10:Carbamidomethylation:1000.00
VHLTPEEKSAVTALWGKVNVDEVGGEALGR	93.39	3160.65	30	0.3	1054.56	36.36		P68871
ATLSELHC(+57.02)DKLHVDPENFRLLG	109.58	2563.29	22	-5.9	1282.64	34.14		P68871	Carbamidomethylation	C8:Carbamidomethylation:1000.00
SELHC(+57.02)DKLHVDPENFK(+42.01)LLGNVLV	39.55	2717.38	23	0.8	906.803	38.44		P69891:P69892	Carbamidomethylation; Acetylation (K)	C5:Carbamidomethylation:1000.00;K16:Acetylation (K):43.00
EAIPMSIPPEVKFNKPFVF	64.99	2189.16	19	-1.9	1095.59	41.54		P01009
HLTPEEKS(+100.02)AVTALWGKVNVDEVGGEALGRL	43.21	3274.68	30	12.8	1092.58	52.07		P68871	Methylmalonylation on Serine	S8:Methylmalonylation on Serine:1000.00
TLAAH(+156.12)LPAEFTPAVHASLDKFL	34.05	2504.37	22	-14.4	835.784	40.14		P69905	4-hydroxynonenal (HNE)	H5:4-hydroxynonenal (HNE):74.64
LVVDNGSGMC(+57.02)KAGFAGDDAPRAVF	82.33	2453.15	24	-4.5	1227.58	33.9		P60709	Carbamidomethylation	C10:Carbamidomethylation:1000.00
GKVNVDEVGGEALGRL	113.67	1611.86	16	-1.2	806.935	31.18		P68871
LVVYPWTQRFFE	72.77	1583.81	12	1.2	792.915	43.45		P68871:P02042
HAHKLRVDPVNFKLLSHC(+57.02)LL	46.47	2396.33	20	1.9	799.784	43.35		P69905	Carbamidomethylation	C18:Carbamidomethylation:1000.00
DAHKSEVAHRFKDLGEENFKALVL	69.74	2752.43	24	-0.6	918.483	31.83		P02768
SELHC(+57.02)DKLHVDPENFRLLGNVLV	43.14	2703.38	23	0.3	902.134	37.31		P68871:P02042	Carbamidomethylation	C5:Carbamidomethylation:1000.00
GAEALERM(+15.99)F	51.4	1038.48	9	-1.7	520.247	29.34		P69905	Oxidation (M)	M8:Oxidation (M):1000.00
LVVDNGSGM(+15.99)C(+57.02)KAGFAGDDAPRAVF	73.26	2469.14	24	-0.6	824.054	32.21		P60709	Oxidation (M); Carbamidomethylation	M9:Oxidation (M):1000.00;C10:Carbamidomethylation:1000.00
W(+15.99)GKVNVDEVGGEALGRL	85.3	1813.93	17	-1.8	907.972	33.28		P68871	Oxidation (HW)	W1:Oxidation (HW):1000.00
SELHC(+57.02)DKLHVDPENFRL	103.83	2108.01	17	-3.4	1055.01	30.46		P68871:P02042	Carbamidomethylation	C5:Carbamidomethylation:1000.00
FQVLPWLKEKLQDEDLG	68.68	2057.08	17	-1.3	1029.55	41.2		P00751
EVGGEALGRL	50.6	999.535	10	-2.2	500.774	29.99		P68871
VVDNGSGMC(+57.02)KAGFAGDDAPRAVF	100.58	2340.06	23	-1.7	1171.04	31.83		P60709	Carbamidomethylation	C9:Carbamidomethylation:1000.00
ATLSELHC(+57.02)DKLHVD	76.32	1636.79	14	-2.6	819.399	26.49		P68871	Carbamidomethylation	C8:Carbamidomethylation:1000.00
KVNVDEVGGEALGRL	96.51	1554.84	15	-1.4	778.424	31.18		P68871
LTPEEKSAVTALWGKVNVDEVGGEALGRL	42.49	3037.61	29	-2.5	1013.54	40.1		P68871
VHLTPEEKSAVTAL	78.75	1493.81	14	2.4	747.914	28.85		P68871
SDLHAHKLRVDPVNFKLLSHC(+57.02)LL	45.19	2711.47	23	-3.8	904.827	33.27		P69905	Carbamidomethylation	C21:Carbamidomethylation:1000.00
HC(+57.02)DKLHVDPENFRLLG	96	1948.96	16	2.1	975.488	30.81		P68871:P02042	Carbamidomethylation	C2:Carbamidomethylation:1000.00
H(+27.99)LTPEEKSAVTALWGKVNVDEVGGEALGRL	51.84	3202.66	30	5	1068.57	35.42		P68871	Formylation (Protein N-term)	H1:Formylation (Protein N-term):1000.00
GTC(+57.02)QDAAIVGYKDSPSVW	106.65	1952.89	18	-3.6	977.451	34.97		P07737	Carbamidomethylation	C3:Carbamidomethylation:1000.00
VHLTPEEKTAVNALW(+15.99)GKVNVDAVGGEALGRL	73.88	3258.74	31	-2.2	1087.25	35.64		P02042	Oxidation (HW)	W15:Oxidation (HW):27.74
H(+28.03)LTPEEKSAVTALWGKVNVDEVGGEALGRL	48.79	3202.7	30	-9.1	1068.56	33.79		P68871	Ethylation	H1:Ethylation:8.26
VAHVDDM(+15.99)PNALSALSDL	56.93	1782.85	17	-1.8	892.429	40.23		P69905	Oxidation (M)	M7:Oxidation (M):1000.00
VHLTPEEKSAVTALWGKVNVD	44.49	2292.21	21	2.1	765.079	35.34		P68871
VHLTPEEK(+15.99)TAVNALWGKVNVDAVGGEALGRL	51.18	3258.74	31	-4.1	1087.25	41.15		P02042	Oxidation or Hydroxylation	K8:Oxidation or Hydroxylation:0.00
VVDNGSGM(+15.99)C(+57.02)KAGFAGDDAPRAVF	68.91	2356.06	23	-3.9	1179.03	30.11		P60709	Oxidation (M); Carbamidomethylation	M8:Oxidation (M):1000.00;C9:Carbamidomethylation:1000.00
AGNSEVILPVPAFNVINGGSHAGNKLAMQEF	32.37	3180.6	31	2.9	1061.21	42.04		P06733
VHLTPEEKSAVT(-.98)	64.98	1308.7	12	-0.8	655.359	24.19		P68871	Amidation	T12:Amidation:1000.00
E(sub S)TVHEILC(+57.02)KLSLEGDH	41.93	1878.91	16	-4.6	940.46	39.94		A6NMY6:P07355	Carbamidomethylation	C8:Carbamidomethylation:1000.00
ALWGK(-1.03)VNVDEVGGEALGRL	50.98	1981.03	19	-0.3	991.52	45.62		P68871	Lysine oxidation to aminoadipic semialdehyde	K5:Lysine oxidation to aminoadipic semialdehyde:1000.00
LWGK(+70.01)VNVDEVGGEALGRL	35.09	1981.03	18	-0.3	991.52	45.62		P68871	N-pyruvic acid 2-iminyl	K4:N-pyruvic acid 2-iminyl:1000.00
Q(-17.03)AEWDDYVPKLYEQLSGK	76.45	2151.02	18	-0.1	1076.52	46.3		P30086	Pyro-glu from Q	Q1:Pyro-glu from Q:1000.00
VADENPFAQGALKSEDC(+57.02)F	116.94	1996.88	18	-2.2	999.447	36.61		P06396	Carbamidomethylation	C17:Carbamidomethylation:1000.00
E(+164.06)LHC(+57.02)DKLHVDPENFRLLGNVL	35.09	2681.34	21	-4.7	894.783	41.54		P68871:P02042	O-Diisopropylphosphorylation; Carbamidomethylation	E1:O-Diisopropylphosphorylation:8.19;C4:Carbamidomethylation:1000.00
VHLTPEEKSAVTA(-.98)	44.05	1379.74	13	-1.9	690.876	24.34		P68871	Amidation	A13:Amidation:1000.00
QLSELHC(+57.02)D(+21.98)KLHVDPENFRLLGNVL	31.39	2867.44	24	4.7	956.824	42.49		P02042	Carbamidomethylation; Sodium adduct	C7:Carbamidomethylation:1000.00;D8:Sodium adduct:8.64
GAEALERMF	55.05	1022.49	9	-0.3	512.25	35.39		P69905
VHLTPEEKTAVNALW(+17.99)GKVNVDAVGGEALGRL	54.45	3260.73	31	0.8	1087.92	36.1		P02042	Fluorination	W15:Fluorination:1000.00
HC(+57.02)DKLHVDPENFRL	59.72	1778.85	14	-1.6	593.957	29.11		P68871:P02042	Carbamidomethylation	C2:Carbamidomethylation:1000.00
K(+28.03)VNVDEVGGEALGRL	67.06	1582.87	15	-26.7	792.42	36.03		P68871	Dimethylation(KR)	K1:Dimethylation(KR):105.57
VDEVGGEALGRL	71.96	1213.63	12	-1.8	607.821	32.23		P68871
PEEK(+14.02)SAVTALWGKVNVDEVGGEALGRL	64.48	2837.49	27	-13.7	946.825	41.44		P68871	Methylation(KR)	K4:Methylation(KR):77.72
TPEEK(+397.24)SAVTALWGKVNVDEVGGEALGRL	37.69	3321.77	28	-15.4	1108.25	35.86		P68871	LeumethylArgGlyGly	K5:LeumethylArgGlyGly:18.61
VDPVNFKLLSHC(+57.02)L	77.6	1540.81	13	0.2	771.411	36.06		P69905	Carbamidomethylation	C12:Carbamidomethylation:1000.00
VLSPADKTN(+.98)VKAAWGKVGAHAGEYGAEALERMF	52.66	3473.74	33	1.9	1158.92	38.59		P69905	Deamidation (NQ)	N9:Deamidation (NQ):1000.00
VTLAAHLPAE(-.98)	37.83	1019.58	10	-2.4	510.794	29.11		P69905	Amidation	E10:Amidation:1000.00
AKVKVDEVGGEALGRL	74.21	1639.93	16	-44.2	820.934	35.48
T(-2.02)PEEKSAVTALWGKVNVDEVGGEALGRL	42.88	2922.51	28	-13.1	975.164	41.95		P68871	2-amino-3-oxo-butanoic_acid	T1:2-amino-3-oxo-butanoic_acid:4.75
VHLTPEEKSAVTALW(+29.97)GKVNVDEVGGEALGRL	36.17	3303.71	31	2.7	1102.25	35.98		P68871	Quinone	W15:Quinone:1000.00
PEEKS(+100.02)AVTALWGKVNVDEVGGEALGRL	44.14	2923.49	27	-3.1	975.502	42.12		P68871	Methylmalonylation on Serine	S5:Methylmalonylation on Serine:1000.00
E(+197.05)EKSAVTALWGKVNVDEVGGEALGRL	57.95	2923.47	26	4.9	975.502	42.12		P68871	Glycerylphosphorylethanolamine	E1:Glycerylphosphorylethanolamine:12.28
VHLTPEEKTAVNALWGKVN(+.98)VDAVGGEALGRL	39.57	3243.73	31	-1.4	811.937	36.62		P02042	Deamidation (NQ)	N19:Deamidation (NQ):0.00
LVIDNGSGM(+15.99)C(+57.02)KAGFAGDDAPRAVF	61.44	2483.16	24	-1.9	828.725	33.27		P63261	Oxidation (M); Carbamidomethylation	M9:Oxidation (M):1000.00;C10:Carbamidomethylation:1000.00
VGGEALGRL	47.35	870.492	9	-1.7	436.253	28.53		P68871:P02042
IAVEWESNGQPENNYKTTPPVLDSDGSFFL	30.32	3353.57	30	2.5	1118.87	45.57		P01857:P01861
SELHC(+57.02)DKLHVDPENFRLLGNVLVC(+57.02)	45.46	2863.41	24	-0.8	955.477	36.97		P68871:P02042	Carbamidomethylation	C5:Carbamidomethylation:1000.00;C24:Carbamidomethylation:1000.00
AVGGEALGRL	68.51	941.529	10	-2.5	471.771	29.48		P02042
M(+15.99)DNSRSLDLDGIIAEVKAQYEE	53.11	2511.18	22	-4.4	838.064	43.42		P08729	Oxidation (M)	M1:Oxidation (M):1000.00
LVVYPWTQRFFES	43.37	1670.85	13	-1.7	836.429	43.17		P68871:P02042
ATLSELH(-.98)	33.87	768.413	7	0.1	385.214	24.7		P68871	Amidation	H7:Amidation:1000.00
VLSPADKTNVK(+31.99)AAWGKVGAHAGEYGAEALERMF	41.27	3504.75	33	-4.8	877.19	48.07		P69905	Dihydroxy	K11:Dihydroxy:0.00
SDLHAHKLRVD	50.04	1289.68	11	-1.7	645.848	23.08		P69905
VTLAAHLPAEFTPAVHA	45.67	1743.93	17	-2.4	582.316	34.75		P69905
PAEFTPAVHASLDKFLASVS	85.37	2086.07	20	-2.4	1044.04	40.68		P69905
EEK(-1.03)SAVTALWGKVNVDEVGGEALGRL	40.71	2725.39	26	-1.6	909.47	41.82		P68871	Lysine oxidation to aminoadipic semialdehyde	K3:Lysine oxidation to aminoadipic semialdehyde:15.24
VHLTPEEKSAVTALWGKVNVDEVGGEA	30.86	2834.45	27	3.2	945.825	36.51		P68871
VHLTPEEKSAVTALWGK(-.98)	72.66	1864.02	17	-0.1	622.347	31.59		P68871	Amidation	K17:Amidation:1000.00
PAE(+14.02)FTPAVHASLDKFL	61.68	1755.92	16	-24.3	878.946	42.78		P69905	Methylation(others)	E3:Methylation(others):32.28
P(+13.98)AEFTPAVHASLDKFL	72.51	1755.88	16	-3.6	878.946	42.78		P69905	Proline oxidation to pyroglutamic acid	P1:Proline oxidation to pyroglutamic acid:52.68
VHLTPEEKSAVTALW(-.98)	40.62	1678.9	15	-1.1	840.458	34.36		P68871	Amidation	W15:Amidation:1000.00
ALVVDNGSGMC(+57.02)KAGFAGDDAPRAVF	50.16	2524.18	25	1.2	842.403	34.56		P60709	Carbamidomethylation	C11:Carbamidomethylation:1000.00
TPEEKSAVTALW(+3.99)GKVNVDEVGGEALGRL	46.22	2928.52	28	-30.7	977.15	37.94		P68871	Tryptophan oxidation to kynurenin	W12:Tryptophan oxidation to kynurenin:1000.00
VTLAAHLP(-30.01)A	32.34	861.507	9	-2.6	431.76	31.8		P69905	Proline oxidation to pyrrolidinone	P8:Proline oxidation to pyrrolidinone:1000.00
ALVIDNGSGM(+15.99)C(+57.02)KAGFAGDDAPRAVF	61.28	2554.19	25	-0.5	852.405	34		P63261	Oxidation (M); Carbamidomethylation	M10:Oxidation (M):1000.00;C11:Carbamidomethylation:1000.00
GGEALGRL	44.65	771.424	8	-0.8	386.719	27.21		P68871:P02042:P02100
VHLTPEEKS(-.98)	51.61	1037.55	9	-1.7	519.782	22.81		P68871	Amidation	S9:Amidation:1000.00
G(+71.04)KVNVDEVGGEALGRL	43.92	1682.9	16	-21.2	842.437	35.82		P68871	Propionamide (K, X@N-term)	G1:Propionamide (K, X@N-term):0.00
V(+70.01)TALWGKVNVDEVGGEALGRL	77.95	2252.18	21	0.3	1127.1	47.48		P68871	N-pyruvic acid 2-iminyl	V1:N-pyruvic acid 2-iminyl:78.19
MVHLT(+120.03)PEEKSAVTALWGKVNVDEVGGEALGRL	62.23	3524.81	32	-15.3	1175.93	42.7		P68871	O-Isopropylmethylphosphonylation	T5:O-Isopropylmethylphosphonylation:5.81
FKLLSHC(+57.02)L	43.18	1016.55	8	-0.1	509.281	30.12		P69905	Carbamidomethylation	C7:Carbamidomethylation:1000.00
ALVVDNGSGM(+15.99)C(+57.02)KAGFAGDDAPRAVF	53.47	2540.18	25	-3.6	847.731	32.88		P60709	Oxidation (M); Carbamidomethylation	M10:Oxidation (M):1000.00;C11:Carbamidomethylation:1000.00
GKVKVDEVGGEALGRL	69.94	1625.91	16	-44.5	813.926	36.06
ALVIDNGSGMC(+57.02)KAGFAGDDAPRAVF	37.25	2538.2	25	0.8	847.074	35.39		P63261	Carbamidomethylation	C11:Carbamidomethylation:1000.00
V(+43.01)HLTPEEKSAVTAL	46.6	1536.81	14	0.7	769.415	34.54		P68871	Carbamylation	V1:Carbamylation:67.12
DFT(+13.03)PAVHASLDKFL	36.8	1572.83	14	-28.6	787.4	45.14			Michael addition with methylamine	T3:Michael addition with methylamine:72.73
VHLTPEEKS(-18.01)AV	41.6	1190.63	11	4.1	596.324	34.12		P68871	Dehydration	S9:Dehydration:48.54
VHLTPEEKSAVTALW(+31.99)	49.26	1711.88	15	-2.8	856.944	29.95		P68871	Dihydroxy	W15:Dihydroxy:63.15
HAHKLRVDPVN(+.98)FKLLSHC(+57.02)LL	30.5	2397.31	20	11	800.12	40.55		P69905	Deamidation (NQ); Carbamidomethylation	N11:Deamidation (NQ):1000.00;C18:Carbamidomethylation:1000.00
ATLSELHC(+57.02)DKLHVDPEN(+.98)FRLLGNVL	39.97	2890.46	25	4.7	964.5	50.62		P68871	Carbamidomethylation; Deamidation (NQ)	C8:Carbamidomethylation:1000.00;N17:Deamidation (NQ):2.36
HLT(+59.02)PEEKSAVTALWGKVNVDEVGGEALGRL	45.59	3233.69	30	0.4	1078.9	46.22		P68871	Aminoethylcysteine	T3:Aminoethylcysteine:10.19
VHLTPEEKTAVN(+.98)ALWGKVN(+.98)VDAVGGEALGRL	44.09	3244.71	31	8.7	1082.59	48.12		P02042	Deamidation (NQ)	N12:Deamidation (NQ):1000.00;N19:Deamidation (NQ):1000.00
VHLTPEE(+21.98)KSAVTALWGKVNVDEVGGEALGRL	38.37	3295.72	31	-2.4	1099.58	39.56		P68871	Sodium adduct	E7:Sodium adduct:0.00
WGKVKVDEVGGEALGRL	42.65	1811.99	17	-22.8	604.99	57.31
FEKC(+57.02)EVNGAGAHPLFA	89.93	1745.82	16	-1	873.916	28.85		P07203	Carbamidomethylation	C4:Carbamidomethylation:1000.00
ATLSELHC(+57.02)DKLHVDPENF	92.18	2123.99	18	-0.6	1063	31.39		P68871	Carbamidomethylation	C8:Carbamidomethylation:1000.00
LTPEEKS(+238.23)AVTALWGKVNVDEVGGEALGRL	47.96	3275.84	29	-16.9	1092.93	49.39		P68871	Palmitoylation	S7:Palmitoylation:0.00
SELHC(+57.02)DKLHVDPENFRLLGN(+.98)VL	30.51	2605.3	22	4.3	1303.66	17.53		P68871:P02042	Carbamidomethylation; Deamidation (NQ)	C5:Carbamidomethylation:1000.00;N20:Deamidation (NQ):16.36
W(+3.99)GKVNVDEVGGEALGRL	56.56	1801.93	17	-0.6	901.973	33.78		P68871	Tryptophan oxidation to kynurenin	W1:Tryptophan oxidation to kynurenin:1000.00
ATLSELHC(+57.02)DKLHVDPENFRLL(-.98)	48.21	2505.28	21	-2.2	836.099	33.92		P68871	Carbamidomethylation; Amidation	C8:Carbamidomethylation:1000.00;L21:Amidation:1000.00
VHLTPEEKSAVT(-2.02)AL	38.91	1491.79	14	-2.4	746.902	27.31		P68871	2-amino-3-oxo-butanoic_acid	T12:2-amino-3-oxo-butanoic_acid:18.00
HAHKLRVDPVNFKLL	43.52	1786.04	15	-1.3	596.352	29.88		P69905
LTPEEK(-1.03)SAVTALWGKVNVDEVGGEALGRL	71.12	3036.58	29	-19.3	1013.18	46.2		P68871	Lysine oxidation to aminoadipic semialdehyde	K6:Lysine oxidation to aminoadipic semialdehyde:34.49
SELHC(+57.02)DKLHVDPENFRLL(-.98)	39.25	2220.11	18	-1.2	741.043	31.97		P68871:P02042	Carbamidomethylation; Amidation	C5:Carbamidomethylation:1000.00;L18:Amidation:1000.00
AE(sub S)GVAVSDGVIKVFNDMKVR	39.33	2133.13	20	3	1067.57	40.68		P23528
SELHC(+57.02)DKLHVDPENFR(-.98)	39.88	1993.94	16	-1.4	665.654	26		P68871:P02042	Carbamidomethylation; Amidation	C5:Carbamidomethylation:1000.00;R16:Amidation:1000.00
W(+31.99)GKVNVDEVGGEALGRL	49.52	1829.93	17	-1.5	915.97	32.77		P68871	Dihydroxy	W1:Dihydroxy:14.63
VLSPAD(+21.98)KTNVKAAWGKVGAHAGEYGAEALERMF	33.96	3494.74	33	0.6	1165.92	11.42		P69905	Sodium adduct	D6:Sodium adduct:32.61
VTLAAHLPAEFTPAVH(-.98)	50.85	1671.91	16	-8	836.955	33.2		P69905	Amidation	H16:Amidation:1000.00
VHLTPEEKSAVT(+154.14)	38.29	1463.82	12	-19.3	732.905	29.11		P68871	Decanoyl	T12:Decanoyl:19.27
M(+15.99)GGNPLENSGFEPGAFDGLKLNYLRISE	40.1	3040.46	28	-5.1	1014.49	42.71		P21810	Oxidation (M)	M1:Oxidation (M):1000.00
VHLTPEEKSAVTALWGK(-1.03)VNVDEVGGEALGRL	40.42	3272.7	31	-0.2	1091.91	34.67		P68871	Lysine oxidation to aminoadipic semialdehyde	K17:Lysine oxidation to aminoadipic semialdehyde:0.00
AAHLPAEFTPAVHA	64.89	1430.73	14	0.9	716.373	30.19		P69905
ATLSELHC(+57.02)D(+21.98)KLHVDPENFRLLGNVL	32.91	2911.46	25	1.4	971.496	11.36		P68871	Carbamidomethylation; Sodium adduct	C8:Carbamidomethylation:1000.00;D9:Sodium adduct:12.42
P(+27.99)AEFTPAVHASLDKFL	33.96	1769.9	16	25.8	885.98	44.42		P69905	Formylation	P1:Formylation:39.02
VTLAAHLPAEFTPAVH	41.08	1672.89	16	8.1	837.461	32.94		P69905
VHLTPEEKSAVTALWGKVNVDEVGGEALGR(-.98)	75.62	3159.67	30	3	1054.23	35.86		P68871	Amidation	R30:Amidation:1000.00
VHLTPEEKTAVN(+.98)ALWGKVNVDAVGGEALGRL	71.85	3243.73	31	0.6	1082.25	48.27		P02042	Deamidation (NQ)	N12:Deamidation (NQ):37.14
S(+14.02)QLSELHC(+57.02)DKLHVDPENFRLLGNVL	33.12	2946.5	25	-0.9	983.174	29.91		P02042	Methylation(others); Carbamidomethylation	S1:Methylation(others):12.33;C8:Carbamidomethylation:1000.00
MADGTC(+57.02)QDAAIVGYKDSPSVW	90.56	2270	21	-4.8	1136	36.62		P07737	Carbamidomethylation	C6:Carbamidomethylation:1000.00
LWGK(-1.03)VNVDEVGGEALGRL	50.47	1909.99	18	1.6	956.004	47.12		P68871	Lysine oxidation to aminoadipic semialdehyde	K4:Lysine oxidation to aminoadipic semialdehyde:1000.00
HC(+57.02)DKLHVD	55.35	1022.46	8	-2.1	512.236	22.31		P68871:P02042:P02100:P69891:P69892	Carbamidomethylation	C2:Carbamidomethylation:1000.00
VHLT(+60.00)PEEKSAVTALWGKVNVDEVGGEALGRL	39.7	3333.74	31	6.6	1112.26	46.84		P68871	2-OH-ethyl thio-Ser	T4:2-OH-ethyl thio-Ser:7.38
LWGKVNVDEVGGEALGRL	78.45	1911.02	18	-3.7	956.514	36.47		P68871
VHLTPEEK(-1.03)SAVTALWGKVNVDEVGGEALGRL	39.29	3272.7	31	5.6	1091.91	36.67		P68871	Lysine oxidation to aminoadipic semialdehyde	K8:Lysine oxidation to aminoadipic semialdehyde:13.05
KVNVDAVGGEALGRL	72.06	1496.83	15	-3.8	749.42	31.05		P02042
VHLTPEEKSAVTALW(+3.99)GKVNVDEVGGEALGRL	55.96	3277.73	31	-2	1093.58	37.34		P68871	Tryptophan oxidation to kynurenin	W15:Tryptophan oxidation to kynurenin:1000.00
VHLTPEEKSAVT(-15.99)ALWGKVNVDEVGGEALGRL	45.24	3257.74	31	-7.8	1086.91	45.79		P68871	Deoxy	T12:Deoxy:0.00
VHLTPEEKSAVTALW(+13.98)GKVNVDEVGGEALGRL	59.79	3287.71	31	2.8	1096.92	43.84		P68871	Tryptophan oxidation to oxolactone	W15:Tryptophan oxidation to oxolactone:1000.00
ATLSELHC(+57.02)DKLHVDPEN(+.98)F	45.69	2124.98	18	6.8	1063.5	31.56		P68871	Carbamidomethylation; Deamidation (NQ)	C8:Carbamidomethylation:1000.00;N17:Deamidation (NQ):1000.00
VHLTPEEKSAVTALW(+14.02)	45.8	1693.9	15	-24.5	847.938	35.02		P68871	Methylation(C-term)	W15:Methylation(C-term):1000.00
RHPEYAVSVLLR	35.29	1438.8	12	-1.3	480.608	28.95
VLSPADKTNVKAAWGKVGAHAGE(+17.03)YGAEALERMF	52	3489.78	33	-8.4	873.446	39.6		P69905	Replacement of proton with ammonium ion	E23:Replacement of proton with ammonium ion:6.65
VHLTPEE(+17.03)KSAVTALWGKVNVDEVGGEALGRLL	30.89	3403.85	32	-10.2	1135.61	38.01		P68871	Replacement of proton with ammonium ion	E7:Replacement of proton with ammonium ion:0.00
IAVEWESNGQ(+.98)PENNYKTTPPVLDSDGSFFL	41.25	3354.56	30	5.3	1119.2	45.32		P01857:P01861	Deamidation (NQ)	Q10:Deamidation (NQ):8.22
HLTPEEKSAVTALWGK(+163.05)VNVDEVGGEALGRL	36.49	3337.71	30	6.9	1113.59	37.08		P68871	Phenethyl isothiocyanate	K16:Phenethyl isothiocyanate:0.00
VHLTPEEKSAVT(+59.02)ALWGKVNVDEVGGEALGRL	58.58	3332.76	31	3.5	1111.93	38.07		P68871	Aminoethylcysteine	T12:Aminoethylcysteine:0.00
VHLTPEEKS(+58.03)AVTALWGKVNVDEVGGEALGRL	38.45	3331.76	31	-3.9	1111.59	46.82		P68871	2,3-dihydro-2,2-dimethyl-7-benzofuranol N-methyl carbamate	S9:2,3-dihydro-2,2-dimethyl-7-benzofuranol N-methyl carbamate:1000.00
VHLTPEEK(+58.01)SAVTALWGKVNVDEVGGEALGRL	57.62	3331.74	31	-2	1111.59	38.1		P68871	Carboxymethyl (KW, X@N-term)	K8:Carboxymethyl (KW, X@N-term):0.00
V(+58.01)HLTPEEKSAVTALWGKVNVDEVGGEALGRL	45.43	3331.74	31	-2.6	1111.58	45.76		P68871	Carboxymethyl (KW, X@N-term)	V1:Carboxymethyl (KW, X@N-term):4.59
H(+42.01)LTPEEKS(+79.97)AVTALWGKVNVDEVGGEALGRL	33.23	3296.64	30	24.5	1099.92	41.33		P68871	Acetylation (Protein N-term); Phosphorylation (STY)	H1:Acetylation (Protein N-term):1000.00;S8:Phosphorylation (STY):0.00
VHLTPE(+21.98)EKSAVTALWGKVNVDEVGGEALGRL	47	3295.72	31	0.9	1099.58	45.28		P68871	Sodium adduct	E6:Sodium adduct:0.00
VHLTPEEKSAVTALW(+17.99)GKVNVDEVGGEALGRL	66.61	3291.73	31	3.9	1098.25	47.95		P68871	Fluorination	W15:Fluorination:1000.00
VHLTPEE(+17.03)KSAVTALWGKVNVDEVGGEALGRL	53.84	3290.76	31	-15.2	1097.91	37.98		P68871	Replacement of proton with ammonium ion	E7:Replacement of proton with ammonium ion:8.69
VHLTP(+15.99)EEKSAVTALWGKVNVDEVGGEALGRL	56.29	3289.73	31	-0.1	1097.58	45.08		P68871	Oxidation or Hydroxylation	P5:Oxidation or Hydroxylation:5.77
VHLTPEEKTAVNALW(+31.99)GKVNVDAVGGEALGRL	33.18	3274.73	31	-1.8	1092.58	36.72		P02042	Dihydroxy	W15:Dihydroxy:4.59
VHLTPEEKSAVTALWGKVN(+.98)VDEVGGEALGRL	51.87	3274.72	31	3.5	1092.58	49.76		P68871	Deamidation (NQ)	N19:Deamidation (NQ):1000.00
VHLTPEE(+17.03)KTAVNALWGKVNVDAVGGEALGRL	37.67	3259.77	31	-13.2	1087.58	36.46		P02042	Replacement of proton with ammonium ion	E7:Replacement of proton with ammonium ion:14.02
VHLTPEEKSAVTALWGKVNVD(-18.01)EVGGEALGRL	33.65	3255.73	31	-8.1	1086.24	45.81		P68871	Dehydration	D21:Dehydration:0.00
VHLTPEEKTAVNALW(+3.99)GKVNVDAVGGEALGRL	73.08	3246.74	31	-0.6	1083.25	37.49		P02042	Tryptophan oxidation to kynurenin	W15:Tryptophan oxidation to kynurenin:1000.00
PEEKSAVT(+380.15)ALWGKVNVDEVGGEALGRL	35.73	3203.62	27	14	1068.9	35.53		P68871	Nucleophilic addition to cytopiloyne+H2O	T8:Nucleophilic addition to cytopiloyne+H2O:5.08
ATLSELHC(+57.02)DKLHVDPENFRLLGNVLVC(+57.02)	39.94	3148.58	27	-2.7	1050.53	38.03		P68871	Carbamidomethylation	C8:Carbamidomethylation:1000.00;C27:Carbamidomethylation:1000.00
D(+42.01)DDIAALVVDN(+.98)GSGMC(+57.02)KAGFAGDDAPRAVF	35.43	3096.38	30	17.8	1033.15	46.53		P60709	Acetylation (Protein N-term); Deamidation (NQ); Carbamidomethylation	D1:Acetylation (Protein N-term):1000.00;N11:Deamidation (NQ):1000.00;C16:Carbamidomethylation:1000.00
LTPEEKSAVTALWGKVN(+.98)VDEVGGEALGRL	53.87	3038.59	29	0.8	1013.87	40.52		P68871	Deamidation (NQ)	N17:Deamidation (NQ):1000.00
TPEEKSAVTALWGK(+114.04)VNVDEVGGEALGRL	32.18	3038.57	28	21.5	1013.88	39.7		P68871	Ubiquitin	K14:Ubiquitin:0.00
LTPEEKSAVTALWGK(-1.03)VNVDEVGGEALGRL	56.71	3036.58	29	4.1	1013.2	39.58		P68871	Lysine oxidation to aminoadipic semialdehyde	K15:Lysine oxidation to aminoadipic semialdehyde:12.89
A(+42.01)TLSELHC(+57.02)DKLHVDPENFRLLGNVL	35.05	2931.49	25	-3.6	978.168	38.47		P68871	Acetylation (N-term); Carbamidomethylation	A1:Acetylation (N-term):1000.00;C8:Carbamidomethylation:1000.00
TPEEKSAT(sub V)TALWGKVNVDEVGGEALGRL	34.36	2926.5	28	2.6	976.511	25.73		P68871
TPEEK(-1.03)SAVTALWGKVNVDEVGGEALGRL	39.83	2923.49	28	4.4	975.509	38.74		P68871	Lysine oxidation to aminoadipic semialdehyde	K5:Lysine oxidation to aminoadipic semialdehyde:17.53
ATLS(-18.01)ELHC(+57.02)DKLHVDPENFRLLGNVL	46.82	2871.47	25	-5	958.159	37.67		P68871	Dehydration; Carbamidomethylation	S4:Dehydration:0.00;C8:Carbamidomethylation:1000.00
PEEK(+14.02)SAVTALWGKVN(+.98)VDEVGGEALGRL	66.63	2838.48	27	-12.6	947.154	41.51		P68871	Methylation(KR); Deamidation (NQ)	K4:Methylation(KR):42.99;N15:Deamidation (NQ):1000.00
EEKSAVTALWGKVNVDEVGGEALGRL	54.95	2726.42	26	-4.3	909.811	42.36		P68871
VLSPADKTNVKAAW(+15.99)GKVGAHAGEY	37.15	2484.28	24	-8.9	829.092	28.35		P69905	Oxidation (HW)	W14:Oxidation (HW):22.09
LVVDN(+.98)GSGM(+15.99)C(+57.02)KAGFAGDDAPRAVF	40.19	2470.13	24	15.9	824.396	33.13		P60709	Deamidation (NQ); Oxidation (M); Carbamidomethylation	N5:Deamidation (NQ):1000.00;M9:Oxidation (M):1000.00;C10:Carbamidomethylation:1000.00
AK(+226.08)VKVDEVGGEALGRL	30.9	1866	16	-29.6	622.99	8.51			Biotinylation	K2:Biotinylation:0.00
FAKVKVD(+21.98)EVGGEALGRL	30.85	1808.98	17	-31.1	603.981	28.81			Sodium adduct	D7:Sodium adduct:12.28
SLGSPSGEVSHPRKTR(+14.02)T	30.37	1808.95	17	-16.5	603.98	34.53		P02765	Methylation(KR)	R16:Methylation(KR):4.64
GK(+188.03)VNVDEVGGEALGRL	30.76	1799.89	16	10.2	900.962	34.34		P68871	Lipoyl	K2:Lipoyl:1000.00
G(+42.01)K(+42.01)VNVDEVGGEALGRL	61.55	1695.88	16	-28.4	848.923	35.13		P68871	Acetylation (Protein N-term); Acetylation (K)	G1:Acetylation (Protein N-term):1000.00;K2:Acetylation (K):1000.00
VHLTPEEKSAVTALW	100.25	1679.89	15	-2	840.95	34.18		P68871
SELHC(+57.02)DKLHVDPE	32.74	1577.71	13	14	789.875	24.1		P68871:P02042:P02100:P69891:P69892	Carbamidomethylation	C5:Carbamidomethylation:1000.00
H(+156.12)LTPEEKSAVTAL	30.68	1550.86	13	-16.4	776.422	29.95		P68871	4-hydroxynonenal (HNE)	H1:4-hydroxynonenal (HNE):90.32
VTLAAHLPAEFT	40.93	1268.68	12	0.3	635.346	35.89		P69905
NFKLLSHC(+57.02)LL	35.87	1243.67	10	-3.6	622.842	33.98		P69905	Carbamidomethylation	C8:Carbamidomethylation:1000.00
VAAAPVAAATTAAPAAAAAPAKVEAKEESEESDEDM(+15.99)GFGLFD	48.47	4091.92	42	-1.5	1023.98	37.42		P05388	Oxidation (M)	M36:Oxidation (M):1000.00
FVTNPDGSPAYRVPVAVQ(+.98)GEDTVQSLTQGDGVAKL	71.16	3615.81	35	-3.7	1206.27	38.81		P01024	Deamidation (NQ)	Q18:Deamidation (NQ):28.22
FVTNPDGSPAYRVPVAVQGEDTVQSLTQGDGVAKL	81.37	3614.82	35	0.8	1205.95	38.85		P01024
VLSPADKTN(+.98)VKAAWGKVGAHAGEYGAEALERM(+15.99)	35.79	3342.67	32	1.4	1115.23	30.01		P69905	Deamidation (NQ); Oxidation (M)	N9:Deamidation (NQ):1000.00;M32:Oxidation (M):1000.00
WHSESGSFRPDSPGSGNARPNNPDWGTFEE	30.14	3316.42	30	0	1106.48	30.48		P02671
E(+42.01)EEDSTALVC(+57.02)DN(+.98)GSGLC(+57.02)KAGFAGDDAPRAVF	32.73	3300.42	31	4.3	1101.15	40.62		P62736	Acetylation (Protein N-term); Carbamidomethylation; Deamidation (NQ)	E1:Acetylation (Protein N-term):1000.00;C10:Carbamidomethylation:1000.00;N12:Deamidation (NQ):1000.00;C17:Carbamidomethylation:1000.00
E(+42.01)EEDSTALVC(+57.02)DNGSGLC(+57.02)KAGFAGDDAPRAVF	49.19	3299.43	31	-2.2	1100.82	40.09		P62736	Acetylation (Protein N-term); Carbamidomethylation	E1:Acetylation (Protein N-term):1000.00;C10:Carbamidomethylation:1000.00;C17:Carbamidomethylation:1000.00
HLTPEEK(+111.03)SAVTALWGKVNVDEVGGEALGRL	48.12	3285.7	30	9.3	1096.25	41.41		P68871	Nmethylmaleimide	K7:Nmethylmaleimide:22.83
SGKYDLDFKSPDDPSRYISPDQLADLYK	30.45	3232.56	28	0.5	1078.53	36.68		P06733
VVKDPNGRTVPSDVVIFPSSDSQAHPPELL	54.79	3199.65	30	-3.5	1067.55	35.74		O00754
SEETKENEGFTVTAEGKGQGTLSVVTMYHA	45.46	3199.5	30	3.9	1067.51	32.42		P01024
E(+42.01)EETTALVC(+57.02)DNGSGLC(+57.02)KAGFAGDDAPRAVF	53.75	3198.42	30	-2.7	1067.15	40.58		P63267	Acetylation (Protein N-term); Carbamidomethylation	E1:Acetylation (Protein N-term):1000.00;C9:Carbamidomethylation:1000.00;C16:Carbamidomethylation:1000.00
VLSPADKTN(+.98)VKAAWGKVGAHAGEYGAEALER	36.49	3195.63	31	6.2	1066.22	29.32		P69905	Deamidation (NQ)	N9:Deamidation (NQ):1000.00
EGVQKEDIPPADLSDQVPDTESETRILL	42.82	3093.54	28	-1.8	1032.18	37.56		P01024
YKKPEC(+57.02)QSDWQC(+57.02)PGKKRC(+57.02)C(+57.02)PDTC(+57.02)G	31.63	3044.28	24	-1.2	1015.77	23.13		P03973	Carbamidomethylation	C6:Carbamidomethylation:1000.00;C12:Carbamidomethylation:1000.00;C18:Carbamidomethylation:1000.00;C19:Carbamidomethylation:1000.00;C23:Carbamidomethylation:1000.00
VLSPADKTNVKAAWGKVGAHAGEYGAEALE	32.95	3038.55	30	-0.8	1013.86	30.46		P69905
EGVQKEDIPPADLSDQVPDTESETRIL	40.83	2980.45	27	-2.6	994.488	34.68		P01024
VTADKFDENAKTGQATVASGIPAGWMGLD	53.53	2949.42	29	-3.2	984.143	37.77		P00558
TPEEKSAVTALW(+17.99)GKVNVDEVGGEALGRL	33.62	2942.51	28	-3.6	981.842	35.56		P68871	Fluorination	W12:Fluorination:1000.00
TPEE(+17.03)KSAVTALWGKVNVDEVGGEALGRL	32.35	2941.55	28	-15.7	981.509	35.64		P68871	Replacement of proton with ammonium ion	E4:Replacement of proton with ammonium ion:0.00
TPEEKSAVTALW(+15.99)GKVNVDEVGGEALGRL	39.93	2940.52	28	-6.2	981.174	35		P68871	Oxidation (HW)	W12:Oxidation (HW):1000.00
Q(-17.03)TVTDYGKDLMEKVKSPELQAEAKSY	53.42	2940.44	26	-4.4	981.15	36.08		P02652	Pyro-glu from Q	Q1:Pyro-glu from Q:1000.00
SRDVSLAKADAAPDEKVLDSGFREIEN	50.5	2931.46	27	-5.7	978.154	30.75		P01833
Q(-17.03)HGMDDDGTGQKQIWRIEGSNKVPVD	41.58	2892.35	26	1.2	724.095	30.03		P06396	Pyro-glu from Q	Q1:Pyro-glu from Q:1000.00
FESFGDLSTPDAVM(+15.99)GNPKVKAHGKKVL	50.16	2887.49	27	-8.2	963.496	28.13		P68871	Oxidation (M)	M14:Oxidation (M):1000.00
FESFGDLSTPDAVMGNPKVKAHGKKVL	30.72	2871.5	27	-0.7	958.172	29.8		P68871
Q(-17.03)QMWISKQEYDESGPSIVHRKC(+57.02)F	38.54	2835.31	23	-4.9	946.106	31.94		P60709:P63261:Q6S8J3	Pyro-glu from Q; Carbamidomethylation	Q1:Pyro-glu from Q:1000.00;C22:Carbamidomethylation:1000.00
VLSPADKTNVKAAWGKVGAHAGEYGAEA	49.41	2796.42	28	1.6	933.149	28.14		P69905
D(+42.01)DDIAALVVDNGSGM(+15.99)C(+57.02)KAGFAGDDAPR	60.57	2794.22	27	-5.2	932.408	40.15		P60709	Acetylation (Protein N-term); Oxidation (M); Carbamidomethylation	D1:Acetylation (Protein N-term):1000.00;M15:Oxidation (M):1000.00;C16:Carbamidomethylation:1000.00
RHIIVAC(+57.02)EGSPYVPVHFDASVEDST	54.03	2784.32	25	-1.7	929.112	33.22		P07998	Carbamidomethylation	C7:Carbamidomethylation:1000.00
DAHKSEVAHRFKD(+21.98)LGEENFKALVL	36.41	2774.41	24	-5	925.807	31.76		P02768	Sodium adduct	D13:Sodium adduct:0.00
DAHKSEVAHRFKDLGEE(+21.98)NFKALVL	31.16	2774.41	24	-5	925.807	31.76		P02768	Sodium adduct	E17:Sodium adduct:0.00
AEEKAAVT(-18.01)SLFAKVKVDEVGGEALGRL	31.93	2768.51	27	-31.3	923.814	40.22			Dehydration	T8:Dehydration:0.00
EEKV(sub S)AVTALWGKVNVDEVGGEALGRL	32.13	2738.46	26	-22	913.807	36.79		P68871
EK(+138.10)SAVTALWGKVNVDEVGGEALGRL	32.21	2735.49	25	-29.1	912.809	37.17		P68871	Dehydrated 4-hydroxynonenal	K2:Dehydrated 4-hydroxynonenal:7.81
SFRPDSPGSGNARPNNPDWGTFEEV	33.75	2732.22	25	-9.3	911.739	32.85		P02671
VDVLKDSGRDYVSQFEGSALGKQLN	35.72	2724.37	25	-1.8	909.13	35.07		P02647
EKSAVT(+114.04)ALWGKVNVDEVGGEALGRL	44	2711.42	25	-19.6	904.798	34.71		P68871	Ubiquitin	T6:Ubiquitin:8.26
S(+362.14)AVTALWGKVNVDEVGGEALGRL	30.19	2702.38	23	-0.2	901.801	33.88		P68871	Nucleophilic addtion to cytopiloyne	S1:Nucleophilic addtion to cytopiloyne:24.34
GRIVTVGSPAGDMPYPC(+57.02)LGAYGTSKAA	32.52	2695.31	27	-12.5	899.433	42.29		P80365	Carbamidomethylation	C17:Carbamidomethylation:1000.00
APSDYRYYPYQSFQTPQHPSFL	59.51	2691.24	22	-0.9	898.086	37.14		Q08380
DVSLAKADAAPDEKVLDSGFREIEN	78.57	2688.32	25	0.6	897.116	33.98		P01833
AHKSEVAHRFKDLGEENFKALVL	34.09	2637.4	23	-1.7	880.14	30.46		P02768
SFRPDSPGSGNARPNN(+.98)PDWGTFEE	33.19	2634.14	24	3.7	879.056	31.3		P02671	Deamidation (NQ)	N16:Deamidation (NQ):0.00
SFRPDSPGSGNARPNNPDWGTFEE	55.79	2633.15	24	0.4	878.725	30.99		P02671
TNVKAAWGKVGAHAGEYGAEALERM	66.57	2615.29	25	-0.7	872.77	31.35		P69905
VDVLKDSGRDYVSQFEGSALGKQL	32.93	2610.33	24	0.6	871.117	35.85		P02647
IAFDPSNM(+15.99)PPGIEASPDKMLQGRL	30.63	2599.28	24	-3.3	867.43	37.21		P04040	Oxidation (M)	M8:Oxidation (M):33.80
IHSQKRNPQTHLKDPDMVWDF	52.28	2591.27	21	-2	864.762	28.57		P04040
ALPAPSDDATALMTDPKLITWS(+79.97)PV	34.06	2589.24	24	38.6	864.122	30.82		P07203	Phosphorylation (STY)	S22:Phosphorylation (STY):0.00
NIQDGPDFQDRVVNSETPVVVDF	43.38	2589.23	23	-3.4	1295.62	41.47		Q99757
ATLSELHC(+57.02)D(+21.98)KLHVDPENFRLLG	48.63	2585.27	22	0.9	862.764	34.28		P68871	Carbamidomethylation; Sodium adduct	C8:Carbamidomethylation:1000.00;D9:Sodium adduct:0.00
SR(+.98)DVSLAKADAAPDEKVLDSGFRE	30.56	2576.27	24	4.7	859.769	28.11		P01833	Deamidation (R)	R2:Deamidation (R):39.10
SRDVSLAKADAAPDEKVLDSGFRE	87.46	2575.29	24	-5.4	859.432	27.73		P01833
HKSEVAHRFKDLGEENFKALVL	71.28	2566.37	22	-2.4	1284.19	31.01		P02768
HKSEVAHRFKDLGEENFKALVL(-.98)	52.01	2565.38	22	-3.5	1283.69	31.3		P02768	Amidation	L22:Amidation:1000.00
EDEEEPKDEDFSPDGGYIPRIL	43.48	2549.14	22	-2	850.721	38.6		O95881
DAHKSEVAHRFKDLGEENFKAL	66.49	2540.28	22	-2	1271.14	28		P02768
FESFGDLSTPDAVMGNPKVKAHGK	30.03	2531.25	24	-0.2	844.756	29.53		P68871
VLSPADKTNVKAAWGKVGAHAGEYG	58.83	2525.3	25	-8.5	842.768	27.72		P69905
LMIEQNTKSPLFM(+15.99)GKVVNPTQK	37.64	2518.33	22	-0.5	840.45	29.63		P01009	Oxidation (M)	M13:Oxidation (M):30.57
ATLSELHC(+57.02)DKLHVDPENFRLL	51.32	2506.26	21	-7.9	836.422	34.31		P68871	Carbamidomethylation	C8:Carbamidomethylation:1000.00
LMIEQN(+.98)TKSPLFMGKVVNPTQK	38.32	2503.32	22	8.7	835.454	32.98		P01009	Deamidation (NQ)	N6:Deamidation (NQ):8.14
LMIEQNTKSPLFMGKVVNPTQK	76.05	2502.33	22	0.5	835.119	31.89		P01009
YLQQC(+57.02)PFEDHVKLVN(+.98)EVTEF	53.42	2495.17	20	5.2	1248.6	37.8		P02768	Carbamidomethylation; Deamidation (NQ)	C5:Carbamidomethylation:1000.00;N15:Deamidation (NQ):58.51
YLQQC(+57.02)PFEDHVKLVNEVTEF	69.32	2494.18	20	-3.8	1248.09	37.72		P02768	Carbamidomethylation	C5:Carbamidomethylation:1000.00
VRVTASDPLDTLGSEGALSPGGVASL(+21.98)	39.11	2490.26	26	-4.2	831.09	42.26		P0C0L5	Sodium adduct	L26:Sodium adduct:16.94
TNVKAAWGKVGAHAGEYGAEALER	42.14	2484.25	24	-4.6	829.087	28.16		P69905
VLSPADKTNVKAAWGKVGAHAGEY	55	2468.28	24	-4	823.764	27.73		P69905
VRVTASDPLDTLGSEGALSPGGVASL	91.82	2468.28	26	-0.9	1235.14	43.48		P0C0L4:P0C0L5
P(+298.19)ADKTNVKAAWGKVGAHAGEY	38.6	2467.29	21	-12.3	823.427	33.64		P69905	Levuglandinyl-lysine anhyropyrrole adduct	P1:Levuglandinyl-lysine anhyropyrrole adduct:0.00
PADK(+298.19)TNVKAAWGKVGAHAGEY	32.15	2467.29	21	-18	823.422	34.08		P69905	Levuglandinyl-lysine anhyropyrrole adduct	K4:Levuglandinyl-lysine anhyropyrrole adduct:8.02
WISKQEYDESGPSIVHRKC(+57.02)F	55.57	2465.18	20	-2.1	822.732	27.24		P60709:P63261	Carbamidomethylation	C19:Carbamidomethylation:1000.00
HKSEVAHRFKDLGEENFKALV	34.29	2453.28	21	-2.6	818.766	29.19		P02768
PKLKMPDMHVNMPKISMPEID	33.02	2450.22	21	-8.8	613.557	32.05		Q09666
ALGISPFHEHAEVVFTANDSGPR	36.52	2450.2	23	-2.4	817.738	32.01		P02766
LAEPPQNLIAQSQSGTGKTAAFVL	45.72	2440.3	24	-3.3	1221.15	39.02		Q9NUU7:Q9UMR2
DYRYYPYQSFQTPQHPSFL	41.39	2436.12	19	-0.8	813.046	38.4		Q08380
SHYEEGPGKNLPFSVENKW(+15.99)SL	43.91	2433.16	21	1.5	812.062	31.16		P15954	Oxidation (HW)	W19:Oxidation (HW):45.17
IQYGTGRVDGILSEDKLTIGGIK	54.22	2432.33	23	-1.3	811.782	34.17		O96009
SHYEEGPGKNLPFSVENKWSL	118.28	2417.16	21	-3.2	1209.59	33.94		P15954
ATLSE(+21.98)LHC(+57.02)DKLHVDPENFRL	32.68	2415.16	20	-2.3	806.059	32.76		P68871	Sodium adduct; Carbamidomethylation	E5:Sodium adduct:4.73;C8:Carbamidomethylation:1000.00
TADSQPPVFKVFPGSTTEDYNL	46.13	2412.15	22	-6.9	1207.07	41.1		Q13263
M(+15.99)IEQNTKSPLFMGKVVNPTQK	71.79	2405.24	21	-1.5	802.754	28.49		P01009	Oxidation (M)	M1:Oxidation (M):67.38
MIEQNTKSPLFM(+15.99)GKVVNPTQK	34.85	2405.24	21	-3.8	802.752	27.22		P01009	Oxidation (M)	M12:Oxidation (M):22.19
LSDDDPKKGIWLEAGKALDYY	43.07	2396.19	21	-4.2	799.734	36.38		Q9Y490
SELHC(+57.02)DKLHVDPENFRLLGN(-.98)	44.3	2391.18	20	-1.5	798.064	31.08		P68871:P02042	Carbamidomethylation; Amidation	C5:Carbamidomethylation:1000.00;N20:Amidation:1000.00
M(+15.99)QWGQFIDHDLDFSPESPAR	77.4	2391.06	20	-3.1	798.024	37.59		P11678	Oxidation (M)	M1:Oxidation (M):1000.00
ATGEIKGPTVGGGLPGIGVQGLEGNL	68.72	2390.28	26	-3.1	797.765	40.63		Q09666
MIEQNTKSPLFMGKVVNPTQK	61.76	2389.25	21	-0.1	797.424	29.3		P01009
SVSLVADENPFAQGALKSEDC(+57.02)F	35.71	2383.1	22	3.7	795.377	40.94		P06396	Carbamidomethylation	C21:Carbamidomethylation:1000.00
FRALEPQGLLLYNGNARGKDF	61.99	2378.25	21	-1.9	793.756	33.97		O00468
FLREALPAPSDDATALMTDPKL	54.96	2371.21	22	-4.3	791.407	37.79		P07203
SISSMSENGYDPQQNLNDLM(+15.99)L	83.73	2371.03	21	-2.6	1186.52	43.12		P20160	Oxidation (M)	M20:Oxidation (M):105.83
VIDNGSGM(+15.99)C(+57.02)KAGFAGDDAPRAVF	38.34	2370.07	23	-2.3	791.03	30.71		P63261	Oxidation (M); Carbamidomethylation	M8:Oxidation (M):1000.00;C9:Carbamidomethylation:1000.00
RVTASDPLDTLGSEGALSPGGVASL	93.12	2369.21	25	-1.9	1185.61	41.72		P0C0L4:P0C0L5
DAHKSEVAHRFKDLGEENFK(-.98)	60.36	2355.17	20	-5.1	1178.59	24.61		P02768	Amidation	K20:Amidation:1000.00
SPM(+15.99)YSIITPNILRLESEETM(+15.99)	60.92	2355.13	20	-2.8	1178.57	41.48		P01024	Oxidation (M)	M3:Oxidation (M):1000.00;M20:Oxidation (M):1000.00
SISSMSENGYDPQQNLNDLML	62.87	2355.04	21	-0.7	1178.52	46.19		P20160
VIDNGSGMC(+57.02)KAGFAGDDAPRAVF	46.37	2354.08	23	-1.1	785.699	32.48		P63261	Carbamidomethylation	C9:Carbamidomethylation:1000.00
GSRDVSLAKADAAPDEKVLDSGF	37.19	2347.17	23	1.3	783.397	30.33		P01833
ASGGGVPTDEEQATGLEREIM(+15.99)LA	90.9	2346.1	23	-1.3	1174.06	36.95		P10606	Oxidation (M)	M21:Oxidation (M):1000.00
AAWGKVGAHAGEYGAEALERM(+15.99)F	67.84	2336.1	22	-4.2	779.704	32.68		P69905	Oxidation (M)	M21:Oxidation (M):1000.00
YLADKSYIEGYVPSQADVAVF	54.74	2334.14	21	-1.5	1168.08	42.31		P24534
AVT(+79.97)ALWGKVNVDEVGGEALGRL	48.78	2333.18	22	-6.6	778.728	31.08		P68871	Phosphorylation (STY)	T3:Phosphorylation (STY):1000.00
DVSLAKADAAPDEKVLDSGFRE	54.1	2332.15	22	0.7	778.393	30.77		P01833
FSMPGFKGEGPDVDVNLPKADL	38.8	2332.14	22	-2.8	778.385	38.4		Q09666
ASGGGVPTDEEQATGLEREIMLA	91.23	2330.11	23	-3.5	1166.06	39.47		P10606
NVN(+.98)FQKAINEKLGQYASPTAK	30.15	2321.2	21	-1.4	774.74	32.68		P0C0L5	Deamidation (NQ)	N3:Deamidation (NQ):0.00
WISKQEYDESGPSIVHRKC(+57.02)	46.99	2318.11	19	-2	773.71	25.02		P60709:P63261	Carbamidomethylation	C19:Carbamidomethylation:1000.00
LVVDNGSGMC(+57.02)KAGFAGDDAPRAV	32.98	2306.08	23	-0.7	769.699	29.7		P60709	Carbamidomethylation	C10:Carbamidomethylation:1000.00
SEVAHRFKDLGEEN(+.98)FKALVL	32.62	2302.2	20	4.2	1152.11	33.67		P02768	Deamidation (NQ)	N14:Deamidation (NQ):1000.00
SEVAHRFKDLGEENFKALVL	76.7	2301.21	20	-3.8	1151.61	33.65		P02768
Q(-17.03)TVTDYGKDLMEKVKSPELQ	40.4	2291.14	20	-2.2	764.717	37.63		P02652	Pyro-glu from Q	Q1:Pyro-glu from Q:1000.00
SRDVSLAKADAAPDEKVLDSGF	67.92	2290.14	22	-0.9	764.388	30.3		P01833
RSLEPLPSSGPDFGGLGEEAEF	102.7	2290.08	22	-3.7	1146.04	40.63		Q9Y512
SLK(+170.04)PSEAPELDEDEGFGDW	65.3	2289.96	19	29	1146.02	41.66		P33241	Menadione quinone derivative	K3:Menadione quinone derivative:1000.00
FTNFESRKGKELDSNPFASL	74.59	2286.13	20	-1.7	1144.07	32.79		Q9NVS9
LTLGGTM(+15.99)GSNALSFSSSAGPGLLK	86.8	2281.16	24	4.4	1141.59	38.55		P08729	Oxidation (M)	M7:Oxidation (M):1000.00
PPYPRSIAQYWLGC(+57.02)PAPGHL	44.5	2279.13	20	-1.6	760.716	38.24		P04004	Carbamidomethylation	C14:Carbamidomethylation:1000.00
SELHC(+57.02)DKLHVDPEN(+.98)FRLLG	42.19	2279.1	19	7.1	760.713	33.34		P68871:P02042	Carbamidomethylation; Deamidation (NQ)	C5:Carbamidomethylation:1000.00;N14:Deamidation (NQ):1000.00
ISKQEYDESGPSIVHRKC(+57.02)F	36.86	2279.1	19	-0.6	760.707	24.87		P60709:P63261	Carbamidomethylation	C18:Carbamidomethylation:1000.00
TKFYTDPVEAVKDIPDGATVL	109.99	2278.17	21	-0.7	1140.09	39.15		P55809
AKADAAPDEKVLDSGFREIEN	41.54	2274.11	21	0	759.045	29.67		P01833
EKSAVTALWGKVNVDEVGGEAL	97.9	2271.17	22	-3.5	1136.59	37.72		P68871
Q(-17.03)IRGLEEELQFSLGSKINVK	55.14	2270.23	20	-3.2	757.747	40.43		P0C0L5	Pyro-glu from Q	Q1:Pyro-glu from Q:1000.00
ELTDDNFESRISDTGSAGLML	90.37	2270.04	21	3.6	1136.03	42.12		P30101
FVDPWTVQTSSAKGIDYDKL	79.52	2269.13	20	-5.9	1135.56	36.94		P23381
GISPFHEHAEVVFTANDSGPR	38.22	2266.08	21	-13	756.356	29.67		P02766
LSLKPSEAPELDEDEGFGDW(+31.99)	102.65	2265	20	-4.3	1133.5	39.27		P33241	Dihydroxy	W20:Dihydroxy:56.34
LGDGPVVTDPKAPNVVVTRLTL	89.47	2260.28	22	-5.5	1131.14	36.52		P52566
ASGGGVPTDEEQATGLEREIML	73.58	2259.07	22	-1.5	1130.54	38.6		P10606
VFDGTNPPYREEDIPAPLNL	49.43	2256.11	20	-2.6	1129.06	41.15		Q9NZL9
LSLKPSEAPELDEDEGFGDW(+15.99)	83.53	2249	20	-2.9	1125.5	39.15		P33241	Oxidation (HW)	W20:Oxidation (HW):1000.00
DSQPPVFKVFPGSTTEDYNL	77.7	2240.06	20	0.6	1121.04	42.95		Q13263
FSFLPQPPQQ(sub E)KAHDGGRYY	33.77	2235.09	19	-25.7	1118.52	35.27		P02452
LSLKPSEAPELDEDEGFGDW	116.24	2233.01	20	-2.7	1117.51	41.1		P33241
DLYAN(+.98)TVLSGGTTM(+15.99)YPGIADR	38.45	2231.04	21	2.5	1116.53	38.31		P60709:P63261	Deamidation (NQ); Oxidation (M)	N5:Deamidation (NQ):1000.00;M14:Oxidation (M):1000.00
DLYANTVLSGGTTM(+15.99)YPGIADR	51.55	2230.06	21	1.4	1116.04	38.36		P60709:P63261	Oxidation (M)	M14:Oxidation (M):1000.00
PDAPPSPPLGAPGLPPAGSPPDSH	85.64	2227.09	24	-1.7	1114.55	34.72		P02765
DAHKSEVAHRFKDLGEENF(-.98)	72.52	2227.08	19	-1.4	1114.54	25.73		P02768	Amidation	F19:Amidation:1000.00
LRVAPEEHPVLLTEAPLNPK	74.48	2222.24	20	-16.9	741.742	31.12		P60709:P63261
L(sub A)TTVSTQRGPVYIGELPQDF	31.42	2220.14	20	-19.3	1111.06	45.34		Q9H0E2
IVLDALEQQEEGINRLTDY	51.73	2218.11	19	-8.4	1110.05	41.21		O75915
PFSNSHNALKLRFPAEDEF	90.96	2218.08	19	-0.2	1110.05	32.97		P12277
AEAPLPSPKLEGELQAPDLEL	57.79	2216.16	21	0.4	1109.09	41.42		Q09666
EVAHRFKDLGEENFKALVL	64.2	2214.18	19	-2.8	1108.09	33.46		P02768
DLYANTVLSGGTTMYPGIADR	69.02	2214.06	21	2.8	1108.04	40.58		P60709:P63261
VTASDPLDTLGSEGALSPGGVASL	67.37	2213.11	24	0.4	1107.56	47.99		P0C0L4:P0C0L5
DATANDVPSPYEVRGFPTIY	78.17	2211.05	20	-1.3	1106.53	42.7		P30101
SPM(+15.99)YSIITPNILRLESEET	104.72	2208.1	19	-1.9	1105.05	41.18		P01024	Oxidation (M)	M3:Oxidation (M):1000.00
LAGGPGPGGGGGSSGGAGALSAAGVIRV	31.8	2206.15	28	-6.8	736.384	29.42		P31314
SGKSFKAGVC(+57.02)PPKKSAQ(+.98)C(+57.02)LR	30.1	2206.14	20	-4.6	736.382	23.57		P03973	Carbamidomethylation; Deamidation (NQ)	C10:Carbamidomethylation:1000.00;Q17:Deamidation (NQ):1000.00;C18:Carbamidomethylation:1000.00
EEPKDEDFSPDGGYIPRIL	46.99	2176.03	19	-1.6	726.35	37.73		O95881
PAYHSSLMDPDTKLIGNMAL	99.17	2173.05	20	10.2	1087.55	37.39		O15145
PGHLQEGFGC(+57.02)VVTNRFDQL	37.74	2173.04	19	-0.7	725.352	35.08		Q8NC51	Carbamidomethylation	C10:Carbamidomethylation:1000.00
KPIFVPLSNYRDVQYFGE	81	2171.11	18	-6.3	1086.55	37.32		O96009
LADKSYIEGYVPSQADVAVF	71.48	2171.08	20	-2.9	1086.54	40.97		P24534
STASAVPLAKTDTWPKDVGIL	80.29	2169.17	21	-2.2	1085.59	36.59		P54868
SKQEYDESGPSIVHRKC(+57.02)F	36.09	2166.02	18	0.1	723.013	24.34		P60709:P63261	Carbamidomethylation	C17:Carbamidomethylation:1000.00
LDDDSNQPMPVSRFFGNVE	60.31	2165.97	19	-3.6	1083.99	41.14		Q8IYL3
FGGVDEKGPQLFHMDPSGTF	101.95	2164.99	20	1.4	1083.5	37.94		P28066
FEKSKEQLTPLIKKAGTEL	56.52	2159.22	19	-0.7	720.747	28.43		P02652
WISKQEYDESGPSIVHRK	36.12	2158.08	18	-2.3	720.366	24.76		P60709:P63261
LVIDNGSGMC(+57.02)KAGFAGDDAPR	30.95	2149.99	21	0.1	717.67	29.04		P63261	Carbamidomethylation	C10:Carbamidomethylation:1000.00
IM(+15.99)TVGEKVFSSN(+.98)GQSITFDA	44.65	2147.01	20	-4	1074.51	37.42		Q8IWL1:Q8IWL2	Oxidation (M); Deamidation (NQ)	M2:Oxidation (M):1000.00;N12:Deamidation (NQ):0.00
IVYLPC(+57.02)IYRNTGTEAPDY	62.69	2144.02	18	-2.5	1073.02	38.05		Q13228	Carbamidomethylation	C6:Carbamidomethylation:1000.00
ATARDPGAAAGLSLHPTYFNL	56.36	2142.09	21	-1.4	1072.05	36.38		Q16787
TASDPLDTLGSE(+21.98)GALSPGGVASL	66.5	2136.02	23	-4.2	1069.01	47.48		P0C0L5	Sodium adduct	E12:Sodium adduct:47.40
DVVERLVTPGETPSWTGSGF	90.9	2133.04	20	-2.1	1067.52	42.93		P55268
GAFHSPALEDADFDGKPM(+15.99)VL	137.97	2131.99	20	-1.6	1067	34.34		Q9NZN4	Oxidation (M)	M18:Oxidation (M):1000.00
TLEIPGNSDPNMIPDGDFNS	54.69	2131.94	20	-1	1066.97	43.04		P0C0L4:P0C0L5
SARPVAFSVVPT(+79.97)AAT(+79.97)AVSLK	30.49	2131.05	20	-22.9	1066.51	30.14		P0C0L5	Phosphorylation (STY)	T12:Phosphorylation (STY):10.92;T15:Phosphorylation (STY):6.63
YLNRDPEEPDGGELVLGGSD	71.95	2130.97	20	-0.1	1066.49	34.01		O96009
VELDPEVEGTKPSATEMIW	53.53	2130.02	19	-2	1066.01	40.17		Q9H4A5
FTEQTAPKIFGGEIKTHIL	33.22	2129.15	19	-1.7	710.723	33.32		P07237
LATVYVDVLKDSGRDYVSQ	62.29	2127.08	19	-2.5	1064.55	34.92		P02647
SQPPVFKVFPGSTTEDYNL	72.36	2125.04	19	-2.5	1063.52	39.8		Q13263
GAFHSPALEDADFDGKPMVL	118.63	2115.99	20	-1.7	1059	36.68		Q9NZN4
TASDPLDTLGSEGALSPGGVASL	51.13	2114.04	23	-1.5	1058.02	47.73		P0C0L4:P0C0L5
GYADSPSKAGAAPYVQAFDSL	91.87	2114	21	-1.6	1058	39.77		Q01518
LVADENPFAQGALKSEDC(+57.02)F	103.69	2109.97	19	-1.2	1055.99	38.67		P06396	Carbamidomethylation	C18:Carbamidomethylation:1000.00
RVAPEEHPVLLTEAPLNPK	67.38	2109.16	19	0	704.06	29.29		P60709:P63261
SPPPSPITEASEAAEAAEAGNL	51.79	2107.99	22	-2	1055	44.28		Q9C0C2
GVNLPGAAVDLPAVSEKDIQD	48.76	2107.08	21	-3.2	1054.54	38.11		P14618
SPM(+15.99)YSIITPNILRLESEE	54.36	2107.05	18	1	1054.53	41.36		P01024	Oxidation (M)	M3:Oxidation (M):1000.00
YNTYAYVGLTEGPSPGDFR	55.44	2105.97	19	-0.1	1053.99	37.2		Q8IWL1:Q8IWL2
GITKVFSNGADLSGVTEEAPL	49.41	2104.07	21	1.2	1053.04	38.62		P01009
INLLAENGRLSNTQGVVSAF	37.89	2102.11	20	-5.8	1052.06	38.92		P48047
DAGLVYDAYLAPNNLKPVVA	78.81	2102.1	20	-0.9	1052.06	43.02		P02787
AWGKVGAHAGEYGAEALERM	44.49	2102	20	-1.7	701.673	30.65		P69905
C(+57.02)EGSPYVPVHFDASVEDST	86.77	2094.88	19	-2.6	1048.45	35.79		P07998	Carbamidomethylation	C1:Carbamidomethylation:1000.00
VAPPTAAVPANLGAPIGSGLSDL	70.25	2087.13	23	-1.5	1044.57	45.84		Q10567
ATDTE(sub S)QGELVHPKALPLIVG	36.62	2087.13	20	-5.5	1044.56	39.79		Q5SSJ5
VAHRFKDLGEENFKALVL	89.27	2085.14	18	-4.1	1043.57	32.35		P02768
EIPGNSDPNMIPDGDFNSY	58.13	2080.87	19	-2.7	1041.44	41.96		P0C0L4:P0C0L5
SSAAALPSPILNPDIPYNQL	61.43	2080.08	20	-1.1	1041.05	46.79		P30837
DAHKSEVAHRFKDLGEEN(-.98)	86.24	2080.01	18	-1.5	1041.01	23.87		P02768	Amidation	N18:Amidation:1000.00
KQEYDESGPSIVHRKC(+57.02)F	66.66	2078.98	17	-3.2	694	24.4		P60709:P63261	Carbamidomethylation	C16:Carbamidomethylation:1000.00
AVQRIFEN(+.98)GYDPVNLLND	85.14	2077.01	18	-1	1039.51	42.54		P08246	Deamidation (NQ)	N8:Deamidation (NQ):80.35
AVQRIFENGYDPVNLLN(+.98)D	45.64	2077.01	18	17.6	1039.53	41.81		P08246	Deamidation (NQ)	N17:Deamidation (NQ):12.33
AVQRIFENGYDPVNLLND	97.43	2076.03	18	-3.5	1039.02	40.97		P08246
ISWYDNEFGYSNRVVDL	42.76	2075.96	17	-2.9	1038.98	41.97		P04406
AVTFVPVSKVSGQAEVDDIL	81.41	2073.1	20	-2.7	1037.55	40.11		Q96I15
Q(-17.03)C(+57.02)PFEDHVKLVNEVTEF	73.56	2072.95	17	-4	1037.48	41.64		P02768	Pyro-glu from Q; Carbamidomethylation	Q1:Pyro-glu from Q:1000.00;C2:Carbamidomethylation:1000.00
EKVFSSN(+.98)GQSITFDAIQEA	79.07	2070.97	19	0.3	1036.49	38.53		Q8IWL1:Q8IWL2	Deamidation (NQ)	N7:Deamidation (NQ):15.73
EKVFSSNGQ(+.98)SITFDAIQEA	31.78	2070.97	19	0.3	1036.49	38.53		Q8IWL1:Q8IWL2	Deamidation (NQ)	Q9:Deamidation (NQ):0.00
YYSSPQDLPYPDPAIAQF	39.17	2070.96	18	-6.9	1036.48	46.58		P34932
DAHKSEVAHRFKDLGEEN(-18.01)	79.56	2062.98	18	-2.1	1032.5	23.99		P02768	Dehydration	N18:Dehydration:18.40
TETLSTAPLASWVRSPPSY	70.56	2062.04	19	0.9	1032.03	40.1		Q8N3V7
AVQRIFEN(-17.03)GYDPVNLLND	70.6	2059	18	-3.7	1030.5	42.21		P08246	Ammonia-loss (N)	N8:Ammonia-loss (N):53.33
YADSPSKAGAAPYVQAFDSL	116.5	2056.97	20	-1.6	1029.49	39.02		Q01518
SGKSFKAGVC(+57.02)PPKKSAQC(+57.02)L	76.56	2049.05	19	-0.2	1025.53	23.75		P03973	Carbamidomethylation	C10:Carbamidomethylation:1000.00;C18:Carbamidomethylation:1000.00
DVSLAKADAAPDEKVLDSGF	72.79	2047.01	20	-2.4	1024.51	34.52		P01833
M(+15.99)FY(sub H)GIPATPGIGAPGNKPEL	41.19	2045.03	20	5.2	1023.53	39.66		Q9UK41	Oxidation (M)	M1:Oxidation (M):1000.00
N(+.98)SGALTSGVHTFPAVLQSSGL	68.37	2043.03	21	3.4	1022.52	42.82		P01857:P01861	Deamidation (NQ)	N1:Deamidation (NQ):93.86
NSGALTSGVHTFPAVLQ(+.98)SSGL	32.02	2043.03	21	2.9	1022.52	39.51		P01857:P01861	Deamidation (NQ)	Q17:Deamidation (NQ):19.77
NSGALTSGVHTFPAVLQSSGL	90.87	2042.04	21	-0.6	1022.03	39.38		P01857:P01861
AAWGKVGAHAGEYGAEALER	40.3	2042	20	-1.5	681.672	27.85		P69905
LTLGGTM(+15.99)GSNALSFSSSAGPGL	71.47	2039.98	22	0.9	1021	42.44		P08729	Oxidation (M)	M7:Oxidation (M):1000.00
LSLLTATVVPPSGREEPC(+57.02)L	45.95	2038.08	19	0.3	1020.05	39.83		P21333	Carbamidomethylation	C18:Carbamidomethylation:1000.00
ASDPLDTLGSEGALSPGGVASL(+21.98)	82.91	2034.97	22	-2.8	1018.49	47.49		P0C0L5	Sodium adduct	L22:Sodium adduct:0.00
ASDPLDTLGSE(+21.98)GALSPGGVASL	56.61	2034.97	22	-2.8	1018.49	47.49		P0C0L5	Sodium adduct	E11:Sodium adduct:0.00
LASSDPLAQIAEDKPYAEL	86.17	2030.02	19	-1	1016.02	40.84		P34949
EEGPGKNLPFSVENKWSL	81.36	2030.01	18	-3.7	1016.01	36.52		P15954
M(+42.01)(+15.99)DGIVPDIAVGTKRGSDEL	58.23	2030	19	-3.7	1016	38.09		P26599	Acetylation (Protein N-term); Oxidation (M)	M1:Acetylation (Protein N-term):1000.00;M1:Oxidation (M):1000.00
AQQAAKLTSDPTDIPVVC(+57.02)L	90.06	2026.04	19	-0.7	1014.03	38.05		O43504	Carbamidomethylation	C18:Carbamidomethylation:1000.00
YSIITPNILRLESEETM(+15.99)	56.57	2024.01	17	-0.9	1013.01	41.07		P01024	Oxidation (M)	M17:Oxidation (M):1000.00
FGEKLNGTDPEDVIRNAF	90.23	2020.99	18	11.7	1011.51	37.91		P19105:O14950:P24844
TTNKFPSEYVPTVFDNY	89.01	2020.94	17	-3.8	1011.47	39.87		P60953
EITSLDTENIDEILNNAD	38.31	2017.93	18	0.4	1009.97	47.59		Q9BS26
MTVGEKVFSSN(+.98)GQSITFDA	70.19	2017.93	19	0.7	1009.97	37.92		Q8IWL1:Q8IWL2	Deamidation (NQ)	N11:Deamidation (NQ):0.00
DDIDLSDVELDDLGKDEL	96.52	2017.92	18	0	1009.97	45.93		Q15084
APPSPPLGAPGLPPAGSPPDSH	52.87	2015.01	22	-3.3	1008.51	33.45		P02765
M(+42.01)DGIVPDIAVGTKRGSDEL	65.74	2014	19	-0.6	1008.01	41.49		P26599	Acetylation (Protein N-term)	M1:Acetylation (Protein N-term):1000.00
ASDPLDTLGSEGALSPGGVASL	63.11	2012.99	22	-2.7	1007.5	52.91		P0C0L4:P0C0L5
ADELDDSKPPPSSSMPLIL	99.56	2010.98	19	-3.5	1006.49	41.15		Q14118
LEGPDVSLKGPGVDLPSVNL	111.28	2005.07	20	-2.2	1003.54	41.45		Q09666
VQRIFENGYDPVNLLND	85.4	2004.99	17	11.5	1003.51	40.13		P08246
DTASTGKTFPGFFSPM(+15.99)LGE	45.02	2004.91	19	-2	1003.46	42.09		P02671	Oxidation (M)	M16:Oxidation (M):1000.00
VSSSADPEGHFETPIWIE	39.55	1999.92	18	1.8	1000.97	40.02		Q14697
ALW(+15.99)GKVNVDEVGGEALGRL	54.25	1998.05	19	-3.7	1000.03	36.23		P68871	Oxidation (HW)	W3:Oxidation (HW):1000.00
PDAQPGGELMLGGTDSKYY	82.9	1997.9	19	-0.7	999.959	35.21		P07339
DEAAARLLTVPFEKHSTL	33.9	1997.06	18	6.3	666.697	34.46		O95336
DAIPAVEVFEGEPGNKVNL	87.36	1997.01	19	-0.6	999.512	42.07		P30044
LTDDSFDKNVLDSEDVW	72.12	1996.89	17	-3	999.449	41.87		Q15084
MR(sub N)RPAPVEISYENMRF	56.1	1994.98	16	-28.5	998.47	39.12		Q12974
Q(-17.03)AC(+57.02)VGSWLDREKC(+57.02)KQF	47.05	1993.91	16	2.6	997.967	32.94		P07988	Pyro-glu from Q; Carbamidomethylation	Q1:Pyro-glu from Q:1000.00;C3:Carbamidomethylation:1000.00;C13:Carbamidomethylation:1000.00
APIQPRVWEPVPLEEVQ	62.11	1986.06	17	-4.3	994.032	39.24		Q15109
VGHVKMTDDELVYNIHL	38.02	1981.99	17	-3.6	992	33.33		P62906
ASAVPLAKTDTWPKDVGIL	74.82	1981.09	19	-1.9	991.55	36.5		P54868
WTEIPTAITIKDYDSNL	68.58	1978.99	17	-3.2	990.499	40.58		Q14573
FQNLDGVANALDNVDARM(+15.99)	95.25	1977.92	18	-3.3	989.965	37.27		P22314	Oxidation (M)	M18:Oxidation (M):1000.00
VDVMQREGGPSQIGDALGF	48.01	1974.95	19	-1.7	988.479	40		P04275
GQKEKPYFPIPEEYTF	60.83	1971.96	16	-6.3	986.982	36.82		Q00839
YTEDGNW(+15.99)DLVGNNTPIF	35.34	1969.87	17	-7.1	985.935	47.08		P04040	Oxidation (HW)	W7:Oxidation (HW):1000.00
LLSPYSYSTTAVVTNPKE	95.41	1969	18	-1.7	985.508	33.7		P02766
LQGSIMTVGEKVFSSN(+.98)GQS	63.43	1968.95	19	4.7	985.485	37.72		Q8IWL1:Q8IWL2	Deamidation (NQ)	N16:Deamidation (NQ):15.73
LEKVAAAVDQSAFYSALW	33.44	1968	18	-2.6	657.005	34.31		Q5JWR5
LNRDPEEPDGGELVLGGSD	82.39	1967.91	19	-0.8	984.96	32.68		O96009
LTQDNGILTFSNLSPGQY	60.12	1966.96	18	-18.8	984.471	45.53		P69849:Q5JPE7:Q15155
DAHKSEVAHRFKDLGEE(-.98)	63.52	1965.97	17	-2.3	983.988	23.92		P02768	Amidation	E17:Amidation:1000.00
LTLC(+57.02)KEGC(+57.02)EAIVDTGTSL	59.82	1965.94	18	-1.1	983.976	35.04		P07339	Carbamidomethylation	C4:Carbamidomethylation:1000.00;C8:Carbamidomethylation:1000.00
SDPLDTLGSEGALSPGGVASL(+21.98)	69.86	1963.94	21	4.6	982.979	47.96		P0C0L5	Sodium adduct	L21:Sodium adduct:20.18
FQN(+.98)LDGVANALDNVDARM	72.91	1962.91	18	10.3	982.473	40.29		P22314	Deamidation (NQ)	N3:Deamidation (NQ):20.92
FQNLDGVANALDNVDARM	50.9	1961.93	18	6	981.976	39.99		P22314
LKYPIEHGIITNWDDM(+15.99)	79.67	1959.94	16	-1.3	980.976	33.37		P68133:P68032	Oxidation (M)	M16:Oxidation (M):1000.00
AVTALWGK(+31.99)VNVDEVGGEAL	53.44	1958.99	19	-1	980.504	38.22		P68871	Dihydroxy	K8:Dihydroxy:9.16
KVGAHAGEYGAEALERM(+15.99)F	55.63	1950.93	18	-1.9	976.468	29.56		P69905	Oxidation (M)	M17:Oxidation (M):1000.00
F(+104.03)LSFPTTKTYFPHFD	42.53	1950.92	15	-35.5	976.432	43.77		P69905	Benzoyl	F1:Benzoyl:62.26
WTHVEMGPPDPILGVTEA	95.1	1947.94	18	2.9	974.98	40.19		P00505
VTLAAHLPAEFTPAVHASL	97.88	1944.05	19	-2.3	973.028	36.68		P69905
SDPLDTLGSEGALSPGGVASL	53.93	1941.95	21	0.1	971.984	47.98		P0C0L4:P0C0L5
DELDDSKPPPSSSMPLIL	60.33	1939.94	18	-5.1	970.975	43.62		Q14118
ALTNAVAHVDDM(+15.99)PNALSAL	79.2	1937.95	19	-2.2	969.981	36.49		P69905	Oxidation (M)	M12:Oxidation (M):1000.00
Y(+88.00)GATGHPGIIPPHATLVF	38.25	1934.97	18	-19.6	968.474	39.27		P62942	3-sulfanylpropanoyl	Y1:3-sulfanylpropanoyl:1000.00
KVGAHAGEYGAEALERMF	111.98	1934.93	18	-4.3	968.468	32.84		P69905
EGSPYVPVHFDASVEDST	66.31	1934.85	18	-2.8	968.431	35.74		P07998
Q(-17.03)EYDESGPSIVHRKC(+57.02)F	55.38	1933.86	16	-0.6	967.938	28.05		P60709:P63261:Q6S8J3	Pyro-glu from Q; Carbamidomethylation	Q1:Pyro-glu from Q:1000.00;C15:Carbamidomethylation:1000.00
AVTALW(+3.99)GKVNVDEVGGEAL	51.96	1931	19	-3.1	966.504	38.51		P68871	Tryptophan oxidation to kynurenin	W6:Tryptophan oxidation to kynurenin:1000.00
M(+15.99)SQPSAPDFVQRGFDSF	54.88	1930.85	17	-3.9	966.429	38.63		P46939	Oxidation (M)	M1:Oxidation (M):1000.00
AYVGLTEGPSPGDFRYSD	53.96	1929.87	18	-0.8	965.944	35.59		Q8IWL1:Q8IWL2
SGALTSGVHTFPAVLQSSGL	79.16	1928	20	0.1	965.007	39.07		P01857:P01861
LW(+15.99)GKVNVDEVGGEALGRL	85.84	1927.02	18	-42.1	964.475	38.58		P68871	Oxidation (HW)	W2:Oxidation (HW):1000.00
AVTALWGKVNVDEVGGEAL	95.07	1927.01	19	-2.8	964.507	39.97		P68871
FESFGDLSTPDAVM(+15.99)GNPK	75.4	1926.87	18	-2.4	964.438	34.2		P68871	Oxidation (M)	M14:Oxidation (M):1000.00
SLLTATVVPPSGREEPC(+57.02)L	50.64	1924.99	18	-2.2	963.502	37.16		P21333	Carbamidomethylation	C17:Carbamidomethylation:1000.00
VEWVVGKDKPTYDEIF	55.52	1923.96	16	2.9	962.991	36.76		Q9H4M9
DVDSPAEYSGPEGSYFGF	52.01	1922.78	18	-11	962.389	51.51		P06756
ALTNAVAHVDDMPNALSAL	48.92	1921.96	19	-2.1	961.984	40.14		P69905
HRFKDLGEENFKALVL	58.63	1915.03	16	-2.8	958.52	32.32		P02768
MSQPSAPDFVQRGFDSF	64.95	1914.86	17	-3.5	958.432	39.72		P46939
AAESLPKIGDLHPQIVNL	81.01	1914.06	18	-2	958.034	37.15		P12111
IVNTNVPRASVPDGFLSE	63.39	1913.98	18	-1	957.999	35.48		P14174
FESFGDLSTPDAVMGNPK	99.71	1910.87	18	-1.3	956.442	37.51		P68871
SAVPLAKTDTWPKDVGIL	73.46	1910.05	18	-2.8	956.03	36.43		P54868
SDADPSTKDFLLQQTML	42.85	1908.91	17	4.3	955.468	41.61		Q04760
YVDKNFINNPLAQ(+.98)ADW	32.1	1907.91	16	7.6	954.967	41.25		P35579	Deamidation (NQ)	Q13:Deamidation (NQ):20.94
YVDKNFINNPLAQADW	76.96	1906.92	16	-5	954.463	40.8		P35579
VSKPGGSEPPAVFTGDTLF	39.1	1904.95	19	-3	953.48	39.01		Q16775
YLDDFQKKWQEEM(+15.99)E	48.12	1903.83	14	-18.7	952.904	31.59		P02647	Oxidation (M)	M13:Oxidation (M):1000.00
VAVPTKNPDGTMNLM(+15.99)NW	74.37	1902.9	17	-7.2	952.449	35.05		P63279	Oxidation (M)	M15:Oxidation (M):68.47
FEKR(sub V)GDTSLDPNDFDF	34.38	1901.84	16	-6.9	951.922	42.68		P51608
WGKVGAHAGEYGAEALER	59.64	1899.92	18	-2.3	634.313	26.42		P69905
T(sub L)WGKVNVDEVGGEALGRL	37.03	1898.98	18	-24.9	950.476	40.76		P68871
SKDQFPEVYVPTVFEN	59.65	1897.91	16	-1.4	949.961	41.59		P61586:P08134
AEKPLISEETDLIEPTL	37.3	1896.99	17	-0.7	949.503	39.97		Q10567
WGK(+42.01)VK(+42.01)VDEVGGEALGRL	34.27	1896.01	17	-21.7	632.997	36.57			Acetylation (K)	K3:Acetylation (K):1000.00;K5:Acetylation (K):1000.00
L(-15.01)WGKVNVDEVGGEALGRL	54.16	1896.01	18	-22.7	948.991	36.53		P68871	ISD (z+2)-series	L1:ISD (z+2)-series:1000.00
WGK(+97.02)VNVDEVGGEALGRL	30.55	1894.95	17	-0.3	948.484	47.77		P68871	Maleimide	K3:Maleimide:1000.00
LWGKVN(-17.03)VDEVGGEALGRL	44.47	1893.99	18	-41.3	947.966	44.74		P68871	Ammonia-loss (N)	N6:Ammonia-loss (N):1000.00
AE(sub S)GVAVSDGVIKVFNDM(+15.99)K	30.65	1893.95	18	-1.4	947.981	38.4		P23528	Oxidation (M)	M17:Oxidation (M):1000.00
ADSPSKAGAAPYVQAFDSL	63.43	1893.91	19	-1.9	947.961	38.58		Q01518
LWGKVNVD(-18.01)EVGGEALGRL	44.17	1893.01	18	-39.7	947.475	42.21		P68871	Dehydration	D8:Dehydration:1000.00
WN(sub G)KH(sub V)NVDEVGGEALGRL	42.41	1892.95	17	-7.2	947.475	42.21		P68871
AIAANEADAVTLDAGLVYD	50.54	1890.92	19	5.2	946.473	43.98		P02787
AVKKIAIFGATGQTGLTTL	66.03	1889.1	19	-0.7	945.556	34.83		P30043
VDINAPDVDVQGPDWHL	60.27	1888.9	17	-12	945.444	41.17		Q09666
IVMDSGDGVTHTVPIYEG	36.59	1888.89	18	-5.7	945.446	34.37		P60709:P63261
YLDDFQKKWQEEME	67.88	1887.83	14	8.8	944.933	34.86		P02647
VAVPTKNPDGTMNLMNW	48.46	1886.9	17	-5.1	944.453	38.9		P63279
TVGEKVFSSNGQ(+.98)SITFDA	70.64	1886.89	18	-2	944.45	36.02		Q8IWL1:Q8IWL2	Deamidation (NQ)	Q12:Deamidation (NQ):0.00
TVGEKVFSSN(+.98)GQSITFDA	39.96	1886.89	18	-2	944.45	36.02		Q8IWL1:Q8IWL2	Deamidation (NQ)	N10:Deamidation (NQ):8.22
WGKVK(+71.04)VDEVGGEALGRL	35.94	1883.03	17	-40.9	628.657	37.37			Propionamide (K, X@N-term)	K5:Propionamide (K, X@N-term):4.64
WGK(+71.04)VKVDEVGGEALGRL	42.08	1883.03	17	-42.5	942.481	39.09			Propionamide (K, X@N-term)	K3:Propionamide (K, X@N-term):0.00
W(+71.04)GKVKVDEVGGEALGRL	33.61	1883.03	17	-40.1	942.483	40.42			Propionamide (K, X@N-term)	W1:Propionamide (K, X@N-term):5.03
AC(+57.02)VGSWLDREKC(+57.02)KQF	72.04	1882.88	15	0.5	942.449	28.54		P07988	Carbamidomethylation	C2:Carbamidomethylation:1000.00;C12:Carbamidomethylation:1000.00
AAVPGKTFVNITPAEVGVL	63.74	1882.06	19	-5.5	942.03	40.12		P07737
W(+42.01)GK(+42.01)VNVDEVGGEALGRL	73.4	1881.96	17	-2.2	941.984	37.12		P68871	Acetylation (Protein N-term); Acetylation (K)	W1:Acetylation (Protein N-term):1000.00;K3:Acetylation (K):1000.00
LR(sub W)GKVNVDEVGGEALGRL	36.67	1881.04	18	-37.5	941.494	42.39		P68871
IEM(+15.99)GGNPLENSGFEPGAF	52.17	1880.83	18	-0.9	941.419	43.71		P21810	Oxidation (M)	M3:Oxidation (M):1000.00
HLPAEFTPAVHASLDKF	67.15	1878.96	17	0.8	940.489	32.56		P69905
AE(sub S)GVAVSDGVIKVFNDMK	38.26	1877.96	18	3	939.988	42.71		P23528
WYDNEFGYSNRVVDL	78.67	1875.84	15	-0.6	938.928	39.78		P04406
MDNSRSLDLDGIIAEVK	40.23	1874.94	17	-2.4	625.986	37.75		P08729
WGK(+72.02)VNVDEVGGEALGRL	34.29	1869.96	17	-22.1	935.966	36.68		P68871	Carboxyethyl	K3:Carboxyethyl:1000.00
PVDLSKWSGPLSLQEVD	109.32	1868.95	17	-0.7	935.482	42.43		P30086
TQNIFFM(+15.99)SKVTNPKQA	30.83	1868.95	16	-3.5	935.477	28.53		P01011	Oxidation (M)	M7:Oxidation (M):1000.00
W(+42.01)GK(+14.02)VKVDEVGGEALGRL	32.15	1868.02	17	-42.7	623.653	38.22			Acetylation (Protein N-term); Methylation(KR)	W1:Acetylation (Protein N-term):1000.00;K3:Methylation(KR):7.32
WGK(+14.02)VK(+42.01)VDEVGGEALGRL	39.52	1868.02	17	-25.1	623.663	36.33			Methylation(KR); Acetylation (K)	K3:Methylation(KR):0.00;K5:Acetylation (K):0.00
YQKVVAGVANALAHKYH	55.97	1868.01	17	-0.6	623.675	27.95		P68871:P02042
WGK(+70.04)VNVDEVGGEALGRL	52.19	1867.98	17	-19.6	934.979	40.14		P68871	Crotonaldehyde	K3:Crotonaldehyde:1000.00
LWGK(+14.02)VNVDAVGGEALGRL	35.35	1867.03	18	-37.9	623.327	40.68		P02042	Methylation(KR)	K4:Methylation(KR):86.39
ALA(sub W)GKVNVDEVGGEALGRL	43.68	1867.02	19	-35.2	934.482	45.84		P68871
FAKVKVD(+79.97)EVGGEALGRL	31.39	1866.96	17	-1.8	623.326	42.54			Phosphorylation (HCDR)	D7:Phosphorylation (HCDR):74.48
W(+68.06)GKVNVDEVGGEALGRL	45.42	1866	17	-29.5	933.98	41.49		P68871	Piperidination	W1:Piperidination:32.28
WGK(+68.03)VNVDEVGGEALGRL	57.44	1865.96	17	-30.9	933.96	38.92		P68871	Crotonylation	K3:Crotonylation:1000.00
SAP(-30.01)HGPGLIYRQPNC(+57.02)DD	30.98	1865.85	17	-3.8	933.928	26.26		P02765	Proline oxidation to pyrrolidinone; Carbamidomethylation	P3:Proline oxidation to pyrrolidinone:47.36;C15:Carbamidomethylation:1000.00
AKVK(+225.09)VDEVGGEALGRL	37.67	1865.02	16	-42.5	622.654	34.47			Iminobiotinylation	K4:Iminobiotinylation:5.08
A(+225.09)KVKVDEVGGEALGRL	38.45	1865.02	16	-43.7	622.653	34.51			Iminobiotinylation	A1:Iminobiotinylation:0.00
VHLTPEEKSAVTALWGK	48.36	1865	17	-0.4	622.675	31.66		P68871
F(+77.91)AKVKVDEVGGEALGRL	38.42	1864.9	17	20.8	933.479	43.03			Bromination	F1:Bromination:1000.00
IEMGGNPLENSGFEPGAF	49.67	1864.83	18	-2.7	933.42	46.58		P21810
VIILNHPGQISAGYAPVL	50.38	1861.05	18	-0.2	931.53	38.76		Q5VTE0:P68104
YVGLTEGPSPGDFRYSD	91.72	1858.84	17	-3.3	930.423	35.34		Q8IWL1:Q8IWL2
ALVLSDRAPFAAPSPFAE	75.01	1857.96	18	-1.8	929.987	40.8		P19971
W(+58.01)GKVNVDEVGGEALGRL	50.58	1855.94	17	-3.7	928.975	38.41		P68871	Carboxymethyl (KW, X@N-term)	W1:Carboxymethyl (KW, X@N-term):22.85
N(+.98)RDPEEPDGGELVLGGSD	79.74	1855.81	18	-0.9	928.91	36.14		O96009	Deamidation (NQ)	N1:Deamidation (NQ):1000.00
WGK(+43.01)VKVDEVGGEALGRL	40.62	1855	17	-22.6	928.484	34.18			Carbamylation	K3:Carbamylation:0.00
WGKVK(+43.01)VDEVGGEALGRL	34.01	1855	17	-22.6	928.484	34.18			Carbamylation	K5:Carbamylation:0.00
NRDPEEPDGGELVLGGSD	72.24	1854.82	18	-1.5	928.417	31.68		O96009
W(+42.01)GK(+14.02)VNVDEVGGEALGRL	36.36	1853.96	17	-16.9	927.973	38.42		P68871	Acetylation (Protein N-term); Methylation(KR)	W1:Acetylation (Protein N-term):1000.00;K3:Methylation(KR):108.86
TQNIFFMSKVTNPKQA	54.2	1852.95	16	0	927.482	31.73		P01011
LAANNLLAGLRGEPMPSE	30.72	1851.95	18	0.4	926.983	38.43		Q9UBQ7
GK(+238.23)VNVDEVGGEALGRL	39.67	1850.09	16	-1.8	926.049	59.24		P68871	Palmitoylation	K2:Palmitoylation:1000.00
WGKVKVD(+37.95)EVGGEALGRL	31.82	1849.94	17	-1.4	617.652	44.07			Replacement of 2 protons by calcium	D7:Replacement of 2 protons by calcium:12.28
FGDLK(+114.04)SPAGLQVLNDY	39.16	1849.92	16	-3.8	925.964	40.76		P24534	Ubiquitin	K5:Ubiquitin:26.02
Q(-17.03)AC(+57.02)VGSWLDREKC(+57.02)KQ	53.62	1846.85	15	-6.1	924.424	30.01		P07988	Pyro-glu from Q; Carbamidomethylation	Q1:Pyro-glu from Q:1000.00;C3:Carbamidomethylation:1000.00;C13:Carbamidomethylation:1000.00
FEKVGDTSLDPNDFDF	99.03	1844.81	16	-2.8	923.41	40.61		P51608
WGKVK(+31.99)VDEVGGEALGRL	36.01	1843.98	17	-21.5	922.977	39.76			Dihydroxy	K5:Dihydroxy:7.69
LR(sub V)TLAAHLPAEFTPAVH	41.88	1843.01	17	-11.8	922.502	37.95		P69905
VMAIAQSLNTSQAQSVPV	34.57	1842.95	18	-12.7	615.317	46.57		P35680
WGK(+44.03)VNVDEVGGEALGRL	50.4	1841.96	17	-22.4	921.968	38.98		P68871	Ethanolation (KR)	K3:Ethanolation (KR):150.63
W(+43.99)GKVNVDEVGGEALGRL	85.24	1841.93	17	-2.7	921.968	38.98		P68871	Carboxylation (DKW)	W1:Carboxylation (DKW):20.41
WGK(+43.99)VNVDEVGGEALGRL	39.03	1841.93	17	-2.7	614.981	32.06		P68871	Carboxylation (DKW)	K3:Carboxylation (DKW):0.00
W(+43.01)GKVNVDEVGGEALGRL	64.05	1840.94	17	-0.5	921.478	39.43		P68871	Carbamylation	W1:Carbamylation:13.67
W(+42.01)GKVN(+.98)VDEVGGEALGRL	45.46	1840.93	17	1	921.474	34.46		P68871	Acetylation (Protein N-term); Deamidation (NQ)	W1:Acetylation (Protein N-term):1000.00;N5:Deamidation (NQ):1000.00
WGK(+42.01)VN(+.98)VDEVGGEALGRL	31.24	1840.93	17	7.8	614.656	34.43		P68871	Acetylation (K); Deamidation (NQ)	K3:Acetylation (K):1000.00;N5:Deamidation (NQ):1000.00
W(+42.01)GKVNVDEVGGEALGRL	65.44	1839.95	17	-3.9	920.978	34.7		P68871	Acetylation (Protein N-term)	W1:Acetylation (Protein N-term):1000.00
WGK(+42.01)VNVDEVGGEALGRL	34.52	1839.95	17	-8	614.318	35.85		P68871	Acetylation (K)	K3:Acetylation (K):1000.00
WDDYVPKLYEQLSGK	74.48	1839.9	15	-3.1	920.957	37.56		P30086
G(+226.08)KVNVDEVGGEALGRL	38.54	1837.94	16	14.9	613.662	36.43		P68871	Biotinylation	G1:Biotinylation:9.34
DAHKSEVAHRFKDLGE(-.98)	59.8	1836.92	16	-3.7	919.465	23.72		P02768	Amidation	E16:Amidation:1000.00
SIYGEKFEDENFILK	42.36	1830.9	15	-1.9	916.457	34.17		P62937
WGKVK(+14.02)VDEVGGEALGRL	38.06	1826.01	17	-43.2	609.649	32.13			Methylation(KR)	K5:Methylation(KR):9.40
WGK(+27.99)VNVDEVGGEALGRL	30.48	1825.93	17	-2.2	609.65	32.61		P68871	Formylation	K3:Formylation:0.00
FEIFEIERGVSADDEA	31.33	1825.84	16	-2.8	913.923	40.18		Q6UXI9
AEVPQAQPVLVFKLTAD	63.21	1825	17	-0.9	913.506	40.81		P17174
LV(sub W)GKVNVDEVGGEALGRL	35.63	1824.01	18	-18.3	912.996	57.52		P68871
G(+210.99)KVNVDEVGGEALGRL	49.04	1822.84	16	23.7	912.451	42.71		P68871	Tri nitro benzene	G1:Tri nitro benzene:14.02
VGAHAGEYGAEALERM(+15.99)F	59.19	1822.83	17	-1.2	912.422	31.23		P69905	Oxidation (M)	M16:Oxidation (M):1000.00
LP(sub W)GKVNVDEVGGEALGRL	38.48	1821.99	18	-35.5	911.972	35.34		P68871
WGKVNVD(+21.98)EVGGEALGRL	36.99	1819.92	17	1.4	607.648	42.73		P68871	Sodium adduct	D7:Sodium adduct:24.44
EGSQSLVGDIGNVNMWD	71.84	1819.8	17	-1.2	910.909	46.78		P02741
AFS(+114.04)DGLAHLDNLKGTF	42.86	1818.89	16	-1.5	910.451	37.71		P68871:P02042	Ubiquitin	S3:Ubiquitin:92.78
SSTSQPLDQVTGSVWNL	71.94	1817.88	17	-1.6	909.946	45.67		Q96PE7
M(+15.99)KVEVLPALTDNYM(+15.99)Y	76.35	1817.86	15	-4.4	909.932	37.26		Q16775	Oxidation (M)	M1:Oxidation (M):1000.00;M14:Oxidation (M):1000.00
FLILEEGETAAAINITI	36.87	1816.98	17	-28.2	909.473	39.2		Q8WXG9
YLNRDPEEPDGGELVL	31.33	1814.87	16	0.7	908.442	35.72		O96009
DKFLASVSTVLTSKYR	73.04	1813.99	16	-2.9	605.67	34.61		P69905
WGK(+14.02)VNVDEVGGEALGRL	38.4	1811.95	17	-11.2	906.974	42.2		P68871	Methylation(KR)	K3:Methylation(KR):100.80
W(+14.02)GKVNVDEVGGEALGRL	33.05	1811.95	17	-8.6	906.976	45.83		P68871	Methylation(Protein N-term)	W1:Methylation(Protein N-term):1000.00
C(+57.02)VGSWLDREKC(+57.02)KQF	76.64	1811.84	14	-3.3	906.927	28.02		P07988	Carbamidomethylation	C1:Carbamidomethylation:1000.00;C11:Carbamidomethylation:1000.00
WGK(-1.03)VKVDEVGGEALGRL	33.04	1810.96	17	-14.2	906.473	41.92			Lysine oxidation to aminoadipic semialdehyde	K3:Lysine oxidation to aminoadipic semialdehyde:5.99
IDLSDVELD(+21.98)DLGKDEL	51.84	1809.85	16	3.2	905.935	43.83		Q15084	Sodium adduct	D9:Sodium adduct:0.00
GK(+183.04)VKVDEVGGEALGRL	34.99	1808.95	16	-12.5	905.469	40.59			Aminoethylbenzenesulfonylation	K2:Aminoethylbenzenesulfonylation:6.59
GKVK(+183.04)VDEVGGEALGRL	33.99	1808.95	16	0.5	905.481	48			Aminoethylbenzenesulfonylation	K4:Aminoethylbenzenesulfonylation:7.32
SPSGQKDLLFKDSAIGF	38.02	1808.93	17	-1.4	905.471	34.84		P02788
MAAAAAAAAAAAAAAGPGSPGAAA	31.81	1808.88	24	18.4	905.466	44.98		P58012
APHGPGLIYRQPNC(+57.02)DD	60.8	1808.83	16	-3.1	905.418	26.28		P02765	Carbamidomethylation	C14:Carbamidomethylation:1000.00
RGAPVPPPDLQPSPPRQ	35.12	1807.97	17	-31.2	904.964	53.45		Q9UPP2
GSPYVPVHFDASVEDST	86.08	1805.81	17	-2.2	903.911	34.87		P07998
MKVEVLPALTDNYM(+15.99)Y	90.24	1801.86	15	-2.8	901.936	39.75		Q16775	Oxidation (M)	M14:Oxidation (M):183.32
LSIGPDFQKGLKDGTIL	36.83	1801	17	-3.6	901.503	36.93		Q99439
ADVGSFLGPGVPAAGVPSSL	36.44	1796.93	20	-6.1	899.467	46.81		O95081
VHLTPEEKTAVNALW(+31.99)G	51.36	1795.91	16	0.2	898.963	33.65		P02042	Dihydroxy	W15:Dihydroxy:53.43
VYLPDGQSPVPVQSYF	71.11	1794.88	16	-2.7	898.446	45.4		Q13332
H(+156.12)LTPEEKSAVTALWG	64.79	1793.96	15	-15.2	897.972	34.75		P68871	4-hydroxynonenal (HNE)	H1:4-hydroxynonenal (HNE):69.64
GFGDLKSPAGLQVLN(+.98)DY	47.37	1793.88	17	-0.2	897.949	42.03		P24534	Deamidation (NQ)	N15:Deamidation (NQ):0.00
GFGDLKSPAGLQVLNDY	106.75	1792.9	17	-3.4	897.454	40.77		P24534
IDLSDVELDDLGKDEL	106.66	1787.87	16	9.3	894.949	45.32		Q15084
LVLSDRAPFAAPSPFAE	83.35	1786.93	17	-0.7	894.469	40.11		P19971
LVTLAAHLPAEFTPAVH	100.01	1785.98	17	-3.2	893.993	36.43		P69905
IKILDDLSPRDQFNL	30.73	1785.96	15	-0.8	893.988	38.15		Q14624
VGEKVFSSN(+.98)GQSITFDA	74.27	1785.84	17	-0.1	893.928	35.74		Q8IWL1:Q8IWL2	Deamidation (NQ)	N9:Deamidation (NQ):15.73
AAILSGDKSENVQDLLL	46.85	1784.95	17	-3	893.481	39.77		P11142
ALTSGVHTFPAVLQSSGL	69.62	1783.95	18	-3	892.978	39.12		P01857:P01861
WGKVNVD(-18.01)EVGGEALGRL	70.81	1779.93	17	-0.6	890.97	34.85		P68871	Dehydration	D7:Dehydration:1000.00
VHLTPEEKTAVNALW(+15.99)G	61	1779.92	16	-1.5	890.964	29.13		P02042	Oxidation (HW)	W15:Oxidation (HW):116.31
RIFENGYDPVNLLND	50.14	1777.86	15	-1	889.938	40.14		P08246
GFGDLKSPAGLQVLN(-17.03)DY	65.68	1775.87	17	-7.1	888.937	42.54		P24534	Ammonia-loss (N)	N15:Ammonia-loss (N):1000.00
SDGLAHLDNLKGTFATL	74.25	1771.91	17	-2.3	886.96	37.1		P68871
GTTRTPSSYGAGELLDF	88.61	1770.84	17	-2.6	886.426	37.69		P17661
IDLSDVELDD(-18.01)LGKDEL	62.85	1769.86	16	9.1	885.944	45.86		Q15084	Dehydration	D10:Dehydration:0.00
VHLTPEEKSAVTALW(+31.99)G	65.31	1768.9	16	-2.8	885.455	34		P68871	Dihydroxy	W15:Dihydroxy:100.04
VHLTPEEKTAVNALW(+3.99)G	33.39	1767.92	16	-1.2	884.964	33.4		P02042	Tryptophan oxidation to kynurenin	W15:Tryptophan oxidation to kynurenin:1000.00
YSALATLVLASITYPPS	31.01	1765.95	17	-14.3	589.649	44.46		P51801
DALTNAVAHVDDMPNAL	65.95	1765.83	17	14.4	883.935	42.68		P69905
PSRYISPDQLADLYK	35.94	1764.9	15	1.3	589.31	33.43		P06733
VHLTPEEKTAVNALWG	83.57	1763.92	16	-2.8	882.965	34.03		P02042
IEISTGPPAGEPVVVADL	73.55	1762.94	18	-2.8	882.472	44.97		O75146
GAFSDGLAHLDN(+.98)LKGTF	52.01	1762.85	17	-2.3	882.432	38.33		P68871:P02042	Deamidation (NQ)	N12:Deamidation (NQ):1000.00
GLEEELQFSLGSKINV	51.5	1761.91	16	0.5	881.965	42.63		P0C0L4:P0C0L5
GAFSDGLAHLDNLKGTF	73.13	1761.87	17	-1.4	881.94	37.72		P68871:P02042
DAYLAPNNLKPVVAEF	86.29	1759.91	16	-1.2	880.963	41.4		P02787
TNVKAAWGKVGAHAGEY	36.26	1757.88	17	-3.1	586.967	25.93		P69905
DRTEC(+57.02)FITGWGETQG	30.32	1755.75	15	0.2	878.884	37.63		P00747	Carbamidomethylation	C5:Carbamidomethylation:1000.00
SKEQLTPLIKKAGTEL	33.1	1755.01	16	-1.7	586.011	28.85		P02652
VHLTPEEKSAVTALW(+15.99)G	75.97	1752.9	16	-1.6	877.458	33.16		P68871	Oxidation (HW)	W15:Oxidation (HW):137.95
LC(+57.02)KEGC(+57.02)EAIVDTGTSL	63.78	1751.81	16	-0.7	876.91	31.25		P07339	Carbamidomethylation	C2:Carbamidomethylation:1000.00;C6:Carbamidomethylation:1000.00
VHLTPEEKSAVTALWG(+14.02)	45.26	1750.93	16	-25.9	876.447	34.62		P68871	Methylation(C-term)	G16:Methylation(C-term):1000.00
FDIAVDGEPLGRVSFE	86.24	1749.86	16	-0.1	875.936	41.72		P62937
SPYVPVHFDASVEDST	46.08	1748.79	16	-1.8	875.4	34.68		P07998
AGFAGDDAPRAVFPSIVG	48.82	1745.87	18	7.2	873.95	39.53		P60709:P63261:P68133:P68032
VDKNFINNPLAQADW	101.61	1743.86	15	-0.9	872.936	40.19		P35579
PGPPGPM(+15.99)GPPGEMPC(+57.02)PPG	43.01	1743.74	18	0.5	872.879	35.03		Q8IWL2	Oxidation (M); Carbamidomethylation	M7:Oxidation (M):55.13;C15:Carbamidomethylation:1000.00
AVFQLAGGIGERPQPGF	76.53	1742.91	17	-3.5	872.459	38.35		O95394
VHLTPEEKSAVTALW(+3.99)G	47.81	1740.9	16	-0.2	871.459	34.29		P68871	Tryptophan oxidation to kynurenin	W15:Tryptophan oxidation to kynurenin:1000.00
RDPEEPDGGELVLGGSD	71.86	1740.78	17	-0.9	871.397	32.33		O96009
PLDTLGSEGALSPGGVASL	42.39	1739.89	19	-1.3	870.953	43.93		P0C0L4:P0C0L5
QVSRTSGGAGGLGS(+79.97)LRAS	35.01	1739.83	18	-1	870.922	33.65		P17661	Phosphorylation (STY)	S14:Phosphorylation (STY):0.00
GSGQVSIPIIIPQTISE	37.96	1737.95	17	4.3	869.987	46.79		P0C0L4:P0C0L5
PHGPGLIYRQPNC(+57.02)DD	40.76	1737.79	15	-3	580.269	25.88		P02765	Carbamidomethylation	C13:Carbamidomethylation:1000.00
H(+156.12)LTPEEKSAVTALW	36.86	1736.93	14	-16.8	869.46	34.68		P68871	4-hydroxynonenal (HNE)	H1:4-hydroxynonenal (HNE):45.99
VHLTPEEKSAVTALWG	75.06	1736.91	16	-1.1	869.461	42.44		P68871
VSVVANTPSGPVEAFDF	51.48	1734.85	17	-0.2	868.43	45.58		P12111
A(+27.99)FSDGLAHLDNLKGTF	59.74	1732.84	16	5.6	867.433	43.34		P68871:P02042	Formylation	A1:Formylation:52.28
FAELDPNQPASAIVNF	84.22	1731.85	16	-1.5	866.929	46.76		Q9HBL0
VAIIGTQDIVFGEVDR	93.96	1730.92	16	-3.3	866.465	40.23		O75306
MRLPVQTSPEGLDAAF	79.05	1730.87	16	-2.5	866.438	38.79		Q9BSE5
STSQPLDQVTGSVWNL	37.72	1730.85	16	-4.7	866.427	45.94		Q96PE7
PGPPGP(+31.99)MGPPGETPC(+57.02)PPG	35.54	1729.74	18	-2.5	865.877	28.31		Q8IWL1	Dihydroxy; Carbamidomethylation	P6:Dihydroxy:0.00;C15:Carbamidomethylation:1000.00
PGPPGPM(+31.99)GPPGETPC(+57.02)PPG	34.39	1729.74	18	0.1	865.879	28.39		Q8IWL1	Sulphone; Carbamidomethylation	M7:Sulphone:1000.00;C15:Carbamidomethylation:1000.00
TVEPVPE(+37.95)GAQLSFGNF	40.22	1728.77	16	-1.1	865.39	44.98		P98160	Replacement of 2 protons by calcium	E7:Replacement of 2 protons by calcium:0.00
L(+27.99)SFPTTKTYFPHFD	84.65	1727.82	14	0	864.917	43.99		P69905	Formylation	L1:Formylation:46.17
NSGFEPGAFDGLKLNY	73.76	1727.82	16	-1.4	864.914	39.94		P21810
AYVGLTEGPSPGDFRY	106.26	1727.82	16	-1.9	864.913	36.28		Q8IWL1:Q8IWL2
AFSDGLAHLDNLKGTF(+21.98)	34.19	1726.83	16	-3.3	864.419	36.7		P68871:P02042	Sodium adduct	F16:Sodium adduct:28.54
VHLTPEEKSAVTALW(+43.04)	34.13	1722.93	15	-23.7	575.304	34		P68871	Carboxyl modification with ethanolamine	W15:Carboxyl modification with ethanolamine:60.40
AETDLSQGVARWYDL	92.55	1722.82	15	-1.9	862.416	40.53		Q9BSJ8
AVKVPYPVFESNPEF	71.57	1721.87	15	-4.6	861.937	39		P78347
LLC(+57.02)EGLLDPQC(+57.02)RLE	54.1	1714.84	14	-0.8	858.426	37.26		P13489	Carbamidomethylation	C3:Carbamidomethylation:1000.00;C11:Carbamidomethylation:1000.00
AQLTDAETSKLIYDF	45.97	1713.85	15	0.3	857.931	39.75		P42768
TTRTPSSYGAGELLDF	82.4	1713.82	16	-1.3	857.917	37.84		P17661
PGPPGPM(+15.99)GPPGETPC(+57.02)PPG	58.98	1713.75	18	-2.4	857.88	31.62		Q8IWL1	Oxidation (M); Carbamidomethylation	M7:Oxidation (M):1000.00;C15:Carbamidomethylation:1000.00
YNIQKESTLHLVLR	42.04	1712.96	14	0.4	571.993	29.35		P62987:P62979:P0CG47:P0CG48
VARGDLGIEIPAEKVF	54.95	1712.95	16	-3.9	857.477	36.08		P14618
LTSGVHTFPAVLQSSGL	40.57	1712.91	17	-1.3	857.461	38.18		P01857:P01861
TVEPVPE(+21.98)GAQLSFGNF	59.84	1712.8	16	-6.2	857.403	44.98		P98160	Sodium adduct	E7:Sodium adduct:42.68
WDDYVPKLYEQLSG	55.03	1711.81	14	-1.8	856.91	41.14		P30086
DAHKSEVAHRFKDLG	55.12	1708.86	15	5.3	855.444	23.19		P02768
DAHKSEVAHRFKDLG(-.98)	66.03	1707.88	15	-2.2	854.946	23.63		P02768	Amidation	G15:Amidation:1000.00
VHLTPEEKTAVNALW	84.32	1706.9	15	-1.7	854.455	33.75		P02042
LLEEAFSQFGPIERA	66.85	1705.87	15	-1.9	853.939	40.73		P23246
AFSDGLAHLDN(+.98)LKGTF	55.7	1705.83	16	-1.7	853.921	37.96		P68871:P02042	Deamidation (NQ)	N11:Deamidation (NQ):1000.00
SSVPGVRLLQDSVDFS	56.33	1704.87	16	-5	853.437	39.54		P08670
AFSDGLAHLDNLKGTF	90.22	1704.85	16	-0.7	853.43	46.1		P68871:P02042
VHLTPEEKSAVTALW(+21.98)	35	1701.87	15	-3.9	568.295	34.15		P68871	Sodium adduct	W15:Sodium adduct:0.00
LSDQVPDTESETRIL	79.07	1701.84	15	-1.2	851.927	32.56		P01024
LSFPTTKTYFPHFD	86.08	1699.82	14	-2.5	850.917	42.69		P69905
LALPALTN(+.98)THHELRL	75.38	1698.94	15	-1.2	850.477	35.14		P98160	Deamidation (NQ)	N8:Deamidation (NQ):1000.00
LS(-18.01)HPQTKTYFPHFD	58.28	1698.82	14	-13.2	850.404	47.28		P02008	Dehydration	S2:Dehydration:6.65
LALPALTNTHHELRL	86.62	1697.96	15	-7.2	849.98	32.76		P98160
RGAVVGVGDESRALPDV	32.02	1695.89	17	-12.6	848.942	30.93		Q9H165
VHLTPEEKSAVTALW(+15.99)	72.83	1695.88	15	-2.3	848.947	32.3		P68871	Oxidation (HW)	W15:Oxidation (HW):74.81
VGLTEGPSPGDFRYSD	82.22	1695.77	16	-0.7	848.894	33.58		Q8IWL1:Q8IWL2
APHGPGLIYRQPNC(+57.02)D	54.88	1693.8	15	-2.4	847.905	26		P02765	Carbamidomethylation	C14:Carbamidomethylation:1000.00
TVEPVPEGAQ(+.98)LSFGNF	89.14	1691.8	16	-0.8	846.909	46.02		P98160	Deamidation (NQ)	Q10:Deamidation (NQ):76.17
TVEPVPEGAQLSFGN(+.98)F	39.45	1691.8	16	11.8	846.919	60.63		P98160	Deamidation (NQ)	N15:Deamidation (NQ):0.00
FKAGVC(+57.02)PPKKSAQC(+57.02)L	78.57	1689.87	15	-2.1	845.94	24.43		P03973	Carbamidomethylation	C6:Carbamidomethylation:1000.00;C14:Carbamidomethylation:1000.00
Q(-17.03)KVVAGVANALAHKYH	35.22	1687.92	16	-1	563.645	30.34		P68871:P02042	Pyro-glu from Q	Q1:Pyro-glu from Q:1000.00
FRDW(+31.99)IDGVLNNPGPG	41.32	1687.8	15	-2.6	844.903	37.32		P20160	Dihydroxy	W4:Dihydroxy:13.38
IQTQQLHAAMADTFL	48.1	1686.84	15	-1.9	844.426	37.49		P14618
AFSD(-18.01)GLAHLDNLKGTF	41.22	1686.84	16	-7.7	563.282	36.61		P68871:P02042	Dehydration	D4:Dehydration:8.69
VLSPADKTN(+.98)VKAAWGK	31.66	1684.91	16	-3.3	843.462	26.12		P69905	Deamidation (NQ)	N9:Deamidation (NQ):1000.00
GATGHPGIIPPHATLVF	80.7	1683.91	17	-3.4	842.959	34.51		P62942
VHLTPEEKSAVTALW(+3.99)	34.08	1683.88	15	-2.9	562.3	33.43		P68871	Tryptophan oxidation to kynurenin	W15:Tryptophan oxidation to kynurenin:1000.00
EILPLEKEATPYPAL	66.43	1682.91	15	-3.9	842.461	39.52		P14735
AAAGRIAIPGLAGAGNSVL	48.86	1677.95	19	-3.8	839.98	38.54		P26599
GQKEEPFFPPPEEF	66.7	1676.77	14	-2.9	839.391	38.31		Q1KMD3
PVEFTIDAKDAGEGLL	54.45	1673.85	16	5.1	837.937	40.8		P21333
TVEPVPEGAQLS(-18.01)FGNF	77.71	1672.81	16	-3.8	837.409	45.29		P98160	Dehydration	S12:Dehydration:109.02
ENPGTIKVGDPVYLLG	37.08	1670.89	16	-6.3	836.446	38.6		Q5VT66
PYPYPAERRPVVGAV	36.25	1669.89	15	-10.4	835.946	43.24		Q16825
K(+114.04)VNVDEVGGEALGRL	74.43	1668.88	15	11	835.456	31.38		P68871	Ubiquitin	K1:Ubiquitin:1000.00
KVNVDEVGGEALGRLL	93.73	1667.92	16	-2.4	834.966	35.77		P68871
TVAYVPDVTGRYTIL	40.24	1666.89	15	-19.1	834.438	39.09		P21333
AHAGEYGAEALERM(+15.99)F	98.27	1666.74	15	0.5	834.378	30.46		P69905	Oxidation (M)	M14:Oxidation (M):1000.00
VPPVQVSPLIKLGRY	79.17	1665	15	-0.7	833.505	35.2		P56385
GVDLDAPGSINGVPLLE	38.59	1664.86	17	0.4	833.439	47.3		Q6UN15
C(+57.02)VGSWLDREKC(+57.02)KQ	63.11	1664.78	13	-1.5	833.394	24.9		P07988	Carbamidomethylation	C1:Carbamidomethylation:1000.00;C11:Carbamidomethylation:1000.00
DISSDAFTALDPLGDK	97.06	1663.79	16	-3.7	832.901	44.63		P98082
GADPQFGLIKAWSTGD	82.16	1661.8	16	-1.6	831.908	40.53		Q9BRF8
Q(-17.03)LGEYKFQNALLVR	69.42	1660.89	14	-3.8	831.451	39.25		P02768	Pyro-glu from Q	Q1:Pyro-glu from Q:1000.00
PVDLSKWSGPLSLQ(+.98)E	83.03	1655.84	15	-12.4	828.917	41.35		P30086	Deamidation (NQ)	Q14:Deamidation (NQ):1000.00
FRDWIDGVLNNPGPG	56.84	1655.81	15	-0.8	828.909	41.1		P20160
PVDLSKWSGPLSLQE	54.69	1654.86	15	-6.1	828.431	42.44		P30086
TATFAQALQFVPETQ(+.98)	31.24	1651.81	15	1.8	826.913	46.04		P31930	Deamidation (NQ)	Q15:Deamidation (NQ):25.03
DAHKSEVAHRFKDL(-.98)	63.77	1650.86	14	-1.1	826.436	23.66		P02768	Amidation	L14:Amidation:1000.00
VKVPYPVFESNPEF	101.18	1650.83	14	-2.9	826.42	38.9		P78347
TATFAQALQFVPETQ	88.68	1650.83	15	-1.1	826.419	45.21		P31930
AHAGEYGAEALERMF	44.01	1650.75	15	-4.2	826.377	35.39		P69905
F(+27.99)KDLGEENFKALVL	49.92	1649.87	14	-0.9	825.94	44.46		P02768	Formylation	F1:Formylation:0.00
IHSLPPEGKLGIM(+15.99)EL	44.63	1648.89	15	-0.1	825.45	32.04		P10176	Oxidation (M)	M13:Oxidation (M):1000.00
AYLAPNNLKPVVAEF	48.72	1644.89	15	-2.2	823.449	38.32		P02787
DKNFINNPLAQADW	75.95	1644.79	14	-1.9	823.4	41.67		P35579
TSQPLDQVTGSVWNL	55.53	1643.82	15	0.3	822.915	45.99		Q96PE7
SLPKIGDLHPQIVNL	74.09	1642.94	15	-1.6	822.476	36.68		P12111
IREHLPAPGDDVLVL	76.5	1642.9	15	-1.8	822.458	35.1		Q9UHQ9
LWGKVNVDEVGGEALG	45.5	1641.84	16	-1.3	821.924	35.71		P68871
HGPGLIYRQPNC(+57.02)DD	91.74	1640.74	14	-2.2	821.374	25.47		P02765	Carbamidomethylation	C12:Carbamidomethylation:1000.00
LKITGTMPPLPLEATG	34.83	1637.91	16	-3.8	819.957	39.52		P08571
GVLKTDEGIAYRGLF	56.85	1637.88	15	0.1	819.946	34.86		P32119
AIASFVKKYNTYAY	38.38	1637.85	14	0.4	819.93	30.93		Q8IWL1:Q8IWL2
LSALEEYTKKLNTQ	79.39	1636.87	14	-3.8	819.438	30.34		P02647
TPFQGLC(+57.02)GFRPVEE	63.13	1635.77	14	-2.3	818.891	36.73		P34949	Carbamidomethylation	C7:Carbamidomethylation:1000.00
FSDGLAHLDNLKGTF	84.94	1633.81	15	-4.8	817.908	36.27		P68871:P02042
IHSLPPEGKLGIMEL	49.1	1632.89	15	-2.3	817.451	35.1		P10176
AKADAAPDEKVLDSGF	76.09	1632.8	16	-0.5	817.407	29.23		P01833
LEVSYGGSPVPNPGIF	84.61	1631.82	16	-0.3	816.917	45.26		O15031
EKVFSSN(+.98)GQSITFDA	85.02	1629.75	15	-1.9	815.882	34.74		Q8IWL1:Q8IWL2	Deamidation (NQ)	N7:Deamidation (NQ):7.32
ALTIENEHIRATFD	42.31	1628.82	14	-1.4	815.414	31.11		O00754
PQTFYYAVAVVKKD	53.62	1627.86	14	-0.1	543.628	31.88		P02787
AAAAAAVTPAAIAAATTTL	60.27	1625.9	19	-0.3	813.956	44.36		Q8IYB3
IKC(+57.02)LDPVDTPNPTR	76.3	1624.82	14	-4.3	813.416	26.25		P03973	Carbamidomethylation	C3:Carbamidomethylation:1000.00
FKDLGEENFKALVL	52.67	1621.87	14	-4.8	811.939	37.06		P02768
Q(-17.03)KVPPEWKALTDMP	50.84	1621.82	14	-1.4	811.915	39.47		P02671	Pyro-glu from Q	Q1:Pyro-glu from Q:1000.00
NDEM(+15.99)PADLPSLAADF	73.61	1620.7	15	-2.7	811.354	46.38		P02768	Oxidation (M)	M4:Oxidation (M):1000.00
GLYDGPVC(+57.02)EVSVTPK	34.91	1619.79	15	-1.1	810.9	32.56		Q16555	Carbamidomethylation	C8:Carbamidomethylation:1000.00
VC(+57.02)REC(+57.02)FAPFSGGSF	89.39	1619.69	14	-1.1	810.849	36.45		O43294	Carbamidomethylation	C2:Carbamidomethylation:1000.00;C5:Carbamidomethylation:1000.00
LVWVPSDKSGFEPAS	39.96	1617.8	15	-1.8	809.908	35.88		P35579
NAIATGKYPSWTFY	64.55	1617.78	14	-1.4	809.898	38.1		P04040
DHGSTGILVFPNEDL	35.2	1612.77	15	1.1	807.395	44.45		Q99538
E(+27.99)EGKKLVAASQAALGL	36.33	1611.88	16	-3.9	806.946	38.37		P02768	Formylation	E1:Formylation:12.33
DEVLFTGVKEVDDF	74.02	1611.77	14	-3	806.888	42.34		Q9Y5X3
NWDDMEKIWHHT	55.58	1610.69	12	-1.3	806.353	33.04		P60709:P63261:P68133:P68032
FDTASTGKTFPGFFS	63.61	1608.75	15	9.5	805.388	39.01		P02671
AAGR(+.98)IAIPGLAGAGNSVL	35.16	1607.9	18	-1.9	804.955	44.97		P26599	Deamidation (R)	R4:Deamidation (R):1000.00
LMIEQNTKSPLFMG	57.06	1607.81	14	-11.7	804.9	37.36		P01009
DKTIGGGDDSFTTFF	43.49	1606.72	15	-0.5	804.364	44.03		P68366
HLPAEFTPAVHASLD	47.31	1603.8	15	-0.8	802.906	31.9		P69905
ALIPDVDIDSDGVFK	31.72	1602.81	15	-2.8	802.412	41.21		Q9NRX4
AHAGEYGAEALERM(-48.00)F	69.01	1602.74	15	-13.3	802.368	26.47		P69905	Dethiomethyl	M14:Dethiomethyl:1000.00
EERPPAQALEIM(+15.99)M(+15.99)G	72.1	1602.74	14	-0.2	802.376	28.91		P27816	Oxidation (M)	M12:Oxidation (M):1000.00;M13:Oxidation (M):1000.00
MM(+15.99)DPLTGLNRGYAF	38.68	1600.74	14	4.3	801.38	38.87		O60506	Oxidation (M)	M2:Oxidation (M):0.00
LTWTEPPVRPAGYL	36.62	1598.85	14	-2.3	800.428	38.11		P22105
IK(+42.01)GDVDVSAPKLEGE	36.38	1597.82	15	-8.4	799.91	40.43		Q09666	Acetylation (K)	K2:Acetylation (K):56.18
DSGNKVGIQLPEVEL	58.52	1596.84	15	-2.3	799.423	42.06		Q09666
HAGEYGAEALERM(+15.99)F	100.06	1595.7	14	-0.2	798.859	30.4		P69905	Oxidation (M)	M13:Oxidation (M):1000.00
EVQLEQLRPFSHL	57.91	1594.85	13	-3.9	798.428	35.2		Q96D71
VQASGGLLGIYNGETL	50.89	1590.83	16	-12.1	796.41	44.37		Q9UHG3
SWEKPPLPVYTQF	46.11	1590.81	13	0.8	796.412	39.63		Q14108
VEPVPEGAQLSFGNF	46.81	1589.77	15	-6.4	795.888	44.85		P98160
IDLDPETEQVNGLF	69.53	1588.76	14	-0.4	795.388	47.74		P11586
SDQVPDTESETRIL	43.27	1588.76	14	-2.2	795.385	30.87		P01024
DLVIWDPDSVKTIS	48.41	1586.82	14	1.6	794.418	43.24		Q16555
TAIPQSGSPFPGSVQD	42.12	1586.76	16	1	794.387	35.34		P40121
SFPTTKTYFPHFD	47.21	1586.74	13	-3.5	794.375	33.74		P69905
YRDLDAPDDVDFF	57.04	1586.69	13	-4.2	794.348	40.62		Q9BXP5
TAEEWLGGRDAGPLL	35.55	1583.79	15	1.6	792.906	38.95		P31146
IMTVGEKVFSSN(+.98)GQS	54.8	1583.75	15	0	792.882	31.88		Q8IWL1:Q8IWL2	Deamidation (NQ)	N12:Deamidation (NQ):18.53
A(+42.01)GRKLALKTIDWVA	54.54	1582.92	14	-2.3	792.465	34.67		O75947	Acetylation (Protein N-term)	A1:Acetylation (Protein N-term):1000.00
K(+27.99)VNVDEVGGEALGRL	61.05	1582.83	15	-9.4	792.415	36.04		P68871	Formylation (Protein N-term)	K1:Formylation (Protein N-term):1000.00
PGGLLLGDVAPNFEAN	39.71	1582.8	16	-2.9	792.404	46.04		P30041
LVFPSSATADTSIFAG	38.18	1582.79	16	-2.1	792.399	45.59		P27816
LM(+15.99)IEQNTKSPLFM(+15.99)	79.75	1582.77	13	-0.8	792.393	33.2		P01009	Oxidation (M)	M2:Oxidation (M):1000.00;M13:Oxidation (M):1000.00
FKAGVC(+57.02)PPKKSAQC(+57.02)	77.26	1576.79	14	-4.3	789.397	22.94		P03973	Carbamidomethylation	C6:Carbamidomethylation:1000.00;C14:Carbamidomethylation:1000.00
KYN(+.98)TYAYVGLTEGP	73.25	1575.75	14	-0.7	788.88	35.25		Q8IWL1:Q8IWL2	Deamidation (NQ)	N3:Deamidation (NQ):1000.00
AERVGAGAPVYMAAVL	37.59	1573.83	16	-0.5	787.921	37.99		Q16777:Q6FI13
EFTPAVHASLDKFL	78.67	1573.81	14	-3.2	787.912	36.27		P69905
YDLSKVVLAGGVAPAL	35.25	1571.89	16	-0.6	786.953	43.19		Q86UX7
GLAHLDNLKGTFATL	81.13	1569.85	15	-7.2	785.927	35.24		P68871
NIKAPKISM(+15.99)PDIDL	30.92	1569.84	14	-1.7	785.928	31.73		Q09666	Oxidation (M)	M9:Oxidation (M):1000.00
IIPLGEVVGEDPMAE	33.49	1567.78	15	2	784.899	46.11		O75339
AYVGLTEGPSPGDFR	31.29	1564.75	15	15.7	783.396	33.31		Q8IWL1:Q8IWL2
PTFN(+.98)KITPNLAEFA	38.09	1562.8	14	-0.8	782.406	40.36		P01009	Deamidation (NQ)	N4:Deamidation (NQ):50.40
VGVHGPRTPC(+57.02)EEIL	35.48	1562.79	14	0.9	782.402	28.38		P21333	Carbamidomethylation	C10:Carbamidomethylation:1000.00
LYDGPVC(+57.02)EVSVTPK	64.33	1562.77	14	1.3	782.391	30.84		Q16555	Carbamidomethylation	C7:Carbamidomethylation:1000.00
ITHRIHWESASLL	33.88	1561.84	13	1.9	781.927	30.04		P01024
FAGDDAPRAVFPSIV	39.77	1560.79	15	-5	781.4	39.97		P60709:P63261:P68133:P68032
TATSEYQTFFNPR	63.88	1560.72	13	2.8	781.37	33.64		P00734
LTIENEHIRATFD	44.58	1557.78	13	2.3	779.898	30.31		O00754
KETHGHTANAAHQR	37.45	1556.76	14	4.4	779.389	33.36		Q5CZC0
VLSPADKTNVKAAWG	53.41	1555.84	15	-2.4	778.923	27.53		P69905
KVN(+.98)VDEVGGEALGRL	41.89	1555.82	15	13.8	778.928	30.8		P68871	Deamidation (NQ)	N3:Deamidation (NQ):1000.00
LMIEQNTKSPLFM	71.72	1550.78	13	-2.1	776.398	37.79		P01009
VK(+109.05)VDEVGGEALGRL	35.56	1549.85	14	-43.8	775.896	44.76			Methylpyrroline	K2:Methylpyrroline:1000.00
VFLFPPKPKDTLM(+15.99)	59.61	1547.84	13	2.4	774.93	33.07		P01857:P01861	Oxidation (M)	M13:Oxidation (M):1000.00
FGDLSTPDAVMGNPK	30.95	1547.73	15	3.8	774.875	32.91		P68871
K(+71.04)DLGEENFKALVL	36.42	1545.84	13	-24.5	773.908	39.41		P02768	Propionamide (K, X@N-term)	K1:Propionamide (K, X@N-term):51.80
FDAPEIITMPENLG	35.09	1545.74	14	0.6	773.877	47.12		P22059
FQTVTDYGKDLME	46.16	1545.7	13	2.2	773.86	34.76		P02652
SPLFMGKVVNPTQK	97.14	1544.84	14	-0.8	773.426	29.81		P01009
KAGVC(+57.02)PPKKSAQ(+.98)C(+57.02)L	51.77	1543.79	14	6.6	772.905	23.06		P03973	Carbamidomethylation; Deamidation (NQ)	C5:Carbamidomethylation:1000.00;Q12:Deamidation (NQ):1000.00;C13:Carbamidomethylation:1000.00
KAGVC(+57.02)PPKKSAQC(+57.02)L	43.36	1542.8	14	-3.9	772.405	22.79		P03973	Carbamidomethylation	C5:Carbamidomethylation:1000.00;C13:Carbamidomethylation:1000.00
SQPLDQVTGSVWNL	54.8	1542.77	14	0.7	772.392	46.19		Q96PE7
PVDVNPFQDPSVTQ	44.77	1541.74	14	3	771.878	39.5		O15127
PAVHASLDKFLASVS	59.55	1540.83	15	-0.6	771.419	35.23		P69905
IAVDRDVPWGVDSL	52.19	1540.79	14	-2.3	771.4	39.73		Q16658
VASKGFPWDEYKL	53.93	1538.78	13	-1	770.395	35.2		Q9UNN5
DAHKSEVAHRFKD	54.02	1538.76	13	0.1	770.387	22.01		P02768
DAHKSEVAHRFKD(-.98)	58.53	1537.77	13	-1.2	769.894	21.87		P02768	Amidation	D13:Amidation:1000.00
PHSVTLRGPSPWGF	32.5	1536.78	14	-0.4	513.268	33.64		P50479
DMSPLRPQNYLFG	37.44	1536.74	13	-1.5	769.376	41.35		P06748
LEAEEWFEGKNAD	45.24	1536.67	13	0.9	769.345	34.8		Q9ULV4
AGRIAIPGLAGAGNSVL	58.99	1535.88	17	-1.5	768.945	38.31		P26599
S(+42.01)LTKTERTIIVSM(+15.99)	38.45	1535.82	13	-6.5	768.914	31.83		P02008	Acetylation (Protein N-term); Oxidation (M)	S1:Acetylation (Protein N-term):1000.00;M13:Oxidation (M):1000.00
ADSGEGDFLAEGGGVR	46.22	1535.69	16	-2.9	768.848	30.56		P02671
AAFNSGKVDIVAIND	36.66	1532.78	15	-1.7	767.398	33.75		P04406
SWVPHTFESELSD	40.82	1532.68	13	-0.7	767.346	35.98		P04217
VFLFPPKPKDTLM	74.75	1531.85	13	-2.3	766.929	35.86		P01857:P01861
AEFTPAVHASLDKF	87.68	1531.77	14	1.4	766.892	31.89		P69905
HAGEYGAEALERM(-48.00)F	33.33	1531.71	14	-0.7	511.575	26.59		P69905	Dethiomethyl	M13:Dethiomethyl:1000.00
PENFRLLGNVLVC(+57.02)	58.36	1529.8	13	-3.6	765.906	40.17		P68871:P02042	Carbamidomethylation	C13:Carbamidomethylation:1000.00
KNFINNPLAQADW	45.48	1529.76	13	-1.1	765.888	38.03		P35579
WGKVNVDEVGGEALG	61.71	1528.75	15	0.1	765.383	33.18		P68871
VGAHAGEYGAEALER	76.31	1528.73	15	-1.9	765.369	25.08		P69905
VGGHAAEYGAEALER	34.97	1528.73	15	-1.6	510.582	25.05
PVQEAWAEDVDLR	74.18	1526.74	13	-0.3	764.375	34.21		P14618
PVDLSKWSGPLSLQ	71.29	1525.81	14	-5.6	763.91	40.76		P30086
YQAEWDDYVPKL	69.08	1525.71	12	-3.2	763.859	40.14		P30086
VLADPSDDTKGFFD	58.41	1525.69	14	-1.1	763.853	36.4		P58107
Q(-17.03)KVPPEWKALTDM	61.52	1524.76	13	-5.9	763.385	39.27		P02671	Pyro-glu from Q	Q1:Pyro-glu from Q:1000.00
APVPTAPAAGAPLMDF	64.68	1524.76	16	0.2	763.39	45.09		Q9NQC3
LEGKVLPGVDALSNI	54.68	1523.86	15	-5.5	762.931	39.06		P00558
SELEKVDGLLTC(+57.02)C(+57.02)	81.26	1522.7	13	-2.8	762.356	35.08		O94760	Carbamidomethylation	C12:Carbamidomethylation:1000.00;C13:Carbamidomethylation:1000.00
ISIGSALGFKYPVGN	41.87	1521.82	15	-5.9	761.912	39.8		P29972
VHLTPEEKTAVN(+.98)AL	31.72	1521.8	14	13.3	761.919	28.61		P02042	Deamidation (NQ)	N12:Deamidation (NQ):1000.00
FFDTASTGKTFPGF	47.19	1521.71	14	-7.1	761.859	39.75		P02671
VHLTPEEKTAVNAL	56.49	1520.82	14	1.8	761.419	28.59		P02042
SPM(+15.99)YSIITPNILR	60.78	1519.81	13	4	760.914	37.33		P01024	Oxidation (M)	M3:Oxidation (M):1000.00
VVEKIAPAVVHIEL	30.59	1515.9	14	-1	758.958	34.7		Q92743:P83110
Q(-17.03)EKLSPLGEEMRD	32.73	1513.71	13	0.4	757.862	31.25		P02647	Pyro-glu from Q	Q1:Pyro-glu from Q:1000.00
IQKC(+57.02)DFPIMKFS	71.57	1512.75	12	-2.4	757.379	33.49		Q04760	Carbamidomethylation	C4:Carbamidomethylation:1000.00
VESFSDYPPLGRF	65.03	1512.72	13	-0.9	757.369	38.48		Q5VTE0:P68104
N(+.98)M(+15.99)GLPDFHIPENL	44.94	1512.69	13	1.2	757.354	43.58		P04114	Deamidation (NQ); Oxidation (M)	N1:Deamidation (NQ):81.27;M2:Oxidation (M):1000.00
RTPSSYGAGELLDF	36.86	1511.73	14	-1.1	756.869	37.82		P17661
NM(+15.99)GLPDFHIPENL	63.71	1511.71	13	-5.2	756.857	40.39		P04114	Oxidation (M)	M2:Oxidation (M):1000.00
SFIKDYPVVSIED	44.16	1510.76	13	-0.7	756.385	37.01		P06733
NWDDMEKIWHH	64.08	1509.65	11	-1.1	755.829	33.05		P60709:P63261:P68133:P68032
ARVPSGLPDLKLLQ	53.97	1505.89	14	-5.4	753.95	35.49		P21810
ESALQMEPAAFQAL	59.59	1504.72	14	-1.2	753.368	45.26		Q8NFU3
EGPIPEVLKNYMD	35.91	1503.73	13	-0.3	752.871	40.02		P07339
GPGLIYRQPNC(+57.02)DD	90.9	1503.68	13	-1.8	752.845	28.05		P02765	Carbamidomethylation	C11:Carbamidomethylation:1000.00
IEIGLEGKGFEPTL	56.06	1501.8	14	-0.2	751.909	39.19		P04114
RFGGFGGPGGVGGLGGPG	39.52	1501.74	18	-20.8	751.863	48.72		P35908
FRDWIDGVLNNPG	40.44	1501.73	13	6.5	751.878	45.12		P20160
LTPEEKSAVTALWG	34.54	1500.78	14	-1.8	751.397	37.12		P68871
NVIVEALSKSKAEL	73.07	1499.86	14	-1.6	750.934	34.24		P05455
ADIPINISETDLSL	39.29	1499.77	14	-3.8	750.89	46.58		P21333
DNWDSVTSTFSKL	32.9	1498.69	13	0.5	750.355	42.11		P02647
VRVAAAESMPLLLE	30.51	1497.82	14	35	749.945	30.93		O00410
V(+71.04)NVDEVGGEALGRL	31.95	1497.78	14	-25.4	749.878	44.61		P68871	Propionamide (K, X@N-term)	V1:Propionamide (K, X@N-term):1000.00
EFWDNLEKETEG	36.87	1495.65	12	-1.6	748.829	37.95		P02647
L(+71.04)ASVSTVLTSKYR	32.01	1494.84	13	-27.2	748.407	38.56		P69905	Propionamide (K, X@N-term)	L1:Propionamide (K, X@N-term):118.06
FSPSVVHLGVPLSVG	66.01	1493.82	15	-2.5	747.918	39.78		P0C0L4:P0C0L5
VGLTEGPSPGDFRY	63.76	1493.71	14	-0.6	747.864	34.15		Q8IWL1:Q8IWL2
YVGLTEGPSPGDFR	63.9	1493.71	14	1.9	747.866	32.97		Q8IWL1:Q8IWL2
DVQPKLWARYAF	33.31	1492.78	12	-3.8	747.396	36.43		O43678
PFDQDDWGAWQK	67.16	1491.64	12	-1.4	746.827	35.2		P06733
VETGGKLLVSNLDF	31.88	1490.8	14	-2	746.405	38.96		Q86V81
AVDGEPLGRVSFEL	68.96	1487.76	14	1	744.889	39.15		P62937
SDGLAHLDNLKGTF	36.54	1486.74	14	-0.2	744.378	32.78		P68871:P02042
AQRQNGWLPISAM(+15.99)	36.04	1486.74	13	-1.6	744.374	34.03		P19404	Oxidation (M)	M13:Oxidation (M):1000.00
NKLLETKWTLLQ	45.8	1485.86	12	0.6	743.936	34.73		P08729
SGKYDLDFKSPDD	54.82	1485.66	13	-4.9	743.835	27.76		P06733
VFLFPPKPKDTLM(-48.00)	31.63	1483.84	13	-1	495.621	30.55		P01857:P01861	Homoserine lactone	M13:Homoserine lactone:1000.00
ASDPILYRPVAVAL	74.31	1483.84	14	-3.9	742.924	38.95		P14618
VK(+43.01)VDEVGGEALGRL	64.51	1483.8	14	-24.3	742.889	35.89			Carbamylation	K2:Carbamylation:0.00
V(+43.01)KVDEVGGEALGRL	36.1	1483.8	14	-27	742.887	35.92			Carbamylation	V1:Carbamylation:0.00
HVDDMPNALSALSD	43.09	1483.66	14	0.3	742.838	36.18		P69905
SEAEDASLLSFMQG	52.97	1483.65	14	0.1	742.832	47.99		P02656
S(+42.01)ILKIHAREIFD	67.85	1482.82	12	-3.1	742.415	35.23		P06733	Acetylation (Protein N-term)	S1:Acetylation (Protein N-term):1000.00
SN(+.98)GQSITFDAIQEA	43.44	1480.67	14	0.8	741.342	41.65		Q8IWL1:Q8IWL2	Deamidation (NQ)	N2:Deamidation (NQ):5.99
KLHVDPENFRLL	50.64	1479.82	12	-0.3	740.917	32.43		P68871:P02042
FM(+15.99)ILPVGAANFRE	61.35	1479.75	13	-0.3	740.884	38.63		P06733	Oxidation (M)	M2:Oxidation (M):1000.00
LGEYGFQNALIVR	90.17	1478.79	13	-0.8	740.401	37.3
LFADKVPKTAENF	92.83	1478.78	13	-2.2	740.394	30.05		P62937
AITIANQTNC(+57.02)PLY	35.59	1477.72	13	-3.7	739.866	36.42		Q16555	Carbamidomethylation	C10:Carbamidomethylation:1000.00
LRAPSWFDTGLSE	58.09	1477.72	13	-2.6	739.865	39.13		P02511
VAAPSVFIFPPSDE	32.97	1474.73	14	-4.3	738.371	46.58		P01834
GWVTDGFSSLKDY	92.2	1473.68	13	0.6	737.846	39.34		P02656
IQDLWQWRKSL	64.65	1471.79	11	-2	736.903	35.08		P06748
VDLGPPLMEKQVF	48.47	1471.77	13	11.3	736.903	39.31		Q5T5P2
WGKVNVDEVGGEAL	76.87	1471.73	14	-0.4	736.872	33.8		P68871
PEEPDGGELVLGGSD	41.2	1469.65	15	-1.6	735.832	36.69		O96009
YTGSALDFVRNNL	50.32	1468.73	13	-4.4	735.37	39.22		P12111
IKC(+57.02)LDPVDTPNPT	49.79	1468.72	13	-1.3	735.368	28.92		P03973	Carbamidomethylation	C3:Carbamidomethylation:1000.00
GRIAIPGLAGAGNSVL	69.21	1464.84	16	-4.4	733.425	37.87		P26599
NQ(+.98)IARLPSGLPVSL	43.33	1464.83	14	11	733.43	41.86		P51884	Deamidation (NQ)	Q2:Deamidation (NQ):0.00
FEIPVKELTFDQ	44.48	1464.75	12	-0.5	733.382	40.21		Q9NPB8
NQIARLPSGLPVSL	73.78	1463.85	14	-3.1	732.928	39.72		P51884
VHLTP(-30.01)EEKSAVTAL	47.94	1463.8	14	26.2	732.926	30.07		P68871	Proline oxidation to pyrrolidinone	P5:Proline oxidation to pyrrolidinone:1000.00
GPIPEVLKNYM(+15.99)DA	38.02	1461.72	13	-11.4	731.858	34.31		P07339	Oxidation (M)	M11:Oxidation (M):1000.00
EFTPAVHASLDKF	55.35	1460.73	13	-1.4	731.371	31.66		P69905
GVAEGPGLAFSEDVL	35.72	1459.72	15	0	730.867	45.67		Q9C0K1
PLFMGKVVNPTQK	33.55	1457.81	13	-0.6	486.942	29.42		P01009
VLKGDGPVQGIINF	58.43	1455.81	14	-2	728.91	38.15		P00441
GSIMTVGEKVFSSN(+.98)	35.75	1455.69	14	1.3	728.854	35.68		Q8IWL1:Q8IWL2	Deamidation (NQ)	N14:Deamidation (NQ):1000.00
V(+27.99)NVDEVGGEALGRL	31.78	1454.74	14	-0.9	728.375	43.91		P68871	Formylation (Protein N-term)	V1:Formylation (Protein N-term):1000.00
LLKNSPLVSRLTL	31.18	1452.9	13	-0.7	727.458	33.7		P40926
LDEDSEVFKMLQ	75.8	1452.68	12	-2.1	727.346	40.06		Q96JY6
FKVVPEM(+15.99)TEILK	34.9	1448.79	12	-2.9	725.403	29.98		P13804	Oxidation (M)	M7:Oxidation (M):1000.00
VVAGVANALAHKYH	68.7	1448.79	14	-1.7	725.4	26.31		P68871:P02042
THRIHWESASLL	65.89	1448.75	12	0.6	725.384	29.5		P01024
YFQTVTDYGKDL	64.2	1448.68	12	-0.8	725.348	35.56		P02652
YN(+.98)TYAYVGLTEGP	33.41	1447.65	13	1	724.833	42.23		Q8IWL1:Q8IWL2	Deamidation (NQ)	N2:Deamidation (NQ):1000.00
PGLIYRQPNC(+57.02)DD	76.06	1446.66	12	-0.7	724.335	27.66		P02765	Carbamidomethylation	C10:Carbamidomethylation:1000.00
GPIPEVLKNYMDA	63.87	1445.72	13	11.5	723.877	39.01		P07339
WVPHTFESELSD	30.8	1445.65	12	-2.4	723.829	34.23		P04217
FTPAVHASLDKFL	86.38	1444.77	13	-4.1	723.39	34.73		P69905
PNAPKRPPSAFFL	59.89	1440.79	13	-1.9	721.4	32.17		B2RPK0:P26583:P09429
NVDEVGGEALGRLL	73.5	1440.76	14	-5.8	721.382	38.49		P68871
GLTLGGTM(+15.99)GSNALSF	30.31	1440.69	15	-2.4	721.351	42.19		P08729	Oxidation (M)	M8:Oxidation (M):1000.00
PDTEEALKEFDF	31.84	1439.65	12	0.8	720.831	39.94		Q13033
GLEEELQFSLGSK	72.29	1435.72	13	-0.4	718.867	38.14		P0C0L4:P0C0L5
LLWDPTKVPPRL	46.3	1433.84	12	-2.2	717.925	37.13		P30043
ADAAPDEKVLDSGF	52.45	1433.67	14	-0.2	717.841	33.2		P01833
VNVDEVGGEALGRL	85.55	1426.74	14	-4.1	714.375	35.2		P68871
DAHKSEVAHRFK(-.98)	45.6	1422.75	12	-1.1	712.38	21.75		P02768	Amidation	K12:Amidation:1000.00
N(+.98)LANRQPDFISF	48.71	1421.69	12	-1.1	711.853	43.46		P98160	Deamidation (NQ)	N1:Deamidation (NQ):6.63
DVEFKPLAPDGVL(+21.98)	31.58	1420.72	13	-2.1	711.366	41.72		P98160	Sodium adduct	L13:Sodium adduct:19.05
VDGEPLGRVSFEL	72.15	1416.72	13	-2.7	709.368	39.04		P62937
LREQLGPVTQEF	38.06	1415.74	12	3.8	708.88	33.29		P02647
IPPEVKFNKPFV	31.37	1413.8	12	-1.5	707.907	31.91		P01009
TLSEKAKPALEDL	49.15	1413.77	13	-1.1	707.892	28.28		P02647
PVDLSKW(+15.99)SGPLSL	53.19	1413.75	13	-3.8	707.88	39.94		P30086	Oxidation (HW)	W7:Oxidation (HW):1000.00
T(+154.14)TKTYFPHFD	50.96	1409.72	10	-45.9	705.836	30.78		P69905	Decanoyl	T1:Decanoyl:26.02
RIAIPGLAGAGNSVL	39.93	1407.82	15	-1.9	704.916	38.51		P26599
AIASFVKKYNTY	50.71	1403.74	12	-0.9	702.879	28.91		Q8IWL1:Q8IWL2
VVESIGSEVGSLGF(+21.98)	34.47	1400.68	14	-42.5	701.317	44.5		O75369	Sodium adduct	F14:Sodium adduct:43.89
MIYEPHFTYSL	35.68	1399.65	11	-2	700.83	38.32		Q08495
DVEFKPLAPDGVL	55.53	1398.74	13	5.1	700.381	46.42		P98160
DKFSEFWDLDP	38.46	1397.61	11	1.6	699.815	45.14		P02656
SIRLPETIDLGAL	30.77	1396.79	13	2.7	699.405	41.66		P08567
HLTPEEKSAVTAL	36.9	1394.74	13	-1.8	698.376	27.08		P68871
FNSGKVDIVAIND	36.14	1390.71	13	-0.1	696.362	32.41		P04406
SC(+57.02)IVALLAGC(+57.02)TGIG	34.29	1390.69	14	10.3	696.362	32.41		Q9H313	Carbamidomethylation	C2:Carbamidomethylation:1000.00;C10:Carbamidomethylation:1000.00
GPIPEVLKNYM(+15.99)D	37.45	1390.68	12	-0.3	696.347	33.84		P07339	Oxidation (M)	M11:Oxidation (M):1000.00
SDWLSVGHVDEF	56.49	1389.62	12	-3.1	695.815	40.1		Q9ULC6:Q9UM07
ILSEDKLTIGGIK	49.76	1385.81	13	-1.7	693.913	30.46		O96009
LTLGGTM(+15.99)GSNALSF	33.83	1383.67	14	-2.8	692.841	41.17		P08729	Oxidation (M)	M7:Oxidation (M):1000.00
LVTLAAHLPAEFT	47.09	1381.76	13	-1.9	691.886	38.49		P69905
ADSGEGDFLAEGGGV	37.93	1379.58	15	1.1	690.8	38.1		P02671
VVESIGSEVGSLGF	72.74	1378.7	14	-2.8	690.354	44.67		O75369
DDLKGTFAALSEL	31.22	1378.7	13	23.3	690.372	35.77
IQMGSVEEAVQAL	51.12	1373.69	13	-0.5	687.85	43.48		P26599
PNMIPDGDFNSY	40.75	1368.57	12	-0.7	685.29	39.58		P0C0L4:P0C0L5
LTLGGTMGSNALSF	41.76	1367.68	14	-1.5	684.844	44.6		P08729
SGKSFKAGVC(+57.02)PPK	51.53	1361.71	13	-0.6	454.911	23.09		P03973	Carbamidomethylation	C10:Carbamidomethylation:1000.00
HKSEVAHRFKD	34.34	1352.69	11	-2.9	451.904	21.68		P02768
PTTKTYFPHFD	52.08	1352.64	11	-0.4	677.327	30.34		P69905
GLIYRQPNC(+57.02)DD	52.33	1349.6	11	-2.1	675.808	26.73		P02765	Carbamidomethylation	C9:Carbamidomethylation:1000.00
TQ(+.98)RFFESFGDL	58.41	1346.61	11	-3.4	674.312	40.35		P68871:P02042	Deamidation (NQ)	Q2:Deamidation (NQ):1000.00
DMEKIWHHTF	39.71	1342.61	10	-0.4	672.313	29.96		P60709:P63261:P68133:P68032
LVVYPW(+31.99)TQRF	32.14	1339.69	10	-2.5	670.852	34.94		P68871:P02042:P69891:P69892:P02100	Dihydroxy	W6:Dihydroxy:8.14
VEQGLLDKPVFS	58.71	1330.71	12	-0.6	666.364	34.43		O96009
K(+43.99)GDVDVSLPEVE	30.89	1329.63	12	17.6	665.834	36.01		Q09666	Carboxylation (DKW)	K1:Carboxylation (DKW):11.10
FSDGLAHLDNLK	43.18	1328.67	12	-0.2	665.343	29.91		P68871:P02042
N(+.98)VDEVGGEALGRL	35.06	1328.66	13	-0.8	665.335	35.62		P68871	Deamidation (NQ)	N1:Deamidation (NQ):1000.00
NVDEVGGEALGRL	61.32	1327.67	13	-0.6	664.843	32.83		P68871
GKKLVAASQAALGL	34.07	1325.8	14	-2	663.908	29.2		P02768
LVVYPW(+15.99)TQRF	50.26	1323.7	10	-1.4	662.855	37.13		P68871:P02042:P69891:P69892:P02100	Oxidation (HW)	W6:Oxidation (HW):1000.00
DEELQATLHDF	37.33	1316.59	11	0.1	659.302	37.13		Q8IWL1:Q8IWL2
LSEKAKPALEDL	35.83	1312.72	12	-0.3	657.369	27.53		P02647
VVAGVANALAHKY	47.27	1311.73	13	0.4	656.872	28.54		P68871:P02042
IMTVGEKVFSSN(+.98)	56	1311.64	12	-0.9	656.826	32.32		Q8IWL1:Q8IWL2	Deamidation (NQ)	N12:Deamidation (NQ):1000.00
ALIPLQAPLKTM(+15.99)	41.04	1310.76	12	-2.9	656.387	36.43		P55058	Oxidation (M)	M12:Oxidation (M):1000.00
DFKGLQHLYAL	31.84	1303.69	11	-3.5	652.851	36.45		P21810
VPPEWKALTDM(+15.99)	30.5	1301.63	11	-2.8	651.822	34.14		P02671	Oxidation (M)	M11:Oxidation (M):1000.00
L(+71.04)AHLDNLKGTF	39.07	1298.7	11	-28.5	650.338	38.3		P68871:P02042	Propionamide (K, X@N-term)	L1:Propionamide (K, X@N-term):61.82
PYEIKKVFASL	72.11	1293.73	11	-4.5	647.871	34.14		O75083
PENFK(+43.99)LLGNVL	34.86	1286.69	11	5.6	644.354	37.62		P69891:P69892	Carboxylation (DKW)	K5:Carboxylation (DKW):1000.00
IKHLDDLKGTF	30.57	1285.7	11	-21.6	643.845	32.64		P69891:P69892
ATLSELHC(+57.02)DKL	30.16	1285.63	11	-1.4	643.823	27.08		P68871	Carbamidomethylation	C8:Carbamidomethylation:1000.00
FESFGDLSTPDA	50.13	1284.55	12	1	643.283	39.77		P68871
VLDSGFREIEN	41.37	1277.63	11	0.2	639.82	30.1		P01833
IKDYPVVSIED	31.59	1276.65	11	-1.1	639.334	32.24		P06733
GPIPEVLKNYM(+15.99)	52.03	1275.65	11	-1.9	638.833	33.61		P07339	Oxidation (M)	M11:Oxidation (M):1000.00
YPWTQRFFE	41.26	1272.59	9	-0.7	637.303	38.13		P68871:P02042
AAAFVTSPPLSPD	58.23	1271.64	13	-0.2	636.827	38.22		Q16555
KKLVAASQAALGL	54.24	1268.78	13	-0.6	635.398	28.61		P02768
LSLPAIHVEGLD	65.57	1262.69	12	-5.9	632.347	40.46		Q09666
GPIPEVLKNYM	42.3	1259.66	11	-1.8	630.835	38.45		P07339
GADLSGVTEEAPL	39.89	1257.61	13	-1.8	629.811	37.7		P01009
DEFPGIPSPLDA	47.56	1256.59	12	-1.6	629.303	48.88		P02790
L(+27.99)AHLDNLKGTF	34.72	1255.66	11	-0.3	628.835	37.94		P68871:P02042	Formylation	L1:Formylation:44.44
TTKTYFPHFD	61.39	1255.59	10	-1.3	628.8	29.83		P69905
AGVPGLGVGAGVPGF	44.67	1253.68	15	1.1	627.846	45.11		P15502
IAIPGLAGAGNSVL	36.37	1251.72	14	-1.4	626.866	45.32		P26599
PSVVIPLHYDL	31.18	1251.69	11	-0.2	626.85	38.91		Q6P179
FMGKVVNPTQK	73.68	1247.67	11	-0.8	624.842	24.56		P01009
KITIADC(+57.02)GQLE	30.61	1246.62	11	-0.1	624.318	29.18		P62937	Carbamidomethylation	C7:Carbamidomethylation:1000.00
A(+42.01)DM(+15.99)QNLVERL	34.97	1245.6	10	-0.9	623.808	37.94		Q01518	Acetylation (Protein N-term); Oxidation (M)	A1:Acetylation (Protein N-term):1000.00;M3:Oxidation (M):1000.00
AWGKVGAHAGEY	51.72	1244.59	12	-2.7	623.303	25.19		P69905
LQEKLSPLGEE	44.73	1241.65	11	-9.8	621.826	29.53		P02647
AIASFVKKYNT	64.24	1240.68	11	-2.2	621.347	26.76		Q8IWL1:Q8IWL2
GLIYRQPNC(+57.02)D	45.26	1234.58	10	-3.5	618.293	26.57		P02765	Carbamidomethylation	C9:Carbamidomethylation:1000.00
SGKSFKAGVC(+57.02)PP	50.87	1233.62	12	-1.6	617.815	24.32		P03973	Carbamidomethylation	C10:Carbamidomethylation:1000.00
LGEENFKALVL	45.68	1231.68	11	-1.3	616.847	38.64		P02768
P(+27.99)AVHASLDKFL	58.06	1224.65	11	-2.8	613.331	38.24		P69905	Formylation	P1:Formylation:82.32
LEIPVEEYSF	47.49	1224.59	10	0.7	613.303	45.65		O43795
KTLLGDGPVVTD	47.12	1213.66	12	-0.4	607.835	31.22		P52566
LVEQGLLDKPV	41.78	1209.7	11	-0.7	605.855	32.15		O96009
VLVEQGLLDKP	32.39	1209.7	11	-0.7	605.855	32.15		O96009
VFDVELLKLE	48.64	1203.67	10	-1.3	602.844	42.38		P62942
A(+42.01)TKAVC(+57.02)VLKGD	63.52	1202.63	11	-0.4	602.323	29.23		P00441	Acetylation (Protein N-term); Carbamidomethylation	A1:Acetylation (Protein N-term):1000.00;C6:Carbamidomethylation:1000.00
YGAEALERM(+15.99)F	72.16	1201.54	10	-0.7	601.779	32.07		P69905	Oxidation (M)	M9:Oxidation (M):1000.00
VEEAGGEALGRL	30.83	1199.61	12	5.9	600.818	48.05		P02100
LFAEEKAVADT	41.09	1192.6	11	-0.2	597.306	28.14		P01833
YGAEALERMF	92.07	1185.55	10	-0.4	593.781	37.8		P69905
FVHEPLVDVQ	36.53	1181.61	10	1	591.812	31.5		P07998
FWDNLEKET	45.66	1180.54	9	2.8	591.279	32.2		P02647
GLAGAGGGGGGAVGAF	52.32	1174.57	16	-19.5	588.282	37.72		Q8WXS5
WGKVGAHAGEY	36.36	1173.56	11	-1.6	587.785	24.72		P69905
DPVNFKLLSH	59.52	1168.62	10	2.6	585.321	32.36		P69905
PDQTDGLGLSY	48.81	1164.53	11	0.7	583.273	37.69		P06396
AVGTLPFPSQF	48.95	1162.6	11	-1.3	582.308	45.34		P23946
DVTSLRPFDL	54.72	1161.6	10	-1.1	581.808	41.45		P21333
TKTYFPHFD	48.01	1154.54	9	-2.1	578.276	29.83		P69905
VVAGVANALAHK	58.19	1148.67	12	-2.8	575.339	25.76		P68871:P02042
EQLGPVTQEF	34.99	1146.56	10	0	574.285	36.95		P02647
AGWNAYIDNL	33.43	1135.53	10	0.1	568.772	43.8		P07737
FKAGVC(+57.02)PPKK	38.72	1130.63	10	-1	566.32	22.79		P03973	Carbamidomethylation	C6:Carbamidomethylation:1000.00
DEVGGEALGRL	58.2	1114.56	11	-1.1	558.288	32.23		P68871
VHLTPEEKSA(-.98)	34.15	1108.59	10	-1	555.301	22.88		P68871	Amidation	A10:Amidation:1000.00
VPVFRPM(+15.99)DL	43.16	1088.57	9	-2.2	545.29	33.3		P63151	Oxidation (M)	M7:Oxidation (M):1000.00
YKIPVIENL	31.11	1087.63	9	16.4	544.83	37.91		P09661
EGIPKLVADF	37.56	1087.59	10	-1.8	544.802	38.32		P00325
KLRVDPVNF	32.72	1086.62	9	0.7	544.317	29.5		P69905
EENFKALVL	42.52	1061.58	9	-3.2	531.793	36.04		P02768
FVKKYNTY	38.69	1061.55	8	-0.5	531.784	23.77		Q8IWL1:Q8IWL2
VDPVNFKLL	32.23	1043.6	9	-1.2	522.807	38.47		P69905
FLSFPTTKT	32.94	1040.55	9	-0.8	521.284	32.97		P69905
FVNDIFER	37.68	1038.51	8	-0.3	520.264	33.37		O60814:Q16778:Q99879:Q93079:P33778:P62807:P06899:Q99880:P58876:P23527:Q5QNW6:Q99877:P57053
KSLHTLFGD	38.8	1016.53	9	2.3	509.273	28.28		P02768
DKPIFVPLS	37.05	1014.58	9	-1.7	508.294	36.75		O96009
LVAASQAALGL	32.02	1012.59	11	-24.4	507.291	37.97		P02768
FKAGVC(+57.02)PPK	40.87	1002.53	9	-0.6	502.273	23.77		P03973	Carbamidomethylation	C6:Carbamidomethylation:1000.00
GKVGAHAGEY	42.08	987.477	10	4.7	494.748	22.42		P69905
VC(+57.02)VLAHHF	33.19	981.486	8	-2.3	491.749	26.99		P68871	Carbamidomethylation	C2:Carbamidomethylation:1000.00
PENFRLLG	32.9	944.508	8	-2.1	473.26	32.77		P68871:P02042
ILGATEVKL	31	942.575	9	-13.6	472.288	42.85		Q9BTY2
FKAGVC(+57.02)PP	39	874.437	8	-2.6	438.225	26.12		P03973	Carbamidomethylation	C6:Carbamidomethylation:1000.00
GLQFPVGR	42.73	872.487	8	-0.7	437.25	31.08		Q8IUE6:Q16777:Q6FI13:P04908:Q93077:Q7L7L0:Q96QV6:P16104
SGVSLAALK	32.75	844.502	9	-1	423.258	29.5		P16403:P10412:P16402
VLESFKV	33.78	820.469	7	-0.3	411.242	31.27		P02647
GKKVLGAF	45.98	818.501	8	-1.9	410.257	25.92		P68871:P02042

## Sheet: placenta
Peptide	-10lgP	Mass	Length	ppm	m/z	RT	Fraction	Scan	Source File	Area Placenta 031117 pool 4-6 Fr32	Area Placenta 031117 pool 4-6 Fr33	Area Placenta 031117 pool 4-6 Fr34	Area Placenta 031117 pool 4-6 Fr35	Area Placenta 031117 pool 4-6 Fr36	#Feature	#Feature Placenta 031117 pool 4-6 Fr32	#Feature Placenta 031117 pool 4-6 Fr33	#Feature Placenta 031117 pool 4-6 Fr34	#Feature Placenta 031117 pool 4-6 Fr35	#Feature Placenta 031117 pool 4-6 Fr36	Accession	PTM	AScore
AIHFGKEFTPEVQASWQKM	121.13	2233.1	19	-4.4	1117.55	35.13	3	F3:8548	CUPro23395.raw	2300000		111000			2	1	0	1	0	0	P69891|HBG1_HUMAN:P69892|HBG2_HUMAN
AAHLPAEFTPAVHASLDKFLAS	116.67	2292.19	22	-4.2	1147.1	36.02	1	F1:8028	CUPro23393.raw	12600000		1660000			5	4	0	1	0	0	P69905|HBA_HUMAN
VQASWQKMVTAVASALSSRYH	114.99	2319.18	21	-4.5	1160.59	41.1	1	F1:10307	CUPro23393.raw	8710000		1770000			7	5	0	2	0	0	P69891|HBG1_HUMAN
FLSFPTTKTYFPHFDLSHG	112.19	2241.09	19	-4.3	1121.55	38.86	3	F3:10005	CUPro23395.raw	5940000	53700	257000			8	5	1	2	0	0	P69905|HBA_HUMAN
AIHFGKEFTPEVQASWQKMVTAVASALSSR	110.99	3275.68	30	-7	1092.89	48.08	3	F3:13865	CUPro23395.raw	2620000	449000	10700000			10	4	1	5	0	0	P69891|HBG1_HUMAN
AIHFGKEFTPEVQASWQK	105.28	2102.06	18	-4.9	1052.03	31.42	2	F2:5554	CUPro23394.raw	124000000	5290000		229000		20	12	7	0	1	0	P69891|HBG1_HUMAN:P69892|HBG2_HUMAN
PDTEQAALAAVDYINK	104.43	1717.85	16	-4.1	859.93	35.85	4	F4:8099	CUPro23396.raw			10500	30000	18100	5	0	0	1	3	1
DKATITSLWGKVNVEDAGGETLGRL	104.26	2629.37	25	-4.1	877.461	38.19	3	F3:9706	CUPro23395.raw	3060000	793000	2710000	494000	328000	13	2	3	3	2	3	P69891|HBG1_HUMAN:P69892|HBG2_HUMAN
AIHFGKEFTPEVQASWQKM(+15.99)VTAVASALSSR	104.17	3291.67	30	-1.1	1098.23	41.87	2	F2:8658	CUPro23394.raw		85100	12000000			8	0	3	5	0	0	P69891|HBG1_HUMAN	Oxidation (M)	M19:Oxidation (M):1000.00
AAHLPAEFTPAVHASLDKFLA	104.05	2205.16	21	-4.8	1103.58	35.78	1	F1:7935	CUPro23393.raw	10600000					3	3	0	0	0	0	P69905|HBA_HUMAN
WGKVNVEDAGGETLGRL	103.11	1799.92	17	-3.6	900.962	30.91	2	F2:5266	CUPro23394.raw	2530000	776000	2660000	1150000	1190000	12	3	2	3	2	2	P69891|HBG1_HUMAN:P69892|HBG2_HUMAN
WGKVNVDEVGGEALGRL	102.9	1797.94	17	-4.6	899.972	33.52	4	F4:7338	CUPro23396.raw	2610000		3260000	1010000	229000	9	2	0	2	4	1	P68871|HBB_HUMAN
KMVTGVASALSSRYH	102.61	1605.83	15	-3.5	803.919	25.95	1	F1:3903	CUPro23393.raw	82300		0			3	2	0	1	0	0	P69892|HBG2_HUMAN
AIHFGKEFTPEVQASWQKMVTAVASALSSRYH	101.34	3575.8	32	-6.7	1192.93	55.84	3	F3:17490	CUPro23395.raw	24900000000	1810000000	1840000000	389000000	340000000	217	48	49	62	38	20	P69891|HBG1_HUMAN
AIHFGKEFTPEVQASWQKMVTGVASALSSR	101.26	3261.66	30	-7.1	1088.22	40.74	1	F1:10124	CUPro23393.raw	480000					2	2	0	0	0	0	P69892|HBG2_HUMAN
ASWQKMVTAVASALSSRYH	100.89	2092.05	19	-4.2	1047.03	39.75	1	F1:9669	CUPro23393.raw	16800000	28400	2640000			6	4	1	1	0	0	P69891|HBG1_HUMAN
AIHFGKEFTPEVQASWQKM(+15.99)VTAVASALSSRYH	100.51	3591.79	32	-5.7	1198.26	39.46	2	F2:8022	CUPro23394.raw	3450000000	1760000000	1110000000	117000000	43400000	160	35	48	43	23	11	P69891|HBG1_HUMAN	Oxidation (M)	M19:Oxidation (M):1000.00
AIHFGKEFTPEVQASWQKMVTAVASALSSRY	100.37	3438.74	31	-10	1147.24	45.36	1	F1:12029	CUPro23393.raw	3570000	262000	265000			10	7	2	1	0	0	P69891|HBG1_HUMAN
LVTLAAHLPAEFTPAVHA	100.35	1857.01	18	-3.4	929.511	35.33	3	F3:8650	CUPro23395.raw			145000		52600	4	0	0	2	0	2	P69905|HBA_HUMAN
KMVTAVASALSSRYH	99.23	1619.85	15	-4.2	810.927	27.3	3	F3:5766	CUPro23395.raw	357000		374000	8660		4	1	0	2	1	0	P69891|HBG1_HUMAN
FESFGDLSTPDAVM(+15.99)GNPK	99.17	1926.87	18	-4.6	964.436	32.63	3	F3:7650	CUPro23395.raw	54900	15000	101000		46000	6	2	1	1	0	2	P68871|HBB_HUMAN	Oxidation (M)	M14:Oxidation (M):1000.00
TPEVQASWQKMVTGVASALSSRYH	98.37	2632.31	24	-4.4	878.439	39.5	1	F1:9558	CUPro23393.raw	4310000		83100			4	2	0	2	0	0	P69892|HBG2_HUMAN
AIHFGKEFTPEVQASWQKMVTGVASALSSRY	98.36	3424.72	31	-0.5	1142.58	41.82	1	F1:10595	CUPro23393.raw	168000					1	1	0	0	0	0	P69892|HBG2_HUMAN
VTVLAIHFGKEFTPEVQAS	97.98	2072.09	19	-5.4	1037.05	36.9	3	F3:9374	CUPro23395.raw	0		380000			2	1	0	1	0	0	P69891|HBG1_HUMAN:P69892|HBG2_HUMAN
AAHLPAEFTPAVHASLDKF	97.85	2021.04	19	-4.7	1011.52	33.32	1	F1:6813	CUPro23393.raw	4600000	162000	123000		458000	8	2	3	1	0	2	P69905|HBA_HUMAN
GHFTEEDKATITSLWGKVNVEDAGGETLGRL	97.65	3329.65	31	-6.6	1110.88	36.27	1	F1:8148	CUPro23393.raw	815000		522000			6	3	0	3	0	0	P69891|HBG1_HUMAN:P69892|HBG2_HUMAN
YQKVVAGVANALAHKYH	97.61	1868.01	17	-3.9	935.006	29.9	1	F1:5716	CUPro23393.raw	11000000	2960000	5500000		525000	10	3	2	4	0	1	P68871|HBB_HUMAN:P02042|HBD_HUMAN
SSSKGSLGGGFSSGGFSGGS	97.08	1705.75	20	-5.7	853.88	26.87	3	F3:5656	CUPro23395.raw			3990			1	0	0	1	0	0	P13645|K1C10_HUMAN
MVTGVASALSSRYH	96.93	1477.73	14	-3.8	739.872	26.81	1	F1:4224	CUPro23393.raw	6020000	42700	725000	37400	29000	7	1	1	3	1	1	P69892|HBG2_HUMAN
GKVNVDEVGGEALGRL	96.73	1611.86	16	-5.5	806.932	29.53	2	F2:4903	CUPro23394.raw	15200	21200	16700	5900	6540	7	1	2	1	2	1	P68871|HBB_HUMAN
SRSGGGGGGGLGSGGSIRSS	96.16	1648.79	20	-5.3	825.397	20.56	3	F3:3612	CUPro23395.raw	5800		3300			3	1	0	2	0	0	P35527|K1C9_HUMAN
C(+57.02)ITIIGGGDTATC(+57.02)C(+57.02)AK	95.75	1696.76	16	-5.1	849.382	28.64	4	F4:5853	CUPro23396.raw			22500	15000	2490	4	0	0	1	2	1	P00558|PGK1_HUMAN	Carbamidomethylation	C1:Carbamidomethylation:1000.00;C13:Carbamidomethylation:1000.00;C14:Carbamidomethylation:1000.00
VTVLAIHFGKEFTPEVQASWQKMVTGVASALSSR	95.74	3673.93	34	-9.9	1225.64	44.07	1	F1:11464	CUPro23393.raw	305000					1	1	0	0	0	0	P69892|HBG2_HUMAN
AIHFGKEFTPEVQASWQ	95.48	1973.96	17	-5.3	987.984	33.96	2	F2:6169	CUPro23394.raw		39100	100000			4	0	2	2	0	0	P69891|HBG1_HUMAN:P69892|HBG2_HUMAN
KVNVEDAGGETLGRL	95.19	1556.82	15	-4.7	779.412	27.04	4	F4:5336	CUPro23396.raw	820000	989000	1630000	1020000	1250000	9	1	2	2	2	2	P69891|HBG1_HUMAN:P69892|HBG2_HUMAN
LLSPYSYSTTAVVTNPKE	95.15	1969	18	-0.4	985.509	31.74	1	F1:6188	CUPro23393.raw	14800					1	1	0	0	0	0	P02766|TTHY_HUMAN
AIHFGKEFTPEVQASWQKMVTGVASALSSRYH	93.54	3561.78	32	-5.6	1188.26	45.5	3	F3:12812	CUPro23395.raw	723000000	14400000	65900000	8280000	0	35	19	6	7	2	1	P69892|HBG2_HUMAN
SWQKMVTGVASALSSRYH	93.46	2007	18	-3.3	1004.5	35.66	1	F1:7874	CUPro23393.raw	5010000					2	2	0	0	0	0	P69892|HBG2_HUMAN
KEFTPEVQASWQKMVTAVASALSSRYH	93.04	3050.53	27	-1.4	1017.85	41.96	1	F1:10610	CUPro23393.raw	232000000	282000	68500000	3430000		31	16	2	8	5	0	P69891|HBG1_HUMAN
GHFTEEDKATITSLWGKVNVEDAGGETLGRLL	92.46	3442.74	32	-10.2	1148.57	38.63	1	F1:9217	CUPro23393.raw	129000					1	1	0	0	0	0	P69891|HBG1_HUMAN:P69892|HBG2_HUMAN
SFPTTKTYFPHFDLSHG	91.95	1980.94	17	-5.5	991.47	33.59	3	F3:8026	CUPro23395.raw			29100			1	0	0	1	0	0	P69905|HBA_HUMAN
FLSFPTTKTYFPHFD	91.85	1846.89	15	-4.4	924.45	38.42	1	F1:9114	CUPro23393.raw	6740000		4730000	591000	927000	11	2	0	4	1	4	P69905|HBA_HUMAN
MVTAVASALSSRYH	91.64	1491.75	14	-5.7	746.878	58.3	1	F1:16828	CUPro23393.raw	112000000	6550	1590000	208000	292000	25	16	1	4	2	2	P69891|HBG1_HUMAN
LKKTETQEKNPLPSKET	90.83	1970.07	17	-3.3	986.038	21.27	1	F1:2410	CUPro23393.raw	233000					2	2	0	0	0	0	P62328|TYB4_HUMAN
VLAIHFGKEFTPEVQAS	90.27	1871.98	17	-4.3	936.992	34.56	3	F3:8373	CUPro23395.raw			60100			2	0	0	2	0	0	P69891|HBG1_HUMAN:P69892|HBG2_HUMAN
VTVLAIHFGKEFTPEVQASWQKM(+15.99)VTGVASALSSR	89.97	3689.92	34	-3.5	1230.98	38.83	1	F1:9314	CUPro23393.raw	2000000					3	3	0	0	0	0	P69892|HBG2_HUMAN	Oxidation (M)	M23:Oxidation (M):1000.00
KVVAGVANALAHKYH	89.96	1576.88	15	-4.3	789.446	26.75	3	F3:5510	CUPro23395.raw	79200	280000	89400	180000	182000	11	2	3	1	2	3	P68871|HBB_HUMAN:P02042|HBD_HUMAN
QKMVTAVASALSSRYH	89.84	1747.9	16	-5.7	874.954	28.95	3	F3:6363	CUPro23395.raw	509000	12200	86900	734000	21800	10	2	3	1	2	2	P69891|HBG1_HUMAN
SSSKGSLGGGFSSGGFSGGSF	89.69	1852.82	21	-2.7	927.416	32.22	3	F3:7524	CUPro23395.raw	5420		3740			2	1	0	1	0	0	P13645|K1C10_HUMAN
FDSFGNLSSASAIMGNPK	89.51	1841.86	18	-6.6	921.932	36.33	3	F3:9038	CUPro23395.raw	274000		26300			3	1	0	2	0	0	P69891|HBG1_HUMAN:P69892|HBG2_HUMAN
WQKMVTAVASALSSRYH	89.11	1933.98	17	-4.7	967.994	34.47	3	F3:8378	CUPro23395.raw		515000	1840000		114000	5	0	1	3	0	1	P69891|HBG1_HUMAN
PEVQASWQKMVTGVASALSSRYH	89.08	2531.26	23	-5.6	844.756	38.96	1	F1:9353	CUPro23393.raw	1120000					4	4	0	0	0	0	P69892|HBG2_HUMAN
VDEVGGEALGRL	87.9	1213.63	12	-4.7	607.819	30.09	3	F3:6761	CUPro23395.raw	112000		145000		127000	3	1	0	1	0	1	P68871|HBB_HUMAN
ASWQKMVTGVASALSSRYH	87.82	2078.04	19	-2.3	693.685	36.39	1	F1:8187	CUPro23393.raw	3780000		655000		10600	6	4	0	1	0	1	P69892|HBG2_HUMAN
KVNVDEVGGEALGRL	87.72	1554.84	15	-5.5	778.421	29.62	2	F2:4899	CUPro23394.raw	520000	553000	1040000	270000	679000	11	2	3	2	1	3	P68871|HBB_HUMAN
GHFTEEDKATITSL	87.68	1547.75	14	-4.8	774.877	26.84	3	F3:5609	CUPro23395.raw	323000	432000	507000	287000	374000	7	2	2	1	1	1	P69891|HBG1_HUMAN:P69892|HBG2_HUMAN
AAHLPAEFTPAVHASLDKFLASVSTVLTSKYR	87.51	3426.83	32	0.3	1143.28	44.82	1	F1:11806	CUPro23393.raw	43800000	2040000	1140000			18	9	7	2	0	0	P69905|HBA_HUMAN
VTVLAIHFGKEFTPEVQA	87.45	1985.06	18	-4.9	993.533	37.41	3	F3:9525	CUPro23395.raw	199000		176000			3	1	0	2	0	0	P69891|HBG1_HUMAN:P69892|HBG2_HUMAN
FLSFPTTKTYFPHF	87.33	1731.87	14	-3.5	866.937	39.23	2	F2:7884	CUPro23394.raw	5010000	3060000	1720000	97500	98400	10	2	3	2	1	2	P69905|HBA_HUMAN
GKEFTPEVQASWQKM(+15.99)VTAVASALSSRYH	87.32	3123.54	28	-4.3	1042.18	36.52	1	F1:8352	CUPro23393.raw	2800000	83800				5	4	1	0	0	0	P69891|HBG1_HUMAN	Oxidation (M)	M15:Oxidation (M):1000.00
IVAAGVGEFEAGISKNG	87.09	1617.84	17	-0.5	809.925	31.42	2	F2:5426	CUPro23394.raw		5570				2	0	2	0	0	0	P68104|EF1A1_HUMAN:Q5VTE0|EF1A3_HUMAN
AHLPAEFTPAVHASLDK	86.72	1802.93	17	-3.6	902.47	28.24	1	F1:4783	CUPro23393.raw	36200		97800		11200	5	2	0	1	0	2	P69905|HBA_HUMAN
WQKM(+15.99)VTAVASALSSRYH	86.63	1949.98	17	-4.6	975.992	28.91	2	F2:4741	CUPro23394.raw		28900				1	0	1	0	0	0	P69891|HBG1_HUMAN	Oxidation (M)	M4:Oxidation (M):1000.00
M(+15.99)VTGVASALSSRYH	86.59	1493.73	14	-3.9	747.869	25.32	1	F1:3712	CUPro23393.raw	2690000	55600	189000	16500	77600	10	3	1	3	1	2	P69892|HBG2_HUMAN	Oxidation (M)	M1:Oxidation (M):1000.00
KVNVEDAGGETLGRLL	86.48	1669.9	16	-4.5	835.953	32.63	3	F3:7631	CUPro23395.raw	118000	51700	160000	52900	66800	7	2	1	2	1	1	P69891|HBG1_HUMAN:P69892|HBG2_HUMAN
ATLSELHC(+57.02)DKLHVD	85.59	1636.79	14	-4.4	819.398	24.94	2	F2:3604	CUPro23394.raw	53100	107000				2	1	1	0	0	0	P68871|HBB_HUMAN	Carbamidomethylation	C8:Carbamidomethylation:1000.00
M(+15.99)VTAVASALSSRYH	85.39	1507.75	14	-3.1	754.878	25.76	1	F1:3844	CUPro23393.raw	11200000	390000	401000	77600	143000	10	3	1	2	2	2	P69891|HBG1_HUMAN	Oxidation (M)	M1:Oxidation (M):1000.00
MVTAVASALSSR	85.33	1191.63	12	-4.8	596.818	27.83	3	F3:5972	CUPro23395.raw	166000		69900			2	1	0	1	0	0	P69891|HBG1_HUMAN
TPAVHASLDKF	85.21	1184.62	11	-5.1	593.314	24.98	2	F2:3613	CUPro23394.raw	20300	112000	46300		33900	4	1	1	1	0	1	P69905|HBA_HUMAN
WGKVNVEDAGGETLGR	85.17	1686.83	16	-12.2	844.413	26.29	3	F3:5436	CUPro23395.raw			40100		4790	4	0	0	3	0	1	P69891|HBG1_HUMAN:P69892|HBG2_HUMAN
AFSDGLAHLDNLKG	85.15	1456.73	14	-3.6	729.37	30.21	4	F4:6341	CUPro23396.raw				38800	26800	2	0	0	0	1	1	P68871|HBB_HUMAN:P02042|HBD_HUMAN
RSGGGGGGGLGSGGSIRSSY	84.71	1724.82	20	-4.2	863.413	22.28	1	F1:2732	CUPro23393.raw	49600					2	2	0	0	0	0	P35527|K1C9_HUMAN
TPEVQASWQKMVTAVASALSSRYH	84.65	2646.32	24	-7	883.109	44.07	1	F1:11445	CUPro23393.raw	56600000	264000	4050000	171000	2070	14	2	2	5	4	1	P69891|HBG1_HUMAN
AIHFGKEFTPEVQASWQKM(+15.99)VTGVASALSSRYH	84.05	3577.78	32	-2.8	1193.6	40.59	3	F3:10597	CUPro23395.raw	6280000000	461000000	19300000	226000	596000	40	11	11	10	5	3	P69892|HBG2_HUMAN	Oxidation (M)	M19:Oxidation (M):1000.00
ASELKASMKGLGTDE	84	1535.75	15	-6.7	768.877	24.17	3	F3:4747	CUPro23395.raw		0	27600			2	0	1	1	0	0	P07355|ANXA2_HUMAN:A6NMY6|AXA2L_HUMAN
LAIHFGKEFTPEVQASWQKM(+15.99)VTAVASALSSRYH	83.79	3704.88	33	-6.3	1235.96	43.82	3	F3:12386	CUPro23395.raw			43900000	1160000		6	0	0	3	3	0	P69891|HBG1_HUMAN	Oxidation (M)	M20:Oxidation (M):1000.00
ITVLSAMTEEAAVAIKAMAK	83.77	2047.11	20	-9.7	1024.55	45.57	1	F1:12124	CUPro23393.raw	1330000					2	2	0	0	0	0	Q6IS14|IF5AL_HUMAN:P63241|IF5A1_HUMAN
KEFTPEVQASWQK	83.73	1576.79	13	-4	789.398	25.5	2	F2:3762	CUPro23394.raw	143000	8590	87100			4	1	1	2	0	0	P69891|HBG1_HUMAN:P69892|HBG2_HUMAN
PVNFKLLSHC(+57.02)L	83.54	1326.71	11	-4.6	664.36	32.86	3	F3:7724	CUPro23395.raw	2560000	1210000	2020000			6	2	2	2	0	0	P69905|HBA_HUMAN:P02008|HBAZ_HUMAN	Carbamidomethylation	C10:Carbamidomethylation:1000.00
FDSFGNLSSASAIM(+15.99)GNPK	83.23	1857.86	18	-2.2	929.934	31.82	1	F1:6211	CUPro23393.raw	52900					2	2	0	0	0	0	P69891|HBG1_HUMAN:P69892|HBG2_HUMAN	Oxidation (M)	M14:Oxidation (M):1000.00
TQKFSHEEIAM(+15.99)	82.9	1335.61	11	-4.4	668.811	21.41	3	F3:3872	CUPro23395.raw			11200		2130	2	0	0	1	0	1	P04075|ALDOA_HUMAN	Oxidation (M)	M11:Oxidation (M):1000.00
VC(+57.02)VLAHHFGKEFTPPVQAAYQKVVAGVANALAHKYH	82.59	3957.06	36	-5.6	1320.02	38.83	1	F1:9302	CUPro23393.raw	324000000	19300000	152000000	2430000	1730000	13	6	3	2	1	1	P68871|HBB_HUMAN	Carbamidomethylation	C2:Carbamidomethylation:1000.00
FGKEFTPEVQASWQKMVTAVASALSSRYH	82.56	3254.62	29	-8.2	1085.87	44.07	1	F1:11456	CUPro23393.raw	105000000	6610000	40800000	490000	0	28	11	6	7	3	1	P69891|HBG1_HUMAN
VTVLAIHFGKEFTPEVQASWQKMVTGVASALSSRYH	82.54	3974.05	36	-7	1325.68	44.83	1	F1:11807	CUPro23393.raw	1130000000	49200000	51100000	3950000	19000	52	24	10	12	5	1	P69892|HBG2_HUMAN
KVNVDEVGGEALGRLL	81.9	1667.92	16	-5.6	834.963	35.41	3	F3:8756	CUPro23395.raw			43200	10400		3	0	0	2	1	0	P68871|HBB_HUMAN
FWTYPGSLTHPPLYESVTW	81.78	2280.09	19	-8	1141.04	44.7	1	F1:11725	CUPro23393.raw	534000					3	3	0	0	0	0	P00915|CAH1_HUMAN
YVGDEAQSKRGILT	81.52	1535.79	14	-5.7	768.9	22.99	3	F3:4381	CUPro23395.raw	31300	21300	37800	21600	32100	5	1	1	1	1	1	P60709|ACTB_HUMAN:P63261|ACTG_HUMAN:P68032|ACTC_HUMAN:P68133|ACTS_HUMAN
AEFTPAVHASLDKF	81.49	1531.77	14	-2.9	766.889	30.1	2	F2:5051	CUPro23394.raw		15900	4410		3020	5	0	2	1	0	2	P69905|HBA_HUMAN
MPC(+57.02)TEDYLSLILNR	81.31	1723.83	14	-5.3	862.916	44.01	4	F4:10707	CUPro23396.raw				86600	35900	4	0	0	0	2	2		Carbamidomethylation	C3:Carbamidomethylation:1000.00
MVTGVASALSSR	81.28	1177.61	12	-4.4	589.811	27.01	1	F1:4333	CUPro23393.raw	78200					1	1	0	0	0	0	P69892|HBG2_HUMAN
AVSEGTKAVTKYTSSK	80.98	1655.87	16	-4.3	828.94	21.24	3	F3:3818	CUPro23395.raw			7550			1	0	0	1	0	0	Q16778|H2B2E_HUMAN:P62807|H2B1C_HUMAN:P23527|H2B1O_HUMAN:Q5QNW6|H2B2F_HUMAN:Q93079|H2B1H_HUMAN:P58876|H2B1D_HUMAN
GGGGGGGLGSGGSIRSSY	80.86	1481.69	18	-3.6	741.847	23.86	1	F1:3240	CUPro23393.raw	21000	1060	17900			3	1	1	1	0	0	P35527|K1C9_HUMAN
HGPGLIYRQPNC(+57.02)DD	80.53	1640.74	14	-5.1	821.371	23.56	2	F2:3226	CUPro23394.raw		33900	3970		2180	4	0	2	1	0	1	P02765|FETUA_HUMAN	Carbamidomethylation	C12:Carbamidomethylation:1000.00
TAVASALSSRYH	80.52	1261.64	12	-5	631.825	22.88	3	F3:4341	CUPro23395.raw	10700000	475000	475000	165000	47500	42	23	8	8	2	1	P69891|HBG1_HUMAN
VNVDEVGGEALGRL	80.45	1426.74	14	-3.3	714.376	33.55	1	F1:6949	CUPro23393.raw	43400			34500	37400	4	2	0	0	1	1	P68871|HBB_HUMAN
VHLTPEEKSAVTALWGKVNVDEVGGEALGRLL	80.44	3386.82	32	-4.6	1129.94	45.49	3	F3:12746	CUPro23395.raw	2460000		0			3	2	0	1	0	0	P68871|HBB_HUMAN
KEFTPEVQASWQKM(+15.99)VTAVASALSSRYH	80.31	3066.52	27	-4.9	1023.18	37.81	2	F2:7433	CUPro23394.raw	13500000	5710000	9710000	132000		17	3	6	7	1	0	P69891|HBG1_HUMAN	Oxidation (M)	M14:Oxidation (M):1000.00
HLPAEFTPAVHASLDK	79.5	1731.89	16	-4.7	866.95	27.93	1	F1:4760	CUPro23393.raw	367000	5910	164000		64400	7	3	1	2	0	1	P69905|HBA_HUMAN
APHGPGLIYRQPNC(+57.02)DD	79.47	1808.83	16	-5.3	905.416	24.17	3	F3:4739	CUPro23395.raw	30600	214000	212000			4	1	1	2	0	0	P02765|FETUA_HUMAN	Carbamidomethylation	C14:Carbamidomethylation:1000.00
QKMVTGVASALSSRYH	79.29	1733.89	16	-4.9	867.947	26.5	1	F1:4114	CUPro23393.raw	102000					1	1	0	0	0	0	P69892|HBG2_HUMAN
LVVYPWTQRFFE	79.1	1583.81	12	-5.4	792.91	42.52	2	F2:8829	CUPro23394.raw	590000	286000	475000	71000	37200	6	2	1	1	1	1	P68871|HBB_HUMAN:P02042|HBD_HUMAN
GKVNVEDAGGETLGRL	78.91	1613.84	16	-3.3	807.923	26.95	2	F2:4173	CUPro23394.raw	6920	35900		8170	8190	6	1	2	0	2	1	P69891|HBG1_HUMAN:P69892|HBG2_HUMAN
TEEDKATITSLWGKVNVEDAGGETLGRLL	78.82	3101.59	29	-2.4	1034.87	41.27	3	F3:11025	CUPro23395.raw			46200			1	0	0	1	0	0	P69891|HBG1_HUMAN:P69892|HBG2_HUMAN
WGKVNVEDAGGETLGRLL	78.63	1913	18	-12.5	957.496	36.01	3	F3:8916	CUPro23395.raw	200000		26100	3830	58000	4	1	0	1	1	1	P69891|HBG1_HUMAN:P69892|HBG2_HUMAN
VC(+57.02)VLAHHFG	78.62	1038.51	9	-3.3	520.259	24.72	3	F3:4915	CUPro23395.raw	5580000	3250000	6150000	1810000	5690000	5	1	1	1	1	1	P68871|HBB_HUMAN	Carbamidomethylation	C2:Carbamidomethylation:1000.00
VTVLAIHFGKEF	78.57	1359.76	12	-3.8	680.882	35.73	3	F3:8844	CUPro23395.raw			254000			1	0	0	1	0	0	P69891|HBG1_HUMAN:P69892|HBG2_HUMAN
AAHLPAEFTPAVHASLD	78.52	1745.87	17	-3.7	873.941	30.91	1	F1:5778	CUPro23393.raw	11100000	2140000	487000	30200	17600	11	4	2	3	1	1	P69905|HBA_HUMAN
LSTPDAVM(+15.99)GNPKVKAHG	78.4	1736.89	17	-4.5	869.447	21.24	3	F3:3806	CUPro23395.raw		10700	124000			3	0	1	2	0	0	P68871|HBB_HUMAN	Oxidation (M)	M8:Oxidation (M):1000.00
VAGVANALAHKYH	78.39	1349.72	13	-5.4	675.864	23.13	3	F3:4415	CUPro23395.raw		42500	121000		84600	3	0	1	1	0	1	P68871|HBB_HUMAN:P02042|HBD_HUMAN
TVVKQGFEPPSFVGWF	78.32	1823.92	16	-8.8	912.962	44.68	1	F1:11744	CUPro23393.raw	1110000					2	2	0	0	0	0	P06396|GELS_HUMAN
FGKEFTPEVQASWQK	78.32	1780.88	15	-5.3	891.442	28.69	1	F1:5008	CUPro23393.raw	55000	5500	4210			4	1	2	1	0	0	P69891|HBG1_HUMAN:P69892|HBG2_HUMAN
KEFTPEVQASWQKM	78.28	1707.83	14	-8.2	854.915	28.95	3	F3:6368	CUPro23395.raw			25100			2	0	0	2	0	0	P69891|HBG1_HUMAN:P69892|HBG2_HUMAN
STPDAVMGNPKVKAH	78.16	1550.79	15	-6.3	776.396	21.15	3	F3:3775	CUPro23395.raw			25700	2240		2	0	0	1	1	0	P68871|HBB_HUMAN
GKEFTPEVQASWQK	77.91	1633.81	14	-2.9	817.91	25.85	1	F1:3913	CUPro23393.raw	21800					1	1	0	0	0	0	P69891|HBG1_HUMAN:P69892|HBG2_HUMAN
VC(+57.02)VLAHHFGKEF	77.89	1442.71	12	-3.9	722.361	29.13	3	F3:6474	CUPro23395.raw	25800	48700	48300		31100	6	1	1	2	0	2	P68871|HBB_HUMAN	Carbamidomethylation	C2:Carbamidomethylation:1000.00
VKAAWGKVGAHAGEYG	77.59	1599.82	16	-5.9	800.91	24.52	4	F4:4634	CUPro23396.raw				3080		1	0	0	0	1	0	P69905|HBA_HUMAN
VQASWQKMVTGVASALSSRYH	77.12	2305.16	21	-10.7	769.387	37.45	1	F1:8684	CUPro23393.raw	259000					1	1	0	0	0	0	P69892|HBG2_HUMAN
VTGVASALSSRYH	76.95	1346.69	13	-5.3	674.351	24.27	2	F2:3418	CUPro23394.raw	443000	75200	80200		33800	5	1	1	1	0	2	P69892|HBG2_HUMAN
WLQTNKSGSGTMNLGG	76.93	1649.78	16	-5	825.895	27.95	3	F3:6027	CUPro23395.raw			15200			1	0	0	1	0	0	P47756|CAPZB_HUMAN
DVSLAKADAAPDEKVLDSGF	76.92	2047.01	20	-5.7	1024.51	33.15	1	F1:6803	CUPro23393.raw	9860					1	1	0	0	0	0	P01833|PIGR_HUMAN
DAAKNQVAM(+15.99)NPTNTVFD	76.7	1850.85	17	-5.6	926.426	28.03	2	F2:4493	CUPro23394.raw		1340				1	0	1	0	0	0	P11142|HSP7C_HUMAN	Oxidation (M)	M9:Oxidation (M):1000.00
FGKEFTPEVQASWQKM(+15.99)VTAVASALSSRYH	76.7	3270.61	29	-4.7	1091.21	38.78	2	F2:7735	CUPro23394.raw	5760000	13000000	7750000			15	5	6	4	0	0	P69891|HBG1_HUMAN	Oxidation (M)	M16:Oxidation (M):1000.00
NVKVDPEIQNVKAQ	76.67	1580.85	14	-6	791.429	22.85	3	F3:4338	CUPro23395.raw			20000			1	0	0	1	0	0	P35908|K22E_HUMAN
LSTPDAVMGNPKVKAHG	76.46	1720.89	17	-6.2	861.448	22.49	4	F4:4012	CUPro23396.raw	13100		371000	31300		4	1	0	2	1	0	P68871|HBB_HUMAN
ASELKASM(+15.99)KGLGTDEDS	76.44	1753.8	17	-5.6	877.904	21.5	2	F2:2689	CUPro23394.raw		3490				1	0	1	0	0	0	P07355|ANXA2_HUMAN:A6NMY6|AXA2L_HUMAN	Oxidation (M)	M8:Oxidation (M):1000.00
LVVYPWTQRFFD	76.32	1569.8	12	-4.1	785.903	43.1	3	F3:11785	CUPro23395.raw		95800	148000			2	0	1	1	0	0	P69891|HBG1_HUMAN:P69892|HBG2_HUMAN:P02100|HBE_HUMAN
APHGPGLIYRQPNC(+57.02)D	76.29	1693.8	15	-4.6	847.903	23.96	2	F2:3336	CUPro23394.raw		49400	13800		9590	5	0	2	1	0	2	P02765|FETUA_HUMAN	Carbamidomethylation	C14:Carbamidomethylation:1000.00
VVAGVANALAHKYH	76.24	1448.79	14	-4.1	725.399	24.77	4	F4:4666	CUPro23396.raw	195000	31200	117000	18500	29300	7	2	1	1	1	2	P68871|HBB_HUMAN:P02042|HBD_HUMAN
VTAVASALSSRYH	76.23	1360.71	13	-4.5	681.359	25.61	3	F3:5210	CUPro23395.raw	2350000	1380000	231000	1040	153000	10	2	3	2	2	1	P69891|HBG1_HUMAN
VANALAHKYH	76.01	1122.59	10	-4.4	562.302	20.78	3	F3:3657	CUPro23395.raw	123000	103000	568000	246000	269000	8	2	1	2	2	1	P68871|HBB_HUMAN:P02042|HBD_HUMAN
SFGDLSTPDAVMGNPK	75.76	1634.76	16	-5.4	818.383	32.51	3	F3:7589	CUPro23395.raw			56900			2	0	0	2	0	0	P68871|HBB_HUMAN
KM(+15.99)VTAVASALSSRYH	75.54	1635.84	15	-3.7	818.924	24.19	2	F2:3398	CUPro23394.raw	38400	186000	145000			8	1	3	4	0	0	P69891|HBG1_HUMAN	Oxidation (M)	M2:Oxidation (M):1000.00
AAHLPAEFTPAVHASLDK	75.31	1873.97	18	-2.6	625.662	27.97	2	F2:4442	CUPro23394.raw		1060000	1740000	696000	617000	7	0	2	2	2	1	P69905|HBA_HUMAN
SDGLAHLDNLKG	75.18	1238.63	12	-3.9	620.318	25.14	3	F3:5053	CUPro23395.raw		3940	20400	8710	13400	4	0	1	1	1	1	P68871|HBB_HUMAN:P02042|HBD_HUMAN
ASELKASMKGLGTDEDS	75.03	1737.81	17	-6.6	869.906	24.14	3	F3:4745	CUPro23395.raw			5430			1	0	0	1	0	0	P07355|ANXA2_HUMAN:A6NMY6|AXA2L_HUMAN
FESFGDLSTPDAVMGNPK	74.68	1910.87	18	-5	956.438	36.18	3	F3:8960	CUPro23395.raw			308000	34000		2	0	0	1	1	0	P68871|HBB_HUMAN
LVVYPWTQRFFDSFGNLSSA	74.54	2333.15	20	-6.4	1167.57	47.25	2	F2:10180	CUPro23394.raw		356000				3	0	3	0	0	0	P69891|HBG1_HUMAN:P69892|HBG2_HUMAN
GTC(+57.02)QDAAIVGYKDSPS	74.49	1667.75	16	-3.9	834.877	24.85	3	F3:4977	CUPro23395.raw			4740		3550	2	0	0	1	0	1	P07737|PROF1_HUMAN	Carbamidomethylation	C3:Carbamidomethylation:1000.00
LSTPDAVMGNPKVKAH	74.39	1663.87	16	-3.9	832.94	22.45	3	F3:4192	CUPro23395.raw	10800		281000	22800		4	1	0	2	1	0	P68871|HBB_HUMAN
KEFTPEVQASWQKMVTAVASALSSRY	74.38	2913.47	26	-3.5	972.16	47.07	3	F3:13416	CUPro23395.raw			184000			1	0	0	1	0	0	P69891|HBG1_HUMAN
SELHC(+57.02)DKLHVD	74.21	1351.62	11	-4.9	676.813	21.91	3	F3:4001	CUPro23395.raw		838000	1500000	65900	301000	8	0	2	2	2	2	P69891|HBG1_HUMAN:P69892|HBG2_HUMAN:P68871|HBB_HUMAN:P02042|HBD_HUMAN:P02100|HBE_HUMAN	Carbamidomethylation	C5:Carbamidomethylation:1000.00
LVTLAAHLPAEFTPAVH	73.93	1785.98	17	-3.5	893.993	34.99	3	F3:8535	CUPro23395.raw			37900			1	0	0	1	0	0	P69905|HBA_HUMAN
ASELKASM(+15.99)KGLGTDE	73.76	1551.74	15	-4.9	776.876	21.52	3	F3:3902	CUPro23395.raw		15500	4780			2	0	1	1	0	0	P07355|ANXA2_HUMAN:A6NMY6|AXA2L_HUMAN	Oxidation (M)	M8:Oxidation (M):1000.00
GKEFTPEVQASWQKMVTAVASALSSRYH	73.44	3107.55	28	-4.9	1036.85	41.98	1	F1:10789	CUPro23393.raw	41900000	937000	3180000			9	3	1	5	0	0	P69891|HBG1_HUMAN
AAHLPAEFTPAVHASLDKFLASVS	73.36	2478.29	24	-5.5	1240.15	39.08	1	F1:9356	CUPro23393.raw	16400000					4	4	0	0	0	0	P69905|HBA_HUMAN
GKEFTPEVQASWQKMVTGVASALSSRYH	73.36	3093.53	28	-6	1032.18	38.88	1	F1:9323	CUPro23393.raw	3510000					5	5	0	0	0	0	P69892|HBG2_HUMAN
SFGDLSTPDAVM(+15.99)GNPK	73.11	1650.76	16	-3.9	826.382	28.44	3	F3:6188	CUPro23395.raw			22600			1	0	0	1	0	0	P68871|HBB_HUMAN	Oxidation (M)	M12:Oxidation (M):1000.00
VTSSTISSNVASK	73.09	1279.66	13	-5.6	640.835	21.41	3	F3:3878	CUPro23395.raw			4790			1	0	0	1	0	0	P35908|K22E_HUMAN
LPAEFTPAVHASLDK	73.03	1594.84	15	-4.1	798.422	28.57	1	F1:4932	CUPro23393.raw	114000	0	4700			3	1	1	1	0	0	P69905|HBA_HUMAN
VASALSSRYH	73.02	1089.56	10	-5.6	545.783	43.72	1	F1:11323	CUPro23393.raw	4460000	881000	2210000	591000	302000	47	27	10	8	1	1	P69891|HBG1_HUMAN:P69892|HBG2_HUMAN
VEDAGGETLGRL	73.01	1215.61	12	-4	608.81	27.24	2	F2:4248	CUPro23394.raw	95000	134000	142000	100000	114000	5	1	1	1	1	1	P69891|HBG1_HUMAN:P69892|HBG2_HUMAN
AAHLPAEFTPAVH	72.87	1359.69	13	-5.4	680.85	27.11	2	F2:4166	CUPro23394.raw	3070000	1050000	175000		33400	6	2	2	1	0	1	P69905|HBA_HUMAN
C(+57.02)SPEPPAKTSTPEDF	72.75	1661.72	15	-1.8	831.868	24.9	2	F2:3609	CUPro23394.raw		3720			2700	2	0	1	0	0	1	Q9Y490|TLN1_HUMAN	Carbamidomethylation	C1:Carbamidomethylation:1000.00
VLSPADKTNVKAAWGKVGAHAGEYGAEALER	72.55	3194.65	31	-5.3	1065.88	32.98	2	F2:5848	CUPro23394.raw	583000	1020000				5	2	3	0	0	0	P69905|HBA_HUMAN
PSQMEHAMETM	72.36	1290.5	11	-4.2	646.257	26.51	3	F3:5506	CUPro23395.raw			307000	12000		2	0	0	1	1	0	P60903|S10AA_HUMAN
AIHFGKEFTPEVQASW	72.26	1845.9	16	-4.1	923.956	34.8	1	F1:7520	CUPro23393.raw	62700					1	1	0	0	0	0	P69891|HBG1_HUMAN:P69892|HBG2_HUMAN
ALTNAVAHVDD	72.03	1124.55	11	-3.6	563.278	24	2	F2:3364	CUPro23394.raw		7610	14900	5390	21500	4	0	1	1	1	1	P69905|HBA_HUMAN
KEFTPPVQAAYQKVVAGVANALAHKYH	71.92	2936.57	27	-5.1	979.857	42.41	3	F3:11402	CUPro23395.raw	872000		391000			2	1	0	1	0	0	P68871|HBB_HUMAN
QKM(+15.99)VTAVASALSSRYH	71.9	1763.9	16	-4.9	882.952	25.11	3	F3:5171	CUPro23395.raw	230000	470000	201000	171000		11	1	3	5	2	0	P69891|HBG1_HUMAN	Oxidation (M)	M3:Oxidation (M):1000.00
LSTPDAVM(+15.99)GNPKVKA	71.82	1542.81	15	-4.3	772.408	22.09	3	F3:4080	CUPro23395.raw			96700	7450	11800	3	0	0	1	1	1	P68871|HBB_HUMAN	Oxidation (M)	M8:Oxidation (M):1000.00
KVNVEDAGGETLGR	71.8	1443.73	14	-4.3	722.87	22.16	2	F2:2872	CUPro23394.raw	3930	3490		1600	2390	4	1	1	0	1	1	P69891|HBG1_HUMAN:P69892|HBG2_HUMAN
SGLIYEETRGVLK	71.6	1463.8	13	-6.1	732.902	28.45	2	F2:4588	CUPro23394.raw	104000	56800	111000	56900	79000	5	1	1	1	1	1	P62805|H4_HUMAN
SRSGGGGGGGLGSGGSIR	71.58	1474.72	18	-4.7	738.366	20.75	1	F1:2276	CUPro23393.raw	9670		2530			3	2	0	1	0	0	P35527|K1C9_HUMAN
SSSKGSLGGGFSSGGFSGG	71.3	1618.72	19	-8	810.362	27.03	3	F3:5715	CUPro23395.raw			2410			1	0	0	1	0	0	P13645|K1C10_HUMAN
TKAVTKYTSSK	71.28	1212.67	11	-5	607.34	19.44	3	F3:3328	CUPro23395.raw		5500	18700	1340	3050	4	0	1	1	1	1	Q16778|H2B2E_HUMAN:P62807|H2B1C_HUMAN:P23527|H2B1O_HUMAN:Q5QNW6|H2B2F_HUMAN:Q93079|H2B1H_HUMAN:P58876|H2B1D_HUMAN
VDPVNFKLLSH	71.1	1267.69	11	-3.2	634.851	30.92	3	F3:7048	CUPro23395.raw		153000	276000			3	0	2	1	0	0	P69905|HBA_HUMAN:P02008|HBAZ_HUMAN
TPEVQASWQK	71.09	1172.58	10	-4.5	587.296	23.86	1	F1:3222	CUPro23393.raw	32200	4350	4550			3	1	1	1	0	0	P69891|HBG1_HUMAN:P69892|HBG2_HUMAN
IREADIDGDGQVNY	71.07	1563.72	14	-1.7	782.864	26.69	2	F2:4112	CUPro23394.raw		2650				1	0	1	0	0	0	P0DP24|CALM2_HUMAN:P0DP23|CALM1_HUMAN:P0DP25|CALM3_HUMAN
LVVYPWTQRFF	70.74	1454.77	11	-6.8	728.388	43.21	2	F2:9037	CUPro23394.raw	144000000	35600000	41200000	8100000	4620000	21	16	2	1	1	1	P69891|HBG1_HUMAN:P69892|HBG2_HUMAN:P68871|HBB_HUMAN:P02042|HBD_HUMAN:P02100|HBE_HUMAN
AIHFGKEFTPEVQASWQKMVTAVA	70.41	2674.36	24	-3	1338.18	37.6	1	F1:8772	CUPro23393.raw	0					1	1	0	0	0	0	P69891|HBG1_HUMAN
EFTPAVHASLDKFLAS	70.19	1731.88	16	-3.7	866.946	35.13	3	F3:8608	CUPro23395.raw			27500	15600		4	0	0	2	2	0	P69905|HBA_HUMAN
TPPVQAAYQKV	70.09	1200.65	11	-6.2	601.329	24.35	2	F2:3451	CUPro23394.raw		7230				1	0	1	0	0	0	P68871|HBB_HUMAN
SKDALHLAQTNG	70.07	1253.64	12	-5.1	627.822	21.94	2	F2:2808	CUPro23394.raw		5780				1	0	1	0	0	0	Q6P1N9|TATD1_HUMAN
WGKVNVDEVGGEA	70.06	1358.65	13	-4.1	680.328	27.64	1	F1:4573	CUPro23393.raw	101000					1	1	0	0	0	0	P68871|HBB_HUMAN
VNNAGIAFKVAD	70.05	1217.64	12	-3.5	609.825	28.3	2	F2:4562	CUPro23394.raw	55300	53700	40200	13800	14300	5	1	1	1	1	1	P16152|CBR1_HUMAN
WGKVNVEDAGGETL	69.67	1473.71	14	-3.6	737.86	29.79	2	F2:4968	CUPro23394.raw	24100	13500	38400			3	1	1	1	0	0	P69891|HBG1_HUMAN:P69892|HBG2_HUMAN
SELHC(+57.02)DKLHVDPENF	69.22	1838.83	15	-4.5	920.416	27.97	2	F2:4405	CUPro23394.raw		163000	100000			3	0	2	1	0	0	P69891|HBG1_HUMAN:P69892|HBG2_HUMAN:P68871|HBB_HUMAN:P02042|HBD_HUMAN:P02100|HBE_HUMAN	Carbamidomethylation	C5:Carbamidomethylation:1000.00
KVNVDAVGGEALGRL	69.21	1496.83	15	-7	749.418	29.4	2	F2:4873	CUPro23394.raw		0			5030	2	0	1	0	0	1	P02042|HBD_HUMAN
ALSALSDLHAHKLRVD	69.11	1744.96	16	-6.8	873.481	31	3	F3:7097	CUPro23395.raw			0			1	0	0	1	0	0	P69905|HBA_HUMAN
DKLHVDPENFKL	69.08	1453.76	12	-0.9	727.885	31.02	1	F1:5923	CUPro23393.raw	40600	41400				3	2	1	0	0	0	P69891|HBG1_HUMAN:P69892|HBG2_HUMAN:P02100|HBE_HUMAN
GTC(+57.02)QDAAIVGYKD	68.95	1396.63	13	-4.6	699.319	24.58	2	F2:3525	CUPro23394.raw		12300				1	0	1	0	0	0	P07737|PROF1_HUMAN	Carbamidomethylation	C3:Carbamidomethylation:1000.00
MEKIWHHTF	68.93	1227.59	9	-3.5	614.798	28.47	3	F3:6201	CUPro23395.raw			146000	92300		3	0	0	1	2	0	P60709|ACTB_HUMAN:P63261|ACTG_HUMAN:P68032|ACTC_HUMAN:P68133|ACTS_HUMAN
VTVLAIHFGKEFTPEVQASWQKMVTAVASALSSRYH	68.92	3988.07	36	-5.8	998.018	48.34	3	F3:14374	CUPro23395.raw			148000000	67900000	46900000	41	0	0	17	16	8	P69891|HBG1_HUMAN
SRDVSLAKADAAPDEKVLDSGFRE	68.67	2575.29	24	-4.3	859.433	29.21	1	F1:5140	CUPro23393.raw	88700					2	2	0	0	0	0	P01833|PIGR_HUMAN
TGVASALSSRYH	68.6	1247.63	12	-5.1	624.817	23.1	2	F2:3117	CUPro23394.raw	110000	29400	26900	8560	13300	8	2	2	2	1	1	P69892|HBG2_HUMAN
EFTPAVHASLDK	68.5	1313.66	12	-3.7	657.836	24.12	2	F2:3386	CUPro23394.raw		16800			7190	2	0	1	0	0	1	P69905|HBA_HUMAN
VHLTPEEKSAVTALWG	68.42	1736.91	16	-5.3	869.457	36.13	5	F5:6120	CUPro23397.raw	215000		383000	116000	142000	5	1	0	1	1	2	P68871|HBB_HUMAN
KEFTPEVQASWQKMVTA	68.32	1978.98	17	-5	990.493	33.1	3	F3:7829	CUPro23395.raw			12700			2	0	0	2	0	0	P69891|HBG1_HUMAN
FLSFPTTKTYFPHFDL	68.2	1959.98	16	-5.4	980.99	41.35	1	F1:10391	CUPro23393.raw	1880000		1760000	20200		3	1	0	1	1	0	P69905|HBA_HUMAN
WQKMVTGVASALSSRYH	67.79	1919.97	17	-3.1	960.988	30.66	1	F1:5940	CUPro23393.raw	21600000	647000	6880000	495000	488000	10	2	3	2	1	2	P69892|HBG2_HUMAN
GHFTEEDKATITSLWG	67.77	1790.85	16	-5.3	896.426	33.92	3	F3:8083	CUPro23395.raw			164000	69600	95300	3	0	0	1	1	1	P69891|HBG1_HUMAN:P69892|HBG2_HUMAN
ANALAHKYH	67.4	1023.52	9	-5.7	512.767	20.15	4	F4:3367	CUPro23396.raw	10700	18800	47200	107000	52600	6	1	1	1	2	1	P68871|HBB_HUMAN:P02042|HBD_HUMAN
DKATITSLWG	67.38	1090.57	10	-4.8	546.288	36.15	1	F1:8098	CUPro23393.raw	823000	545000	1380000			3	1	1	1	0	0	P69891|HBG1_HUMAN:P69892|HBG2_HUMAN
AGVGEFEAGISKNGQTR	67.31	1719.85	17	-4.1	860.931	24.38	1	F1:3399	CUPro23393.raw	4540	1130				3	2	1	0	0	0	P68104|EF1A1_HUMAN:Q5VTE0|EF1A3_HUMAN
LVTLAAHLPAEFTPAVHASLDK	67.23	2300.25	22	-4.9	767.754	34.1	4	F4:7559	CUPro23396.raw	613000	107000	405000	15800	28100	7	2	1	2	1	1	P69905|HBA_HUMAN
VTVLAIHFGKE	67.14	1212.69	11	-4.8	607.348	31.01	3	F3:7129	CUPro23395.raw			123000			1	0	0	1	0	0	P69891|HBG1_HUMAN:P69892|HBG2_HUMAN
LVVYPWTQRF	67.07	1307.7	10	-2.3	654.857	59.11	1	F1:16825	CUPro23393.raw	250000000	88700000	146000000	53800000	51100000	67	11	6	21	25	4	P69891|HBG1_HUMAN:P69892|HBG2_HUMAN:P68871|HBB_HUMAN:P02042|HBD_HUMAN:P02100|HBE_HUMAN
PNWGGGKKC(+57.02)GVC(+57.02)QKT	67.04	1675.79	15	-6.4	838.898	20.82	3	F3:3680	CUPro23395.raw	8340	5720	12500			3	1	1	1	0	0	P21291|CSRP1_HUMAN	Carbamidomethylation	C9:Carbamidomethylation:1000.00;C12:Carbamidomethylation:1000.00
AIHFGKEFTPEVQASWQKMVTAVAS	66.97	2761.39	25	-9.1	1381.69	37.94	1	F1:8919	CUPro23393.raw	0					2	2	0	0	0	0	P69891|HBG1_HUMAN
AVASALSSRYH	66.87	1160.59	11	-4	581.302	37.58	1	F1:8760	CUPro23393.raw	1830000	19100	1190000	576000	644000	16	7	4	3	1	1	P69891|HBG1_HUMAN
VLSPADKTNVKAAWG	66.83	1555.84	15	-3.9	778.922	25.58	1	F1:3802	CUPro23393.raw	15400	5380	11500		7010	4	1	1	1	0	1	P69905|HBA_HUMAN
VHLTPEEKSAVTALWGKVNVDEVGGEALGRL	66.76	3273.74	31	-9.3	1092.24	42.06	2	F2:8716	CUPro23394.raw	3350000	0	2090000			8	2	3	3	0	0	P68871|HBB_HUMAN
AGVANALAHKYH	66.54	1250.65	12	-5.4	626.33	22.06	3	F3:4076	CUPro23395.raw	13800	21100	59200	24000	53700	5	1	1	1	1	1	P68871|HBB_HUMAN:P02042|HBD_HUMAN
ITQIEHEVSSS	66.52	1228.59	11	-4.9	615.301	22.4	2	F2:2933	CUPro23394.raw		16400	51400			2	0	1	1	0	0	P35527|K1C9_HUMAN
LVTLAAHLPA	66.31	1004.6	10	-4.2	503.306	31.06	4	F4:6599	CUPro23396.raw			278000	192000		2	0	0	1	1	0	P69905|HBA_HUMAN
AAHLPAEFTPAVHASL	66.13	1630.85	16	-4.6	816.427	31.1	4	F4:6613	CUPro23396.raw	821000	109000	202000	19600	19500	9	1	1	3	2	2	P69905|HBA_HUMAN
WGKVNVEDAGGET	65.95	1360.63	13	-4.6	681.317	25.22	2	F2:3691	CUPro23394.raw		63100	105000	61100	2450	5	0	1	1	1	2	P69891|HBG1_HUMAN:P69892|HBG2_HUMAN
KEFTPEVQASWQKMVTGVASALSSRYH	65.94	3036.51	27	-4.9	1013.17	38.77	1	F1:9442	CUPro23393.raw	89100000	0	701000			6	4	1	1	0	0	P69892|HBG2_HUMAN
AAIVGYKD	65.79	835.444	8	-4.9	418.727	22.77	1	F1:2900	CUPro23393.raw	5660					1	1	0	0	0	0	P07737|PROF1_HUMAN
LLVVYPWTQRFF	65.79	1567.86	12	-4.4	784.931	46.35	4	F4:11510	CUPro23396.raw		1600000		42700	22500	3	0	1	0	1	1	P69891|HBG1_HUMAN:P69892|HBG2_HUMAN:P68871|HBB_HUMAN:P02042|HBD_HUMAN:P02100|HBE_HUMAN
IGGLAMAC(+57.02)HDSF	65.78	1277.55	12	-6	639.78	30.78	5	F5:4777	CUPro23397.raw					22800	1	0	0	0	0	1	P31949|S10AB_HUMAN	Carbamidomethylation	C8:Carbamidomethylation:1000.00
FTPAVHASLDKFLAS	65.76	1602.84	15	-6.2	802.423	33.44	3	F3:7964	CUPro23395.raw			19300			2	0	0	2	0	0	P69905|HBA_HUMAN
VVYPWTQRFFDSFGNLSSA	65.72	2220.06	19	0.3	1111.04	46.68	2	F2:10040	CUPro23394.raw		39300				1	0	1	0	0	0	P69891|HBG1_HUMAN:P69892|HBG2_HUMAN
ITQIEHEVSSSGQEVQSS	65.68	1943.91	18	-3.9	972.957	23.96	2	F2:3359	CUPro23394.raw		2650	2150			3	0	1	2	0	0	P35527|K1C9_HUMAN
LAAHLPAEFTPAVHASLD	65.58	1858.96	18	-6.7	930.48	32.82	2	F2:5845	CUPro23394.raw		34400	17800			3	0	1	2	0	0	P69905|HBA_HUMAN
ASALSSRYH	65.32	990.488	9	-2	496.25	55.86	1	F1:16304	CUPro23393.raw	10800000	3420000	1350000	91500	98400	35	15	11	4	2	3	P69891|HBG1_HUMAN:P69892|HBG2_HUMAN
AIHFGKEFTPEVQA	65.27	1572.79	14	-3.1	787.402	29.8	5	F5:4499	CUPro23397.raw	7910000	2630000	1620000	568000	232000	9	2	1	3	1	2	P69891|HBG1_HUMAN:P69892|HBG2_HUMAN
TEEDKATITSLWGKVNVEDAGGETLGRL	65.2	2988.5	28	-3.8	997.172	36.83	1	F1:8427	CUPro23393.raw	343000		0			3	2	0	1	0	0	P69891|HBG1_HUMAN:P69892|HBG2_HUMAN
FLSFPTTKTYFPHFDLSH	65.02	2184.07	18	-5.8	1093.03	37.71	1	F1:8822	CUPro23393.raw	36400		907000			2	1	0	1	0	0	P69905|HBA_HUMAN
AAHLPAEFTPAVHASLDKFLASVSTVL	64.94	2791.49	27	-5.8	1396.74	52.2	1	F1:14838	CUPro23393.raw	9510000000	26200000	9580000	41000000	24100000	18	7	2	6	2	1	P69905|HBA_HUMAN
STPDAVM(+15.99)GNPKVKAHG	64.84	1623.8	16	-4.8	812.905	20.03	3	F3:3462	CUPro23395.raw			8260			1	0	0	1	0	0	P68871|HBB_HUMAN	Oxidation (M)	M7:Oxidation (M):1000.00
WGKVNVEDAGGETLG	64.81	1530.73	15	-5.3	766.369	29.1	4	F4:5993	CUPro23396.raw	23000	15000	39700	23300	25900	5	1	1	1	1	1	P69891|HBG1_HUMAN:P69892|HBG2_HUMAN
SLEGDHSTPPSAYGSVK	64.71	1730.81	17	-4.9	866.409	22.24	2	F2:2902	CUPro23394.raw		2860				1	0	1	0	0	0	P07355|ANXA2_HUMAN:A6NMY6|AXA2L_HUMAN
LSTPDAVM(+15.99)GNPKVKAH	64.54	1679.87	16	-5.5	840.936	21.22	2	F2:2612	CUPro23394.raw		6460	102000			3	0	1	2	0	0	P68871|HBB_HUMAN	Oxidation (M)	M8:Oxidation (M):1000.00
GVANALAHKYH	64.47	1179.61	11	-4.1	590.812	22.13	4	F4:3890	CUPro23396.raw	421000	17900	958000	432000	670000	7	1	1	2	1	2	P68871|HBB_HUMAN:P02042|HBD_HUMAN
SHGSAQVKGHGKKVADA	64.45	1675.88	17	-3.8	838.942	22.45	1	F1:3178	CUPro23393.raw	1920000					4	4	0	0	0	0	P69905|HBA_HUMAN
VHLTPEEKSA	64.36	1109.57	10	-5.7	555.79	20.95	4	F4:3562	CUPro23396.raw	37200	102000	87300	52200	90200	5	1	1	1	1	1	P68871|HBB_HUMAN
KGNYAERVGAGAPVY	64.12	1550.78	15	-7.7	776.393	24.35	5	F5:3018	CUPro23397.raw					4200	2	0	0	0	0	2	P0C0S8|H2A1_HUMAN:Q9BTM1|H2AJ_HUMAN:Q99878|H2A1J_HUMAN:Q96KK5|H2A1H_HUMAN:Q6FI13|H2A2A_HUMAN:Q16777|H2A2C_HUMAN
VVYPWTQRFF	63.95	1341.69	10	-3.5	671.848	40.57	1	F1:10044	CUPro23393.raw	20600000		7470000			2	1	0	1	0	0	P69891|HBG1_HUMAN:P69892|HBG2_HUMAN:P68871|HBB_HUMAN:P02042|HBD_HUMAN:P02100|HBE_HUMAN
GVASALSSRYH	63.92	1146.58	11	-4.4	574.294	22.7	3	F3:4304	CUPro23395.raw	848000	27000	407000	261000	359000	7	1	2	1	1	2	P69892|HBG2_HUMAN
AAHLPAEFTPAVHAS	63.79	1517.76	15	-4.5	759.885	27.27	1	F1:4358	CUPro23393.raw	1240000	153000	119000	9850		5	1	2	1	1	0	P69905|HBA_HUMAN
M(+15.99)VTAVASALSSR	63.76	1207.62	12	-4.6	604.816	25.34	2	F2:3730	CUPro23394.raw		4420				1	0	1	0	0	0	P69891|HBG1_HUMAN	Oxidation (M)	M1:Oxidation (M):1000.00
PSQMEHAMETMMF	63.63	1568.61	13	-6.2	785.309	38.42	4	F4:8917	CUPro23396.raw				211000		1	0	0	0	1	0	P60903|S10AA_HUMAN
DLSHGSAQVKGHGKKVADA	63.63	1903.99	19	-5.5	952.995	21.55	1	F1:2495	CUPro23393.raw	493000					2	2	0	0	0	0	P69905|HBA_HUMAN
SDGLAHLDNLKGTFATL	63.61	1771.91	17	-5.9	886.957	36.41	3	F3:9063	CUPro23395.raw			27300			2	0	0	2	0	0	P68871|HBB_HUMAN
HC(+57.02)DKLHVDPENF	63.5	1509.67	12	-3.3	755.838	27.31	2	F2:4271	CUPro23394.raw	45400	119000		22500		5	1	1	0	3	0	P69891|HBG1_HUMAN:P69892|HBG2_HUMAN:P68871|HBB_HUMAN:P02042|HBD_HUMAN:P02100|HBE_HUMAN	Carbamidomethylation	C2:Carbamidomethylation:1000.00
HC(+57.02)DKLHVD	63.45	1022.46	8	-5.3	512.235	20.59	2	F2:2447	CUPro23394.raw	11400	141000	263000	30700	54600	5	1	1	1	1	1	P69891|HBG1_HUMAN:P69892|HBG2_HUMAN:P68871|HBB_HUMAN:P02042|HBD_HUMAN:P02100|HBE_HUMAN	Carbamidomethylation	C2:Carbamidomethylation:1000.00
C(+57.02)VGPEVEKAC(+57.02)ANPAAGSVIL	63.37	2041	20	-5.5	1021.5	32	2	F2:5585	CUPro23394.raw		38500				1	0	1	0	0	0	P00558|PGK1_HUMAN	Carbamidomethylation	C1:Carbamidomethylation:1000.00;C10:Carbamidomethylation:1000.00
VC(+57.02)VLAHHF	63.29	981.486	8	-4.6	491.748	25.04	3	F3:5015	CUPro23395.raw		54600	265000	685000	418000	4	0	1	1	1	1	P68871|HBB_HUMAN	Carbamidomethylation	C2:Carbamidomethylation:1000.00
LAAHLPAEFTPAVH	63.25	1472.78	14	-5.4	737.392	29.66	3	F3:6595	CUPro23395.raw		55500	29400			2	0	1	1	0	0	P69905|HBA_HUMAN
VTVLAIHFGKEFTPEVQ	63.24	1914.03	17	-5.9	958.014	36.85	3	F3:9195	CUPro23395.raw			251000			1	0	0	1	0	0	P69891|HBG1_HUMAN:P69892|HBG2_HUMAN
QGKYTPSGQAGAAASESL	63.2	1721.82	18	-4	861.915	24.11	1	F1:3307	CUPro23393.raw	12200	12600				2	1	1	0	0	0	P04075|ALDOA_HUMAN
SLGGGFGGGSRGF	63.15	1154.55	13	-2.3	578.279	28.6	3	F3:6255	CUPro23395.raw			6630			1	0	0	1	0	0	P35527|K1C9_HUMAN
VNVEDAGGETLGRL	62.96	1428.72	14	-3.8	715.365	30.5	5	F5:4686	CUPro23397.raw	21200	24100	33800		32300	4	1	1	1	0	1	P69891|HBG1_HUMAN:P69892|HBG2_HUMAN
VLSPADKTNVKAA	62.8	1312.73	13	-4.1	657.372	21.18	3	F3:3791	CUPro23395.raw		10100	13300	6190	9870	4	0	1	1	1	1	P69905|HBA_HUMAN
DKLHVDPENFKLLG	62.79	1623.86	14	-3.7	812.935	33.08	2	F2:5894	CUPro23394.raw	158000	40600				5	2	3	0	0	0	P69891|HBG1_HUMAN:P69892|HBG2_HUMAN:P02100|HBE_HUMAN
PAEFTPAVHASLDK	62.7	1481.75	14	-4	741.88	25.38	1	F1:3747	CUPro23393.raw	82400	1640				4	3	1	0	0	0	P69905|HBA_HUMAN
PENFKLLGNVL	62.69	1242.7	11	-5.9	622.352	38.06	2	F2:7542	CUPro23394.raw	4070000	2320000	5430000	892000	887000	6	1	1	1	2	1	P69891|HBG1_HUMAN:P69892|HBG2_HUMAN
VLAIHFGKEFTPEVQASWQKM(+15.99)VTAVASALSSRYH	62.55	3803.95	34	-4.9	951.989	44.04	3	F3:12000	CUPro23395.raw			24800000			5	0	0	5	0	0	P69891|HBG1_HUMAN	Oxidation (M)	M21:Oxidation (M):1000.00
WLQTNKSGSGTM(+15.99)NLGG	62.55	1665.78	16	-3	833.894	24.62	2	F2:3532	CUPro23394.raw		6500				1	0	1	0	0	0	P47756|CAPZB_HUMAN	Oxidation (M)	M12:Oxidation (M):1000.00
KEFTPQMQAAYQKVVAGVANALAHKYH	62.52	2999.54	27	-2.7	750.891	36.66	1	F1:8309	CUPro23393.raw	423000					1	1	0	0	0	0	P02042|HBD_HUMAN
HGPGLIYRQPNC(+57.02)D	62.5	1525.71	13	-2.1	763.861	23.33	2	F2:3178	CUPro23394.raw		3290				1	0	1	0	0	0	P02765|FETUA_HUMAN	Carbamidomethylation	C12:Carbamidomethylation:1000.00
AIHFGKEFTPEVQAS	62.47	1659.83	15	-4.8	830.916	29.16	3	F3:6404	CUPro23395.raw	7550000	2130000	4720000	438000	354000	8	3	2	1	1	1	P69891|HBG1_HUMAN:P69892|HBG2_HUMAN
KVNVDEVGGEALGR	62.39	1441.75	14	-6.6	721.879	24.16	5	F5:2982	CUPro23397.raw		3010	3180	2450	4340	5	0	1	1	1	2	P68871|HBB_HUMAN
FQTVTDYGKDL	62.36	1285.62	11	-1.3	643.816	29.91	2	F2:5015	CUPro23394.raw		27500	14100		448000	3	0	1	1	0	1	P02652|APOA2_HUMAN
SGGGGGGGLGSGGSIRSSY	62.22	1568.72	19	-3.3	785.364	23.86	1	F1:3223	CUPro23393.raw	28200		4060			2	1	0	1	0	0	P35527|K1C9_HUMAN
PVNFKLLSH	62.19	1053.6	9	-4.2	527.804	27.8	3	F3:5928	CUPro23395.raw	2680000	911000	1700000	331000	622000	6	1	1	2	1	1	P69905|HBA_HUMAN:P02008|HBAZ_HUMAN
AGVGEFEAGISK	62.18	1163.58	12	-4.1	582.796	27.02	2	F2:4195	CUPro23394.raw		17700				1	0	1	0	0	0	P68104|EF1A1_HUMAN:Q5VTE0|EF1A3_HUMAN
PM(+15.99)FIVNTNVPRASVPD	62.17	1771.89	16	-2.1	886.952	31.77	2	F2:5523	CUPro23394.raw		6690	6130	10900		4	0	2	1	1	0	P14174|MIF_HUMAN	Oxidation (M)	M2:Oxidation (M):1000.00
FGKEFTPEVQASWQKM(+15.99)VTGVASALSSRYH	62.16	3256.6	29	-3.5	815.154	46.71	3	F3:13383	CUPro23395.raw			1790000			2	0	0	2	0	0	P69892|HBG2_HUMAN	Oxidation (M)	M16:Oxidation (M):1000.00
TLSELHC(+57.02)DKLHVD	62.07	1565.75	13	-5.9	783.878	24.27	2	F2:3467	CUPro23394.raw		7430	20500		26400	5	0	2	2	0	1	P68871|HBB_HUMAN	Carbamidomethylation	C7:Carbamidomethylation:1000.00
ATLSELHC(+57.02)D	62.06	1044.45	9	-5	523.232	23.44	3	F3:4519	CUPro23395.raw		7620	9690		7160	3	0	1	1	0	1	P68871|HBB_HUMAN	Carbamidomethylation	C8:Carbamidomethylation:1000.00
TPAVHASLDK	62.04	1037.55	10	-3.7	519.781	20.91	2	F2:2540	CUPro23394.raw	90500	16200				2	1	1	0	0	0	P69905|HBA_HUMAN
LYKGGIYSHTPV	62.03	1333.7	12	-4.1	667.856	24.42	2	F2:3460	CUPro23394.raw	93200	49500			69800	3	1	1	0	0	1	Q9GZM7|TINAL_HUMAN
TPEVQASWQKM(+15.99)VTAVASALSSRYH	61.91	2662.32	24	-3.6	888.443	36.98	1	F1:8381	CUPro23393.raw	1030000		447000	27500		4	2	0	1	1	0	P69891|HBG1_HUMAN	Oxidation (M)	M11:Oxidation (M):1000.00
ITQIEHEVSSSGQEVQ	61.87	1769.84	16	-4.4	885.925	23.96	2	F2:3350	CUPro23394.raw		1360				1	0	1	0	0	0	P35527|K1C9_HUMAN
LC(+57.02)MGSGLNLC(+57.02)EPNNK	61.86	1705.76	15	-5.7	853.882	29.61	5	F5:4479	CUPro23397.raw					2520	1	0	0	0	0	1	P02787|TRFE_HUMAN	Carbamidomethylation	C2:Carbamidomethylation:1000.00;C10:Carbamidomethylation:1000.00
FGDLSTPDAVMGNPK	61.7	1547.73	15	-7.7	774.866	30.99	5	F5:4830	CUPro23397.raw	21100				2770	3	1	0	0	0	2	P68871|HBB_HUMAN
EFTPEVQASWQK	61.68	1448.69	12	-3.6	725.351	29.24	2	F2:4835	CUPro23394.raw		5830				2	0	2	0	0	0	P69891|HBG1_HUMAN:P69892|HBG2_HUMAN
YSC(+57.02)QVMHEGSTVEK	61.58	1653.71	14	6	827.869	21.41	3	F3:3869	CUPro23395.raw			19500		9900	2	0	0	1	0	1	P15814|IGLL1_HUMAN	Carbamidomethylation	C3:Carbamidomethylation:1000.00
QKM(+15.99)VTGVASALSSRYH	61.42	1749.88	16	-4.8	875.945	24.11	1	F1:3290	CUPro23393.raw	69900	33800	9460	2410		4	1	1	1	1	0	P69892|HBG2_HUMAN	Oxidation (M)	M3:Oxidation (M):1000.00
FLSFPTTKTY	61.2	1203.62	10	-4.1	602.814	33.23	4	F4:7268	CUPro23396.raw	211000	97000	236000	131000	296000	6	1	1	1	1	2	P69905|HBA_HUMAN
TPPVQAAYQKVVAGVANALAHKYH	61.14	2532.36	24	-1.4	845.126	40.36	3	F3:10699	CUPro23395.raw			451000			2	0	0	2	0	0	P68871|HBB_HUMAN
SQLALKQSLEAS	61.02	1273.69	12	-4.6	637.848	25.99	2	F2:3907	CUPro23394.raw		4940				1	0	1	0	0	0	P13645|K1C10_HUMAN
TEEDKATITSL	60.99	1206.6	11	-4.7	604.303	26.27	2	F2:3978	CUPro23394.raw		131000	99700	58700		3	0	1	1	1	0	P69891|HBG1_HUMAN:P69892|HBG2_HUMAN
LVTLAAHLPAEFTPAVHASLDKFLASVSTVLTSKYR	60.96	3853.11	36	-6.3	964.28	48.17	3	F3:13681	CUPro23395.raw			6280000			4	0	0	4	0	0	P69905|HBA_HUMAN
GGGGGSFGAGGGFGSR	60.72	1283.56	16	-5	642.786	24.27	3	F3:4794	CUPro23395.raw			3700			1	0	0	1	0	0	P04264|K2C1_HUMAN
GGGGGGLGSGGSIRSSY	60.72	1424.66	17	-4.6	713.336	23.89	1	F1:3254	CUPro23393.raw	2240					1	1	0	0	0	0	P35527|K1C9_HUMAN
DKATITSLWGKVNVEDAGGETLGRLL	60.18	2742.46	26	-3.1	915.156	40.17	1	F1:9872	CUPro23393.raw	1440000		627000			2	1	0	1	0	0	P69891|HBG1_HUMAN:P69892|HBG2_HUMAN
VKQIESKTAFQEALD	59.88	1705.89	15	-6.5	853.946	26.35	3	F3:5473	CUPro23395.raw			9360			2	0	0	2	0	0	P10599|THIO_HUMAN
LSFPTTKTYFPHFD	59.81	1699.82	14	-3.5	850.917	35.84	3	F3:8823	CUPro23395.raw		178000	160000	19300	58900	6	0	3	1	1	1	P69905|HBA_HUMAN
ARQIPQATASMKD	59.78	1415.72	13	-5.6	708.863	21.49	5	F5:2276	CUPro23397.raw				1490	3270	2	0	0	0	1	1	O43175|SERA_HUMAN
PEPAKSAPAPKKG	59.74	1276.71	13	-4.5	639.361	18.58	3	F3:3180	CUPro23395.raw		2860	21800	767	881	6	0	1	2	2	1	Q16778|H2B2E_HUMAN:P62807|H2B1C_HUMAN:P06899|H2B1J_HUMAN:O60814|H2B1K_HUMAN:P57053|H2BFS_HUMAN
VGGEALGRL	59.74	870.492	9	-3	436.252	26.09	2	F2:3923	CUPro23394.raw		133000	257000	165000	184000	4	0	1	1	1	1	P68871|HBB_HUMAN:P02042|HBD_HUMAN
AIHFGKEFTPEVQASWQKM(+15.99)VTGVASALSSR	59.73	3277.66	30	-5.9	1093.55	48.46	3	F3:14010	CUPro23395.raw			375000			1	0	0	1	0	0	P69892|HBG2_HUMAN	Oxidation (M)	M19:Oxidation (M):1000.00
AAHLPAEFTPAVHASLDKFL	59.64	2134.12	20	-2.1	1068.07	38.43	3	F3:9906	CUPro23395.raw	2700000	339000	30700		98400	5	2	1	1	0	1	P69905|HBA_HUMAN
AIHFGKEFTPEVQ	59.45	1501.76	13	-2.4	751.884	29.45	1	F1:5207	CUPro23393.raw	12600000	1860000	2690000		0	7	3	1	2	0	1	P69891|HBG1_HUMAN:P69892|HBG2_HUMAN
IHFGKEFTPEVQASWQKMVTGVASALSSRYH	59.27	3490.75	31	-1.7	873.692	40.41	1	F1:9777	CUPro23393.raw	2280000					3	3	0	0	0	0	P69892|HBG2_HUMAN
WGKVNVDEVGGEALG	59.21	1528.75	15	-2.7	765.381	30.76	4	F4:6501	CUPro23396.raw		6270	818000	8240	12800	5	0	1	2	1	1	P68871|HBB_HUMAN
PC(+57.02)IIYNEDNGIIK	59.11	1547.77	13	-3.9	774.887	32.11	1	F1:6347	CUPro23393.raw	35500					2	2	0	0	0	0	P36578|RL4_HUMAN	Carbamidomethylation	C2:Carbamidomethylation:1000.00
AAHLPAEFTPAVHA	58.98	1430.73	14	-4.3	716.37	28.19	1	F1:4694	CUPro23393.raw	6640000	1100000		163000		5	2	1	0	2	0	P69905|HBA_HUMAN
GPVKVVVAENFDE	58.9	1401.71	13	-4.9	701.861	29.89	2	F2:4994	CUPro23394.raw		19900	63800	35900		3	0	1	1	1	0	P30101|PDIA3_HUMAN
PM(+15.99)FIVNTNVPR	58.81	1302.68	11	-4.1	652.342	28.96	1	F1:5075	CUPro23393.raw	76900					1	1	0	0	0	0	P14174|MIF_HUMAN	Oxidation (M)	M2:Oxidation (M):1000.00
ALTNAVAHVD	58.78	1009.52	10	-4.4	505.765	23.82	3	F3:4643	CUPro23395.raw		6670	10700	6160	22900	4	0	1	1	1	1	P69905|HBA_HUMAN
VSEGTKAVTKYTSSK	58.65	1584.84	15	-5.4	793.421	21.01	3	F3:3743	CUPro23395.raw			1680			1	0	0	1	0	0	Q16778|H2B2E_HUMAN:P62807|H2B1C_HUMAN:P23527|H2B1O_HUMAN:Q5QNW6|H2B2F_HUMAN:Q93079|H2B1H_HUMAN:P58876|H2B1D_HUMAN
LSTPDAVMGNPKVK	58.51	1455.78	14	-3.7	728.892	23.79	1	F1:3200	CUPro23393.raw	27500				21300	2	1	0	0	0	1	P68871|HBB_HUMAN
VHLTPEEKSAVTAL	58.4	1493.81	14	-5.6	747.908	27.62	5	F5:3896	CUPro23397.raw	866000	896000	1460000	781000	1000000	6	1	1	1	1	2	P68871|HBB_HUMAN
LSTPDAVMGNPKVKA	58.34	1526.81	15	-4.5	764.41	24.38	4	F4:4563	CUPro23396.raw	4570		150000	13700	18800	4	1	0	1	1	1	P68871|HBB_HUMAN
VHLTPEEKSAVTA	58.33	1380.72	13	-3.6	691.367	22.45	3	F3:4209	CUPro23395.raw			22900	9170	16400	3	0	0	1	1	1	P68871|HBB_HUMAN
YLAPNNLKPVVA	58.25	1297.74	12	-3.2	649.875	29.27	2	F2:4842	CUPro23394.raw		25000				1	0	1	0	0	0	P02787|TRFE_HUMAN
NTILTTRSYPQLR	58.25	1561.86	13	-4.2	781.933	26.49	1	F1:4145	CUPro23393.raw	21200					2	2	0	0	0	0	P04083|ANXA1_HUMAN
SRSGGGGGGGLGSGGSIRSSY	58.06	1811.85	21	-4	604.955	22.16	2	F2:2878	CUPro23394.raw	198000	10800	32900	6600	6020	5	1	1	1	1	1	P35527|K1C9_HUMAN
VTVLAIHFGKEFTPEVQASWQKM(+15.99)VTAVASALSSRYH	57.8	4004.06	36	-3.6	1002.02	46.73	5	F5:8872	CUPro23397.raw			229000000	17700000	3930000	22	0	0	11	8	3	P69891|HBG1_HUMAN	Oxidation (M)	M23:Oxidation (M):1000.00
APHGPGLIYRQPNC(+57.02)	57.76	1578.77	14	-3.3	790.391	23.96	2	F2:3347	CUPro23394.raw		4660				1	0	1	0	0	0	P02765|FETUA_HUMAN	Carbamidomethylation	C14:Carbamidomethylation:1000.00
VHLTPEEKSAV	57.65	1208.64	11	-5	605.324	22.08	2	F2:2849	CUPro23394.raw	0	6810	11900	6390	10500	5	1	1	1	1	1	P68871|HBB_HUMAN
WGKVNVDEVGG	57.64	1158.57	11	-4.7	580.288	26.81	3	F3:5610	CUPro23395.raw	59200	27500	78400	55100	60800	5	1	1	1	1	1	P68871|HBB_HUMAN
DAGGETLGRL	57.52	987.499	10	-5.1	494.754	27.51	5	F5:3886	CUPro23397.raw				18900	25700	2	0	0	0	1	1	P69891|HBG1_HUMAN:P69892|HBG2_HUMAN
EFTPAVHASLDKF	57.23	1460.73	13	-3.7	731.37	29.73	5	F5:4495	CUPro23397.raw			14700		11000	2	0	0	1	0	1	P69905|HBA_HUMAN
GPVKVVVAE	57.13	896.533	9	-5.2	449.272	23.96	2	F2:3342	CUPro23394.raw		42000	51700	21300		3	0	1	1	1	0	P30101|PDIA3_HUMAN
KEFTPEVQASWQKM(+15.99)VTGVASALSSRYH	57.07	3052.51	27	-6.3	1018.5	35.91	2	F2:6786	CUPro23394.raw	821000	719000				5	1	4	0	0	0	P69892|HBG2_HUMAN	Oxidation (M)	M14:Oxidation (M):1000.00
SVSTVLTSKYR	57.05	1239.68	11	-4.5	620.846	23.51	3	F3:4528	CUPro23395.raw	26600	15100	108000	9430	11700	7	2	1	1	2	1	P69905|HBA_HUMAN
PENFRLLGNVL	56.95	1270.7	11	-0.6	636.359	38.39	1	F1:9099	CUPro23393.raw	1650000	523000	1740000			3	1	1	1	0	0	P68871|HBB_HUMAN:P02042|HBD_HUMAN
IVNTNVPRASVPDG	56.94	1437.76	14	-5.5	719.882	24.5	3	F3:4862	CUPro23395.raw	197000		181000	140000	184000	4	1	0	1	1	1	P14174|MIF_HUMAN
VTVLAIHFGKEFTPEVQASWQK	56.85	2514.33	22	-3.5	839.113	35.53	1	F1:7979	CUPro23393.raw	2480000		216000			4	2	0	2	0	0	P69891|HBG1_HUMAN:P69892|HBG2_HUMAN
SDGLAHLDNLK	56.84	1181.6	11	-4.5	591.807	24.95	3	F3:5004	CUPro23395.raw			8210		3740	2	0	0	1	0	1	P68871|HBB_HUMAN:P02042|HBD_HUMAN
AVHASLDKF	56.69	986.519	9	-4.3	494.264	23.62	5	F5:2834	CUPro23397.raw					8230	1	0	0	0	0	1	P69905|HBA_HUMAN
WGKVNVEDAGG	56.64	1130.54	11	-5.3	566.272	24.76	5	F5:3159	CUPro23397.raw				11300	12700	2	0	0	0	1	1	P69891|HBG1_HUMAN:P69892|HBG2_HUMAN
AIHFGKEFTPEVQASWQKM(+15.99)	56.59	2249.09	19	-1.4	750.704	31.82	2	F2:5547	CUPro23394.raw		0				1	0	1	0	0	0	P69891|HBG1_HUMAN:P69892|HBG2_HUMAN	Oxidation (M)	M19:Oxidation (M):1000.00
YLSRSGGGGGGGLGSGGSIRSSY	56.54	2088	23	-3.3	697.004	24.07	1	F1:3291	CUPro23393.raw	42500					1	1	0	0	0	0	P35527|K1C9_HUMAN
YWTYPGSLTTPPLL	56.3	1607.82	14	-4.1	804.916	49.51	1	F1:13719	CUPro23393.raw	1320000					2	2	0	0	0	0	P00918|CAH2_HUMAN
PKVLKSYY	56.29	996.564	8	-4.1	499.287	23.34	1	F1:3043	CUPro23393.raw	222000	25900	6810		3020	4	1	1	1	0	1	P11047|LAMC1_HUMAN
GTKAVTKYTSSK	56.27	1269.69	12	-4.5	635.851	19.81	3	F3:3406	CUPro23395.raw		1780	8600		795	4	0	1	2	0	1	Q16778|H2B2E_HUMAN:P62807|H2B1C_HUMAN:P23527|H2B1O_HUMAN:Q5QNW6|H2B2F_HUMAN:Q93079|H2B1H_HUMAN:P58876|H2B1D_HUMAN
LSSPVTKSFNRG	56.11	1291.69	12	-6	646.848	22.36	2	F2:2930	CUPro23394.raw		3260				1	0	1	0	0	0	P01834|IGKC_HUMAN
IYEETRGVLK	55.91	1206.66	10	-9.3	604.332	22.33	3	F3:4165	CUPro23395.raw	33000	27100	48700	22000		4	1	1	1	1	0	P62805|H4_HUMAN
VC(+57.02)VLAHHFGK	55.82	1166.6	10	-5.6	584.305	23.2	5	F5:2710	CUPro23397.raw	73900	18900	42400		21400	5	1	1	1	0	2	P68871|HBB_HUMAN	Carbamidomethylation	C2:Carbamidomethylation:1000.00
AAKNQVAM(+15.99)NPTNTVFD	55.79	1735.82	16	-4.6	868.913	25.55	2	F2:3798	CUPro23394.raw		1690				1	0	1	0	0	0	P11142|HSP7C_HUMAN	Oxidation (M)	M8:Oxidation (M):1000.00
HLVDEPQNLIK	55.79	1304.71	11	-5.6	653.358	25.93	5	F5:3464	CUPro23397.raw					24700	1	0	0	0	0	1
AIHFGKE	55.73	800.418	7	-5	401.214	21.78	2	F2:2752	CUPro23394.raw	735000	449000	273000	58600	31600	6	1	2	1	1	1	P69891|HBG1_HUMAN:P69892|HBG2_HUMAN
TQKFSHEEI	55.71	1117.54	9	-5.7	559.774	21.78	2	F2:2773	CUPro23394.raw		14400				1	0	1	0	0	0	P04075|ALDOA_HUMAN
GVKAVTLHDQGTAQW	55.7	1609.82	15	-3.2	805.915	26.02	3	F3:5351	CUPro23395.raw			12400			2	0	0	2	0	0	P22314|UBA1_HUMAN
VLAIHFGKEFTPEVQ	55.62	1713.91	15	-4.4	857.958	34.1	3	F3:8220	CUPro23395.raw			41000			2	0	0	2	0	0	P69891|HBG1_HUMAN:P69892|HBG2_HUMAN
NVKVDPEIQ	55.6	1040.55	9	-4.4	521.28	23.51	3	F3:4554	CUPro23395.raw		12400	68400			2	0	1	1	0	0	P35908|K22E_HUMAN
AC(+57.02)LMGKGMKRV	55.56	1249.65	11	-4.2	625.827	22.59	5	F5:2560	CUPro23397.raw			27900		36900	2	0	0	1	0	1	P13796|PLSL_HUMAN	Carbamidomethylation	C2:Carbamidomethylation:1000.00
DAHKSEVAHRFK	55.55	1423.73	12	-5.9	712.869	21.93	4	F4:3789	CUPro23396.raw	42200	28100	58600	187000	50000	9	1	2	2	3	1	P02768|ALBU_HUMAN
AIHFGKEFTPEVQASWQKM(+15.99)VTAVASALSSRY	55.53	3454.73	31	-3.8	1152.58	39.56	1	F1:9729	CUPro23393.raw	1240000					2	2	0	0	0	0	P69891|HBG1_HUMAN	Oxidation (M)	M19:Oxidation (M):1000.00
VC(+57.02)VLARNFG	55.44	1034.53	9	-4.5	518.271	28.13	4	F4:5687	CUPro23396.raw	1190000	650000	1220000	301000	853000	5	1	1	1	1	1	P02042|HBD_HUMAN	Carbamidomethylation	C2:Carbamidomethylation:1000.00
YREASSGAAKKRLL	55.41	1548.87	14	-3.1	775.442	23.69	5	F5:2868	CUPro23397.raw					5550	1	0	0	0	0	1	P12109|CO6A1_HUMAN
DKATITSLWGKVNVEDAGGETLGRLLVVYPWTQRF	55.27	3919.06	35	-5	1307.36	45.06	1	F1:11909	CUPro23393.raw	4090000					2	2	0	0	0	0	P69891|HBG1_HUMAN:P69892|HBG2_HUMAN
GKYTPSGQAGAAASESL	55.25	1593.76	17	-5.3	797.885	24.04	2	F2:3369	CUPro23394.raw	3000	3600				2	1	1	0	0	0	P04075|ALDOA_HUMAN
PENFKLLG	55.2	916.502	8	-2.2	459.257	30.29	1	F1:5576	CUPro23393.raw	1800000	944000		378000	356000	4	1	1	0	1	1	P69891|HBG1_HUMAN:P69892|HBG2_HUMAN:P02100|HBE_HUMAN
NALAHKYH	55.19	952.488	8	-3.9	477.249	20.02	5	F5:1928	CUPro23397.raw	26800	44300	152000	66900	105000	8	1	2	2	1	2	P68871|HBB_HUMAN:P02042|HBD_HUMAN
ATLSELHC(+57.02)DKLH	55.13	1422.69	12	-4	712.351	22.45	3	F3:4215	CUPro23395.raw			7540			1	0	0	1	0	0	P68871|HBB_HUMAN	Carbamidomethylation	C8:Carbamidomethylation:1000.00
GHQQLYWSHPR	55.12	1407.68	11	-2.8	704.845	23.83	1	F1:3236	CUPro23393.raw	5790					1	1	0	0	0	0	P62273|RS29_HUMAN
LDKFLASVSTVL	55.1	1291.74	12	-3.9	646.874	40.3	1	F1:9934	CUPro23393.raw	1500000					1	1	0	0	0	0	P69905|HBA_HUMAN
VLSPADKTNVKAAWGKVGAHAGEYG	55.07	2525.3	25	-4.8	842.771	28.57	2	F2:4551	CUPro23394.raw	0	522000	1060000	293000	184000	6	1	1	2	1	1	P69905|HBA_HUMAN
AVMGNPKVKAHG	55.03	1207.65	12	-4.5	604.829	20.07	3	F3:3480	CUPro23395.raw			5240			1	0	0	1	0	0	P68871|HBB_HUMAN:P02042|HBD_HUMAN
YVNGLTLGGQK	54.94	1148.62	11	-5	575.314	26.02	2	F2:3911	CUPro23394.raw		5420				1	0	1	0	0	0	P07737|PROF1_HUMAN
KM(+15.99)VTGVASALSSRYH	54.88	1621.82	15	-2.9	811.917	23.59	2	F2:3263	CUPro23394.raw	83500	20300				4	1	3	0	0	0	P69892|HBG2_HUMAN	Oxidation (M)	M2:Oxidation (M):1000.00
VHASLDKF	54.88	915.481	8	-4.1	458.746	23.27	3	F3:4466	CUPro23395.raw		45200	30000		13600	3	0	1	1	0	1	P69905|HBA_HUMAN
DLSTPDAVMGNPKVK	54.87	1570.8	15	-6.2	786.404	25.51	3	F3:5195	CUPro23395.raw			3830			1	0	0	1	0	0	P68871|HBB_HUMAN
PDPAKSAPAPKKG	54.65	1262.7	13	-3.6	632.354	18.98	2	F2:2236	CUPro23394.raw		1060	6840			4	0	2	2	0	0	P23527|H2B1O_HUMAN:Q5QNW6|H2B2F_HUMAN:Q93079|H2B1H_HUMAN
WAKISTQADTIGTETL	54.58	1733.88	16	-3.6	867.946	32.52	5	F5:5211	CUPro23397.raw					27900	1	0	0	0	0	1	P02008|HBAZ_HUMAN
FLSFPTTKTYFPHFDLSHGSAQVKGHG	54.56	3005.48	27	-4.3	1002.83	34.58	1	F1:7405	CUPro23393.raw	652000	311000	386000			5	2	2	1	0	0	P69905|HBA_HUMAN
VTKC(+57.02)C(+57.02)TESLVNR	54.52	1465.7	12	-4	733.855	21.26	2	F2:2623	CUPro23394.raw		3210				2	0	2	0	0	0	P02768|ALBU_HUMAN	Carbamidomethylation	C4:Carbamidomethylation:1000.00;C5:Carbamidomethylation:1000.00
SALSSRYH	54.51	919.451	8	-5.1	460.731	20.59	1	F1:2230	CUPro23393.raw	147000	2290000	203000	129000	55600	9	2	4	1	1	1	P69891|HBG1_HUMAN:P69892|HBG2_HUMAN
QIEHEVSSSGQEVQSS	54.41	1729.78	16	-1.1	865.894	21.32	2	F2:2646	CUPro23394.raw		0				1	0	1	0	0	0	P35527|K1C9_HUMAN
YDNEFGYSNRVVDL	54.39	1689.76	14	-8	845.882	34.78	5	F5:5830	CUPro23397.raw					5030	1	0	0	0	0	1	P04406|G3P_HUMAN
C(+57.02)VLAHHFG	54.37	939.438	8	-3.1	470.725	24.69	2	F2:3537	CUPro23394.raw		157000			291000	2	0	1	0	0	1	P68871|HBB_HUMAN	Carbamidomethylation	C1:Carbamidomethylation:1000.00
TEEDKATITSLWGKVNVEDAGGETLGRLLVVYPWTQRF	54.34	4278.2	38	-9.7	1070.55	44.62	1	F1:11710	CUPro23393.raw	1670000					2	2	0	0	0	0	P69891|HBG1_HUMAN:P69892|HBG2_HUMAN
LVTLAAHLPAEFTPAVHASLDKF	54.33	2447.32	23	-1.7	816.78	36.71	1	F1:8374	CUPro23393.raw	197000		207000			3	1	0	2	0	0	P69905|HBA_HUMAN
ITEHGDLGNSRFLD	54.29	1572.75	14	-5.5	787.38	25.98	5	F5:3477	CUPro23397.raw					4860	1	0	0	0	0	1	P52907|CAZA1_HUMAN
LVVYPWTQRFFDSFGNLSSAS	54.26	2420.18	21	-6.2	1211.09	47.25	1	F1:12790	CUPro23393.raw	0					1	1	0	0	0	0	P69891|HBG1_HUMAN:P69892|HBG2_HUMAN
FDSFGNLSSASAIM(+15.99)G	54.21	1518.67	15	-6.1	760.336	38.77	5	F5:6837	CUPro23397.raw			41900	16100	37300	3	0	0	1	1	1	P69891|HBG1_HUMAN:P69892|HBG2_HUMAN	Oxidation (M)	M14:Oxidation (M):1000.00
KVNVDEVGGEALG	54.12	1285.65	13	-4.9	643.83	26.39	3	F3:5455	CUPro23395.raw	89700	112000	126000		120000	4	1	1	1	0	1	P68871|HBB_HUMAN
STPDAVM(+15.99)GNPKVKAH	54.06	1566.78	15	-5.1	784.394	19.93	3	F3:3436	CUPro23395.raw			5840			1	0	0	1	0	0	P68871|HBB_HUMAN	Oxidation (M)	M7:Oxidation (M):1000.00
SLDKFLASVSTVL	54.05	1378.77	13	-2.5	690.391	46.16	2	F2:9824	CUPro23394.raw		193000		45300		2	0	1	0	1	0	P69905|HBA_HUMAN
ARQIPQATASM(+15.99)KD	54.02	1431.71	13	-6.2	716.86	20.28	5	F5:1986	CUPro23397.raw					1370	1	0	0	0	0	1	O43175|SERA_HUMAN	Oxidation (M)	M11:Oxidation (M):1000.00
VSTVLTSKYR	53.99	1152.65	10	-3.8	577.33	22.2	3	F3:4129	CUPro23395.raw	36100		95600	14000		3	1	0	1	1	0	P69905|HBA_HUMAN
RTLYGFGG	53.88	869.439	8	-5	435.725	28.19	3	F3:6092	CUPro23395.raw			92000	6440	14900	3	0	0	1	1	1	P62805|H4_HUMAN
AGVGEFEAGISKNG	53.75	1334.65	14	-5.9	668.327	26.91	2	F2:4164	CUPro23394.raw		47100				1	0	1	0	0	0	P68104|EF1A1_HUMAN:Q5VTE0|EF1A3_HUMAN
AIHFGKEFTPE	53.74	1274.63	11	-3.9	638.319	27.56	1	F1:4506	CUPro23393.raw	3360000	1170000		172000	94800	4	1	1	0	1	1	P69891|HBG1_HUMAN:P69892|HBG2_HUMAN
IIGAKHSHLG	53.67	1031.59	10	-4.6	516.799	21.18	3	F3:3803	CUPro23395.raw	22300	14500	31000	17800	25200	5	1	1	1	1	1	P27105|STOM_HUMAN
HLPAEFTPAVHASLDKFLASVSTVL	53.65	2649.42	25	-8.2	1325.7	47.52	1	F1:12878	CUPro23393.raw	1000000					2	2	0	0	0	0	P69905|HBA_HUMAN
AVGGEALGRL	53.6	941.529	10	-3.7	471.77	26.99	2	F2:4184	CUPro23394.raw	36900	21400		26000	32200	4	1	1	0	1	1	P02042|HBD_HUMAN
ALSDLHAHKLRVD	53.54	1473.81	13	-5.2	737.906	25.21	5	F5:3294	CUPro23397.raw			29700		6280	2	0	0	1	0	1	P69905|HBA_HUMAN
WISKQEYDESGPSIVHRKC(+57.02)F	53.46	2465.18	20	-5.4	822.729	29.04	1	F1:5012	CUPro23393.raw	208000	139000	282000			4	2	1	1	0	0	P60709|ACTB_HUMAN:P63261|ACTG_HUMAN	Carbamidomethylation	C19:Carbamidomethylation:1000.00
HSIGKIGGAQNRSYSK	53.44	1701.89	16	-4	851.949	21.56	4	F4:3740	CUPro23396.raw	10000	4340	12100	5860		5	1	2	1	1	0	P14174|MIF_HUMAN
LSHGSAQVKGHGKKVADA	53.42	1788.96	18	-4.9	895.483	21.87	1	F1:2531	CUPro23393.raw	1740000					3	3	0	0	0	0	P69905|HBA_HUMAN
STPDAVMGNPKVK	53.3	1342.69	13	-2.7	672.351	21.58	3	F3:3932	CUPro23395.raw			13800			1	0	0	1	0	0	P68871|HBB_HUMAN
KDATNVGDEGGFAPNIL	53.27	1716.83	17	-2.4	859.421	35.48	5	F5:5996	CUPro23397.raw					29100	1	0	0	0	0	1	P06733|ENOA_HUMAN
FDSFGNLSSASAI	53.25	1314.61	13	-5.2	658.308	40.85	5	F5:7345	CUPro23397.raw					224000	1	0	0	0	0	1	P69891|HBG1_HUMAN:P69892|HBG2_HUMAN
FESFGDLSTPD	53.21	1213.51	11	-3.3	607.762	38.83	3	F3:10009	CUPro23395.raw			2550000	1180000	3760000	3	0	0	1	1	1	P68871|HBB_HUMAN
GKVGFQSF	53.03	868.444	8	-4	435.228	27.74	3	F3:5926	CUPro23395.raw		45000	173000	334000	27200	4	0	1	1	1	1	P60903|S10AA_HUMAN
SELHC(+57.02)DKLHVDPENFRLLG	53.01	2278.12	19	-6.3	760.375	35.33	5	F5:5914	CUPro23397.raw		333000	737000		61100	7	0	2	3	0	2	P68871|HBB_HUMAN:P02042|HBD_HUMAN	Carbamidomethylation	C5:Carbamidomethylation:1000.00
HC(+57.02)DKLHVDPENFRL	52.95	1778.85	14	1.4	593.959	35.1	5	F5:5906	CUPro23397.raw			269000		28000	3	0	0	2	0	1	P68871|HBB_HUMAN:P02042|HBD_HUMAN	Carbamidomethylation	C2:Carbamidomethylation:1000.00
VLSPADKTNVKA	52.95	1241.7	12	-4	621.854	21.27	1	F1:2416	CUPro23393.raw	16900					1	1	0	0	0	0	P69905|HBA_HUMAN
VTVLAIHFG	52.9	955.549	9	-3.5	478.78	36.78	1	F1:8373	CUPro23393.raw	1860000		1360000	222000	127000	4	1	0	1	1	1	P69891|HBG1_HUMAN:P69892|HBG2_HUMAN
EVGGEALGRL	52.89	999.535	10	-3.3	500.773	27.72	2	F2:4381	CUPro23394.raw	157000	164000	226000	135000	179000	5	1	1	1	1	1	P68871|HBB_HUMAN
C(+57.02)DVVVIPAGVPR	52.86	1280.69	12	-6.7	641.348	32.89	1	F1:6674	CUPro23393.raw	213000					1	1	0	0	0	0	P40926|MDHM_HUMAN	Carbamidomethylation	C1:Carbamidomethylation:1000.00
LSTPDAVMGNPK	52.67	1228.61	12	-4.8	615.31	24.88	3	F3:4969	CUPro23395.raw			423000			1	0	0	1	0	0	P68871|HBB_HUMAN
VC(+57.02)VLAHHFGKE	52.66	1295.64	11	-13.8	648.821	23.61	3	F3:4571	CUPro23395.raw		9770	16500		18500	4	0	1	2	0	1	P68871|HBB_HUMAN	Carbamidomethylation	C2:Carbamidomethylation:1000.00
LVVYPWTQ	52.54	1004.53	8	-5	503.271	41.09	5	F5:7380	CUPro23397.raw				2090000	2210000	2	0	0	0	1	1	P69891|HBG1_HUMAN:P69892|HBG2_HUMAN:P68871|HBB_HUMAN:P02042|HBD_HUMAN:P02100|HBE_HUMAN
VTLAAHLPAEFTPAVHA	52.46	1743.93	17	-5	872.968	33.04	3	F3:7810	CUPro23395.raw			45300			2	0	0	2	0	0	P69905|HBA_HUMAN
TPEEKSAVTAL	52.23	1144.6	11	-5.2	573.303	24.35	5	F5:3035	CUPro23397.raw		12000	10500		11400	3	0	1	1	0	1	P68871|HBB_HUMAN
AGGETLGRL	52.22	872.472	9	-2.5	437.242	24.91	1	F1:3579	CUPro23393.raw	103000	135000	118000	108000	135000	5	1	1	1	1	1	P69891|HBG1_HUMAN:P69892|HBG2_HUMAN
FEGKDMAAVQRTL	52.15	1464.74	13	-6.8	733.372	26.71	3	F3:5597	CUPro23395.raw			0		1220	2	0	0	1	0	1	Q01995|TAGL_HUMAN
SSSKGSLGGGFSSGGF	52.14	1417.65	16	-3.6	709.828	28.63	3	F3:6272	CUPro23395.raw			2530			1	0	0	1	0	0	P13645|K1C10_HUMAN
FGDLSTPDAVMGNPKVK	52.12	1774.89	17	-7.6	888.447	28.15	5	F5:4099	CUPro23397.raw			11400		3880	3	0	0	2	0	1	P68871|HBB_HUMAN
NFKLLSHC(+57.02)L	52.11	1130.59	9	-4.2	566.3	29.99	2	F2:4980	CUPro23394.raw		183000	208000		37100	3	0	1	1	0	1	P69905|HBA_HUMAN:P02008|HBAZ_HUMAN	Carbamidomethylation	C8:Carbamidomethylation:1000.00
LVTLAAHLPAE	52.08	1133.64	11	-4	567.827	31.07	3	F3:7100	CUPro23395.raw			251000		47000	3	0	0	1	0	2	P69905|HBA_HUMAN
PRLPEEWSQ	52.02	1140.56	9	-4.9	571.283	27.65	2	F2:4361	CUPro23394.raw		14200				1	0	1	0	0	0	P04792|HSPB1_HUMAN
ISATKAAAGKVGDD	51.97	1302.68	14	-3.8	652.344	20.67	5	F5:2063	CUPro23397.raw				3020	3010	2	0	0	0	1	1	Q9Y490|TLN1_HUMAN
WLQTNKSGSGTM(+15.99)NLG	51.94	1608.76	15	-3.7	805.383	24.62	2	F2:3529	CUPro23394.raw		4120				1	0	1	0	0	0	P47756|CAPZB_HUMAN	Oxidation (M)	M12:Oxidation (M):1000.00
KEFTPEVQASWQKMVTAVASAL	51.83	2420.24	22	-5	1211.12	47.39	3	F3:13604	CUPro23395.raw			5120000			1	0	0	1	0	0	P69891|HBG1_HUMAN
AIHFGKEF	51.82	947.486	8	-2.2	474.75	26.38	2	F2:3989	CUPro23394.raw	12400000	4160000	3810000	842000		5	2	1	1	1	0	P69891|HBG1_HUMAN:P69892|HBG2_HUMAN
VVYPWTQRFFDSF	51.78	1690.81	13	-5.6	846.41	45.55	2	F2:9666	CUPro23394.raw		296000				1	0	1	0	0	0	P69891|HBG1_HUMAN:P69892|HBG2_HUMAN:P02100|HBE_HUMAN
PENFRLLG	51.7	944.508	8	-2.4	473.26	30.64	2	F2:5216	CUPro23394.raw	736000	0	753000		545000	4	1	1	1	0	1	P68871|HBB_HUMAN:P02042|HBD_HUMAN
KEFTPEVQA	51.67	1047.52	9	-4.5	524.767	24.23	2	F2:3420	CUPro23394.raw	11200	17700	19200	4160		4	1	1	1	1	0	P69891|HBG1_HUMAN:P69892|HBG2_HUMAN:P02100|HBE_HUMAN
WGKVNVDEVGGEAL	51.66	1471.73	14	-5.6	736.869	32.04	2	F2:5593	CUPro23394.raw		38900	124000	67800	90400	4	0	1	1	1	1	P68871|HBB_HUMAN
IAIKPDGVQRGLVG	51.62	1421.84	14	-4.9	711.922	26.47	4	F4:5183	CUPro23396.raw		6600		4060		2	0	1	0	1	0	P22392|NDKB_HUMAN:P15531|NDKA_HUMAN
TVMENFVAFVDK	51.52	1398.69	12	-3.8	700.347	40.03	4	F4:9558	CUPro23396.raw				92800		1	0	0	0	1	0
QKMVTAVASAL	51.51	1117.62	11	-5.4	559.812	29.13	3	F3:6415	CUPro23395.raw			336000			1	0	0	1	0	0	P69891|HBG1_HUMAN
KEFTPPVQ	51.37	944.497	8	-3.8	473.254	23.76	2	F2:3300	CUPro23394.raw		9480				1	0	1	0	0	0	P68871|HBB_HUMAN
LAIHFGKEFTPEVQ	51.31	1614.84	14	-6	808.423	33.27	3	F3:7883	CUPro23395.raw			73400			1	0	0	1	0	0	P69891|HBG1_HUMAN:P69892|HBG2_HUMAN
VVYPWTQRFFDSFGNL	51.16	1974.96	16	-10.5	988.478	47.65	3	F3:13664	CUPro23395.raw		136000	319000			2	0	1	1	0	0	P69891|HBG1_HUMAN:P69892|HBG2_HUMAN:P02100|HBE_HUMAN
KLLSHC(+57.02)LL	51.16	982.563	8	-1.6	492.288	27.53	2	F2:4323	CUPro23394.raw	186000	95700		11100	101000	4	1	1	0	1	1	P69905|HBA_HUMAN:P02008|HBAZ_HUMAN	Carbamidomethylation	C6:Carbamidomethylation:1000.00
EVQASWQKMVTAVASALSSRYH	51.1	2448.22	22	-7.1	817.075	43.95	1	F1:11417	CUPro23393.raw	0		85700			2	1	0	1	0	0	P69891|HBG1_HUMAN
STPDAVMGNPKVKAHG	51.05	1607.81	16	-3.9	804.909	21.23	5	F5:2207	CUPro23397.raw			32000	1980	3180	3	0	0	1	1	1	P68871|HBB_HUMAN
AAIVGYKDSPS	51.03	1106.56	11	-2.9	554.286	22.85	2	F2:3064	CUPro23394.raw		0			0	2	0	1	0	0	1	P07737|PROF1_HUMAN
PVNFKLLS	50.95	916.538	8	-5.5	459.274	32.02	3	F3:7415	CUPro23395.raw	1280000		919000			2	1	0	1	0	0	P69905|HBA_HUMAN:P02008|HBAZ_HUMAN
AYRPAVHPR	50.93	1065.58	9	-6	533.796	20.39	3	F3:3552	CUPro23395.raw	19600	14500	27700	18300	24000	5	1	1	1	1	1	O95833|CLIC3_HUMAN
DWYPHSRL	50.89	1072.51	8	-5.6	537.259	27.1	5	F5:3772	CUPro23397.raw	50900		55900		38800	3	1	0	1	0	1	P04792|HSPB1_HUMAN
AGHPLYPFNDPY	50.83	1389.64	12	-4.1	695.822	33.23	5	F5:5436	CUPro23397.raw					45500	1	0	0	0	0	1	P14550|AK1A1_HUMAN
SSPVTKSFNRG	50.83	1178.6	11	-3.7	590.307	21	1	F1:2344	CUPro23393.raw	2790		2430	518	1120	4	1	0	1	1	1	P01834|IGKC_HUMAN
VHLTPEEKSAVT	50.81	1309.69	12	-4.1	655.848	21.94	3	F3:4034	CUPro23395.raw			60500	31300		2	0	0	1	1	0	P68871|HBB_HUMAN
VVYPWTQRF	50.79	1194.62	9	-1.5	598.316	34.92	2	F2:6432	CUPro23394.raw		31100000	52200000	27300000	29800000	7	0	2	1	2	2	P69891|HBG1_HUMAN:P69892|HBG2_HUMAN:P68871|HBB_HUMAN:P02042|HBD_HUMAN:P02100|HBE_HUMAN
SDLHAHKLRVD	50.79	1289.68	11	-4.6	645.846	23.2	3	F3:4666	CUPro23395.raw		21900	452000	37500		4	0	1	2	1	0	P69905|HBA_HUMAN
LDKFLASVST	50.75	1079.59	10	-4.4	540.798	30.03	5	F5:4578	CUPro23397.raw					40800	1	0	0	0	0	1	P69905|HBA_HUMAN
LVTLAAHLPAEF	50.75	1280.71	12	-4.7	641.361	37.63	4	F4:8640	CUPro23396.raw				182000		1	0	0	0	1	0	P69905|HBA_HUMAN
FTSKGLFR	50.72	954.529	8	-4.6	478.269	24.57	3	F3:4861	CUPro23395.raw		508000	600000	484000	694000	4	0	1	1	1	1	P06733|ENOA_HUMAN
KVPQVSTPTLVEVSR	50.66	1638.93	15	-4.3	820.469	27.44	1	F1:4512	CUPro23393.raw	54300			7840		3	2	0	0	1	0	P02768|ALBU_HUMAN
FFTHTFPK	50.62	1023.52	8	-5.9	512.763	25.33	4	F4:4842	CUPro23396.raw	98900		93900	50300		3	1	0	1	1	0	P04196|HRG_HUMAN
TPAVHASLDKFLASVSTVL	50.62	1955.07	19	-6.7	978.537	43.98	1	F1:11429	CUPro23393.raw	800000					1	1	0	0	0	0	P69905|HBA_HUMAN
FKLLSHC(+57.02)LL	50.59	1129.63	9	-1.5	565.822	33.97	1	F1:7102	CUPro23393.raw	245000	87000	271000		54800	5	1	1	1	0	2	P69905|HBA_HUMAN:P02008|HBAZ_HUMAN	Carbamidomethylation	C7:Carbamidomethylation:1000.00
VRQYVQGC(+57.02)GV	50.55	1164.57	10	-3.4	583.291	22.48	2	F2:2955	CUPro23394.raw	11100	234000	14600			3	1	1	1	0	0	P61626|LYSC_HUMAN	Carbamidomethylation	C8:Carbamidomethylation:1000.00
AVHASLDKFLASVST	50.41	1544.82	15	-1.9	773.416	34.69	5	F5:5757	CUPro23397.raw					13600	1	0	0	0	0	1	P69905|HBA_HUMAN
STVLTSKYR	50.41	1053.58	9	-4.8	527.796	21.41	3	F3:3870	CUPro23395.raw			9140	1180	4250	3	0	0	1	1	1	P69905|HBA_HUMAN
KEFTPPVQAAYQKV	50.33	1604.86	14	-5	803.431	26.35	2	F2:4018	CUPro23394.raw		8030				1	0	1	0	0	0	P68871|HBB_HUMAN
DKFLASVST	50.22	966.502	9	-2.4	484.257	28.22	5	F5:4092	CUPro23397.raw					85800	1	0	0	0	0	1	P69905|HBA_HUMAN
TQKFSHEEIA	50.21	1188.58	10	-5.2	595.293	21.55	2	F2:2696	CUPro23394.raw		38800				1	0	1	0	0	0	P04075|ALDOA_HUMAN
AHVDDMPNALSALSD	50.18	1554.7	15	-3.6	778.354	34.73	5	F5:5808	CUPro23397.raw					8440	1	0	0	0	0	1	P69905|HBA_HUMAN
FLSFPTTKTYFPHFDLSHGSAQVKG	50.17	2811.4	25	-4.8	938.137	36.66	2	F2:7074	CUPro23394.raw		125000	582000		0	3	0	1	1	0	1	P69905|HBA_HUMAN
IAGLTIAC(+57.02)NDY	50.09	1209.57	11	-6.8	605.788	36.95	5	F5:6382	CUPro23397.raw			43800		19600	2	0	0	1	0	1	P60903|S10AA_HUMAN	Carbamidomethylation	C8:Carbamidomethylation:1000.00
SELHC(+57.02)DKLH	49.98	1137.52	9	-6.2	569.766	20.25	3	F3:3521	CUPro23395.raw		13600	7760		1610	3	0	1	1	0	1	P69891|HBG1_HUMAN:P69892|HBG2_HUMAN:P68871|HBB_HUMAN:P02042|HBD_HUMAN:P02100|HBE_HUMAN	Carbamidomethylation	C5:Carbamidomethylation:1000.00
HFTEEDKATITSL	49.98	1490.73	13	-3.9	746.367	27.06	1	F1:4362	CUPro23393.raw	0	13800				2	1	1	0	0	0	P69891|HBG1_HUMAN:P69892|HBG2_HUMAN
SELHC(+57.02)DKLHVDPEN	49.88	1691.76	14	-6.4	846.88	22.32	2	F2:2917	CUPro23394.raw		10300				2	0	2	0	0	0	P69891|HBG1_HUMAN:P69892|HBG2_HUMAN:P68871|HBB_HUMAN:P02042|HBD_HUMAN:P02100|HBE_HUMAN	Carbamidomethylation	C5:Carbamidomethylation:1000.00
SNDGPVKVVVAENF	49.87	1473.75	14	-6.2	737.876	32.3	3	F3:7542	CUPro23395.raw			16100			2	0	0	2	0	0	P30101|PDIA3_HUMAN
PDELRFNA	49.85	960.466	8	-3.5	481.239	27.37	3	F3:5810	CUPro23395.raw			7380			1	0	0	1	0	0	P15374|UCHL3_HUMAN
VLAHHFG	49.79	779.408	7	-4.1	390.71	21.34	2	F2:2641	CUPro23394.raw	217000	294000	399000	280000	427000	6	2	1	1	1	1	P68871|HBB_HUMAN
FLSFPTTKT	49.71	1040.55	9	-3.9	521.282	30.72	3	F3:6990	CUPro23395.raw		139000	250000	106000	247000	4	0	1	1	1	1	P69905|HBA_HUMAN
DKLHVDPENF	49.64	1212.58	10	-2.3	607.295	27.5	1	F1:4530	CUPro23393.raw	68200		55900	28900	30900	4	1	0	1	1	1	P69891|HBG1_HUMAN:P69892|HBG2_HUMAN:P68871|HBB_HUMAN:P02042|HBD_HUMAN:P02100|HBE_HUMAN
VHASLDKFLAS	49.6	1186.63	11	-4.2	594.322	28.77	3	F3:6287	CUPro23395.raw			86100	27600		2	0	0	1	1	0	P69905|HBA_HUMAN
SGRGLGVGFGSGGGSSS	49.59	1424.66	17	-0.7	713.339	25.5	3	F3:5208	CUPro23395.raw			1330			1	0	0	1	0	0	P13647|K2C5_HUMAN
GIPEDKNPFKEKGSC(+57.02)	49.54	1704.81	15	-5.2	853.41	22.55	2	F2:2992	CUPro23394.raw		4180				1	0	1	0	0	0	P61952|GBG11_HUMAN	Carbamidomethylation	C15:Carbamidomethylation:1000.00
PVNFKLL	49.54	829.506	7	-4.1	415.759	33.41	3	F3:7928	CUPro23395.raw	398000	183000	542000	116000	183000	5	1	1	1	1	1	P69905|HBA_HUMAN:P02008|HBAZ_HUMAN
VHLTPEEK	49.53	951.503	8	-6	476.756	20.72	5	F5:2074	CUPro23397.raw	10400	44700	30400	19400	29700	5	1	1	1	1	1	P68871|HBB_HUMAN:P02042|HBD_HUMAN
PKVLKSYYY	49.51	1159.63	9	-3.2	580.819	25.18	2	F2:3670	CUPro23394.raw		23200				1	0	1	0	0	0	P11047|LAMC1_HUMAN
VTVLAIHFGKEFTPE	49.41	1686.9	15	-4.9	844.452	35.59	3	F3:8780	CUPro23395.raw			63800			1	0	0	1	0	0	P69891|HBG1_HUMAN:P69892|HBG2_HUMAN
VLAIHFGKEFTPEVQASWQKMVTAVASALSSRYH	49.23	3787.95	34	-6.7	947.989	52.15	3	F3:15239	CUPro23395.raw			58200000	1100000	525000	8	0	0	5	2	1	P69891|HBG1_HUMAN
VSTSHTTISGGGSRGGGGGGYGSGGSSY	49.19	2446.07	28	-4.1	816.362	21.68	3	F3:3961	CUPro23395.raw			10700			1	0	0	1	0	0	P04264|K2C1_HUMAN
LVVYPWTQR	49.13	1160.63	9	-2.8	581.323	32.77	3	F3:7671	CUPro23395.raw	8580000	3630000	6770000		22400	6	2	2	1	0	1	P69891|HBG1_HUMAN:P69892|HBG2_HUMAN:P68871|HBB_HUMAN:P02042|HBD_HUMAN:P02100|HBE_HUMAN
YEDIAQKSKAEAESL	49.1	1680.82	15	-6.2	841.412	25.7	3	F3:5248	CUPro23395.raw			4430			1	0	0	1	0	0	P04264|K2C1_HUMAN
ATLSELHC(+57.02)DKLHVDPENFRLLG	48.91	2563.29	22	-3.8	855.432	36.6	3	F3:9256	CUPro23395.raw			287000		6160	2	0	0	1	0	1	P68871|HBB_HUMAN	Carbamidomethylation	C8:Carbamidomethylation:1000.00
LSHC(+57.02)LLVTLAAHLPAEFTPAVHASLDKFLASVST	48.82	3615.91	34	-5.6	1206.3	48.9	3	F3:14240	CUPro23395.raw			0			1	0	0	1	0	0	P69905|HBA_HUMAN	Carbamidomethylation	C4:Carbamidomethylation:1000.00
FLSFPTTKTYFPH	48.81	1584.8	13	-3.9	793.403	34.53	3	F3:8324	CUPro23395.raw		50000	150000		28900	3	0	1	1	0	1	P69905|HBA_HUMAN
GPVKVVVAENF	48.73	1157.64	11	-3.4	579.827	30.33	4	F4:6372	CUPro23396.raw		96200	1080000	479000	159000	4	0	1	1	1	1	P30101|PDIA3_HUMAN
VLTDPDAPSRKD	48.65	1312.66	12	-3.4	657.336	20.91	2	F2:2541	CUPro23394.raw		6990	5270			2	0	1	1	0	0	P30086|PEBP1_HUMAN
PKVLKSYYYAISD	48.63	1545.81	13	-7	773.906	29.28	3	F3:6422	CUPro23395.raw			124000			1	0	0	1	0	0	P11047|LAMC1_HUMAN
EFTPEVQASWQKM(+15.99)VTAVASALSSRYH	48.6	2938.43	26	0.7	980.484	39.61	1	F1:9646	CUPro23393.raw	422000		1260000			2	1	0	1	0	0	P69891|HBG1_HUMAN	Oxidation (M)	M13:Oxidation (M):1000.00
LLVVYPW	48.54	888.511	7	-4.6	445.261	48.27	1	F1:13215	CUPro23393.raw	998000					1	1	0	0	0	0	P69891|HBG1_HUMAN:P69892|HBG2_HUMAN:P68871|HBB_HUMAN:P02042|HBD_HUMAN:P02100|HBE_HUMAN
HC(+57.02)DKLHVDPE	48.53	1248.56	10	-2.7	625.283	21.45	5	F5:2277	CUPro23397.raw					6260	1	0	0	0	0	1	P69891|HBG1_HUMAN:P69892|HBG2_HUMAN:P68871|HBB_HUMAN:P02042|HBD_HUMAN:P02100|HBE_HUMAN	Carbamidomethylation	C2:Carbamidomethylation:1000.00
VLAIHFGKEF	48.45	1159.64	10	-6	580.823	32.14	3	F3:7458	CUPro23395.raw			95600			1	0	0	1	0	0	P69891|HBG1_HUMAN:P69892|HBG2_HUMAN
KVNVDEVGGEAL	48.44	1228.63	12	-5.3	615.319	26.99	5	F5:3736	CUPro23397.raw		13100			16600	2	0	1	0	0	1	P68871|HBB_HUMAN
VVYPWTQ	48.38	891.449	7	-4.2	446.73	36.64	1	F1:8329	CUPro23393.raw	1160000	149000	733000	422000	366000	6	2	1	1	1	1	P69891|HBG1_HUMAN:P69892|HBG2_HUMAN:P68871|HBB_HUMAN:P02042|HBD_HUMAN:P02100|HBE_HUMAN
VTVLAIHFGKEFTPEVQASWQKM(+15.99)VTGVASALSSRYH	48.34	3990.05	36	-3.1	998.516	40.2	1	F1:9910	CUPro23393.raw	224000000	33000000	33900000	1380000	282000	23	7	7	4	4	1	P69892|HBG2_HUMAN	Oxidation (M)	M23:Oxidation (M):1000.00
SFPTTKTYFPHFD	48.28	1586.74	13	-5.5	794.373	32.57	3	F3:7616	CUPro23395.raw		28700	102000		79900	4	0	1	1	0	2	P69905|HBA_HUMAN
VGGEALGRLL	48.12	983.576	10	-3.9	492.793	32.46	4	F4:7025	CUPro23396.raw	94000	43100	108000	53900		4	1	1	1	1	0	P68871|HBB_HUMAN:P02042|HBD_HUMAN
RDGKVGFQSF	48.11	1139.57	10	-5.4	570.79	25.83	4	F4:4967	CUPro23396.raw		32900		259000		2	0	1	0	1	0	P60903|S10AA_HUMAN
SWQKMVTAVASALSSRYH	48.07	2021.02	18	-6.7	674.674	38.65	1	F1:9365	CUPro23393.raw	8800000	89300	1210000			4	2	1	1	0	0	P69891|HBG1_HUMAN
YWSTVKDKFSEF	48.02	1535.73	12	-6.5	768.867	31.75	3	F3:7344	CUPro23395.raw		28400	30000			2	0	1	1	0	0	P02656|APOC3_HUMAN
YTKKVPQVSTPTLVEVSR	47.92	2031.14	18	-3.8	678.05	26.95	1	F1:4284	CUPro23393.raw	35600					1	1	0	0	0	0	P02768|ALBU_HUMAN
DAFLGSFLYEYSR	47.92	1566.74	13	-8.8	784.368	45.79	5	F5:8391	CUPro23397.raw					0	1	0	0	0	0	1
FLSFPTTKTYFPHFDLSHGSAQVK	47.91	2754.38	24	-5.6	919.129	35.14	1	F1:7669	CUPro23393.raw	778000					1	1	0	0	0	0	P69905|HBA_HUMAN
LSELHC(+57.02)DKLHVD	47.82	1464.7	12	-6.2	733.354	23.34	5	F5:2762	CUPro23397.raw		29500	80600		16200	4	0	2	1	0	1	P69891|HBG1_HUMAN:P69892|HBG2_HUMAN:P68871|HBB_HUMAN:P02042|HBD_HUMAN:P02100|HBE_HUMAN	Carbamidomethylation	C6:Carbamidomethylation:1000.00
FRIPWFQYPI	47.74	1365.72	10	-4	683.866	47.05	3	F3:13393	CUPro23395.raw			263000			1	0	0	1	0	0	Q99623|PHB2_HUMAN
ISKQEYDESGPSIVHRKC(+57.02)F	47.74	2279.1	19	-6.8	760.702	26.02	1	F1:3948	CUPro23393.raw	23800	35700				2	1	1	0	0	0	P60709|ACTB_HUMAN:P63261|ACTG_HUMAN	Carbamidomethylation	C18:Carbamidomethylation:1000.00
LSTPDAVMGNPKVKAHGK	47.7	1848.99	18	-4.2	925.497	22.45	3	F3:4275	CUPro23395.raw			17800			1	0	0	1	0	0	P68871|HBB_HUMAN
LPSLAADFVESK	47.64	1275.67	12	-4.2	638.84	34.93	5	F5:5864	CUPro23397.raw					2480	2	0	0	0	0	2	P02768|ALBU_HUMAN
ISVEEVHDD	47.63	1041.46	9	-5.3	521.735	22.92	2	F2:3084	CUPro23394.raw		12700				1	0	1	0	0	0	P51665|PSMD7_HUMAN
VC(+57.02)VLARNFGKEFTPQM(+15.99)QAAYQKVVAGVANALAHKYH	47.56	4032.06	36	-1	1009.02	37.12	1	F1:8521	CUPro23393.raw	877000					1	1	0	0	0	0	P02042|HBD_HUMAN	Carbamidomethylation; Oxidation (M)	C2:Carbamidomethylation:1000.00;M16:Oxidation (M):1000.00
AGGETLGRLL	47.56	985.556	10	-4.2	493.783	30.72	5	F5:4745	CUPro23397.raw		94900	148000		77900	3	0	1	1	0	1	P69891|HBG1_HUMAN:P69892|HBG2_HUMAN
LSFPTTKTY	47.54	1056.55	9	-5.8	529.279	28.37	5	F5:4133	CUPro23397.raw			23200		28500	2	0	0	1	0	1	P69905|HBA_HUMAN
MARKMKDTDSEEEIREAFRVFDKDGNGYISAAELR	47.44	4076.97	35	-5.2	1020.24	37.2	1	F1:8573	CUPro23393.raw	347000					1	1	0	0	0	0	P0DP24|CALM2_HUMAN:P0DP23|CALM1_HUMAN:P0DP25|CALM3_HUMAN
SWQKM(+15.99)VTAVASALSSRYH	47.34	2037.01	18	-3.1	680.009	34.6	1	F1:7362	CUPro23393.raw	1120000	460000				2	1	1	0	0	0	P69891|HBG1_HUMAN	Oxidation (M)	M5:Oxidation (M):1000.00
GFLVGGASLKPEF	47.27	1320.71	13	-3.5	661.359	37.35	5	F5:6483	CUPro23397.raw					40100	1	0	0	0	0	1	P60174|TPIS_HUMAN
FGDLSTPDAVM(+15.99)GNPK	47.16	1563.72	15	-3.7	782.866	27.13	3	F3:5732	CUPro23395.raw			14600		0	2	0	0	1	0	1	P68871|HBB_HUMAN	Oxidation (M)	M11:Oxidation (M):1000.00
SELHC(+57.02)DKLHVDPENFRL	47.09	2108.01	17	-4.3	703.675	33.52	2	F2:6112	CUPro23394.raw		232000				5	0	5	0	0	0	P68871|HBB_HUMAN:P02042|HBD_HUMAN	Carbamidomethylation	C5:Carbamidomethylation:1000.00
LAKADGIVSKNF	47.08	1261.7	12	-7.4	631.854	24.85	1	F1:3571	CUPro23393.raw	4750					1	1	0	0	0	0	P63220|RS21_HUMAN
LKYPIEHGIITNWDDMEKIWHHTFY	47.06	3185.54	25	-6.7	1062.85	40.74	1	F1:10157	CUPro23393.raw	192000					1	1	0	0	0	0	P68032|ACTC_HUMAN:P68133|ACTS_HUMAN
YDVDYEKNAKG	47.01	1300.59	11	-5	651.301	21.38	5	F5:2247	CUPro23397.raw				7350	3310	2	0	0	0	1	1	P30101|PDIA3_HUMAN
PAVHASLDKF	46.96	1083.57	10	-5.5	542.79	24.46	5	F5:3066	CUPro23397.raw					4400	1	0	0	0	0	1	P69905|HBA_HUMAN
SGKTSESGELHGLTTEEE	46.95	1889.85	18	-4.3	945.928	22.8	2	F2:3057	CUPro23394.raw		1550				1	0	1	0	0	0	P02766|TTHY_HUMAN
GKKVLGAFSD	46.94	1020.56	10	-5.1	511.285	23.82	3	F3:4632	CUPro23395.raw			12900		0	2	0	0	1	0	1	P68871|HBB_HUMAN:P02042|HBD_HUMAN
KKVLGAFSD	46.93	963.539	9	-7.2	482.773	23.8	5	F5:2888	CUPro23397.raw					10400	1	0	0	0	0	1	P68871|HBB_HUMAN:P02042|HBD_HUMAN
KVNVDEVGGEA	46.93	1115.55	11	-4.4	558.778	22.32	5	F5:2500	CUPro23397.raw					2790	1	0	0	0	0	1	P68871|HBB_HUMAN
DKATITSL	46.92	847.465	8	-3.5	424.738	26.12	2	F2:3924	CUPro23394.raw		120000	144000	98600	133000	4	0	1	1	1	1	P69891|HBG1_HUMAN:P69892|HBG2_HUMAN
WTYPGSLTHPPLYESVTWI	46.88	2246.1	19	-6.9	1124.05	44.94	1	F1:11827	CUPro23393.raw	2970000					1	1	0	0	0	0	P00915|CAH1_HUMAN
LLVVYPWTQRF	46.87	1420.79	11	-2.2	711.399	41.52	3	F3:11097	CUPro23395.raw		394000	787000		98200	3	0	1	1	0	1	P69891|HBG1_HUMAN:P69892|HBG2_HUMAN:P68871|HBB_HUMAN:P02042|HBD_HUMAN:P02100|HBE_HUMAN
LVVYPWTQRFFDSFGNLSSASAI	46.83	2604.3	23	-4.4	1303.15	48.6	3	F3:14069	CUPro23395.raw			1340000			2	0	0	2	0	0	P69891|HBG1_HUMAN:P69892|HBG2_HUMAN
VEVSRNLGKVG	46.78	1156.66	11	-5.2	579.332	21.88	2	F2:2801	CUPro23394.raw	10300	1110			0	4	2	1	0	0	1	P02768|ALBU_HUMAN
TPAVHASLDKFLAS	46.77	1455.77	14	-1.7	728.892	30.45	1	F1:5680	CUPro23393.raw	0					1	1	0	0	0	0	P69905|HBA_HUMAN
AFSDGLAHLD	46.65	1044.49	10	-4.2	523.249	30.78	5	F5:4814	CUPro23397.raw				186000	55100	2	0	0	0	1	1	P68871|HBB_HUMAN:P02042|HBD_HUMAN
TSGVGTLSGSYVAPK	46.52	1422.74	15	-3.9	712.372	25.93	1	F1:3946	CUPro23393.raw	0					1	1	0	0	0	0	Q10567|AP1B1_HUMAN
FESFGDLSTPDAVMGNPKVKAH	46.5	2346.13	22	-4.4	783.048	30.58	5	F5:4949	CUPro23397.raw					755000	1	0	0	0	0	1	P68871|HBB_HUMAN
VC(+57.02)VLARNFGKEFTPQMQAAYQKVVAGVANALAHKYH	46.4	4016.07	36	-4.8	1005.02	39.8	1	F1:9837	CUPro23393.raw	6400000		2220000			3	2	0	1	0	0	P02042|HBD_HUMAN	Carbamidomethylation	C2:Carbamidomethylation:1000.00
KFLASVSTVL	46.29	1063.63	10	-5.4	532.818	34.52	4	F4:7668	CUPro23396.raw			335000	146000		2	0	0	1	1	0	P69905|HBA_HUMAN
SSIGYKSRPVD	46.22	1207.62	11	-4.4	604.814	21.19	5	F5:2198	CUPro23397.raw					2260	2	0	0	0	0	2	P22570|ADRO_HUMAN
HLPAEFTPAVHASLDKF	45.93	1878.96	17	-6.7	627.324	33.27	5	F5:5421	CUPro23397.raw					25500	1	0	0	0	0	1	P69905|HBA_HUMAN
ASLDKFLAS	45.93	950.507	9	-4.1	476.259	30.67	3	F3:6969	CUPro23395.raw			53700			1	0	0	1	0	0	P69905|HBA_HUMAN
YALPHAILRL	45.91	1165.7	10	-4	583.854	34.16	2	F2:6196	CUPro23394.raw	1770000	870000		222000	405000	5	1	2	0	1	1	P60709|ACTB_HUMAN:P63261|ACTG_HUMAN
KEFTPEVQ	45.87	976.486	8	-4.6	489.248	23.08	4	F4:4200	CUPro23396.raw		12900	18300	3850	6310	4	0	1	1	1	1	P69891|HBG1_HUMAN:P69892|HBG2_HUMAN:P02100|HBE_HUMAN
IIVQC(+57.02)GPDVGRPD	45.86	1424.71	13	-5.3	713.357	25.79	5	F5:3435	CUPro23397.raw		1430	974		3640	3	0	1	1	0	1	Q01995|TAGL_HUMAN	Carbamidomethylation	C5:Carbamidomethylation:1000.00
KKTETQEKNPLPSKET	45.83	1856.98	16	-4.1	620	21.16	1	F1:2348	CUPro23393.raw	32700					1	1	0	0	0	0	P62328|TYB4_HUMAN
TITSLWGKVNVEDAGGETLGRL	45.77	2315.21	22	0.1	772.745	37.41	2	F2:7322	CUPro23394.raw		50300				1	0	1	0	0	0	P69891|HBG1_HUMAN:P69892|HBG2_HUMAN
YALPHAILR	45.68	1052.61	9	-3.4	527.312	27.46	4	F4:5492	CUPro23396.raw			45600	20500	25600	4	0	0	1	2	1	P60709|ACTB_HUMAN:P63261|ACTG_HUMAN
SSNFRGGLGGGYGGASGMGGITAVTVNQSLLSPLVL	45.65	3393.74	36	-8.3	1132.24	46.99	1	F1:12690	CUPro23393.raw	0					1	1	0	0	0	0	P05787|K2C8_HUMAN
LAIHFGKEFTPEVQASWQKMVTAVASALSSRYH	45.55	3688.88	33	-4.6	923.224	48.36	4	F4:12248	CUPro23396.raw			38200000	2710000	0	5	0	0	3	1	1	P69891|HBG1_HUMAN
VLAIHFGKEFTPEVQA	45.52	1784.95	16	-7.6	893.473	34.8	3	F3:8455	CUPro23395.raw			35400			1	0	0	1	0	0	P69891|HBG1_HUMAN:P69892|HBG2_HUMAN
MMEVAAADVKQLGGSVE	45.52	1733.83	17	-2	867.922	32.63	1	F1:6555	CUPro23393.raw	47800					1	1	0	0	0	0	Q96KP4|CNDP2_HUMAN
VPQVSTPTLVEVSR	45.49	1510.84	14	-6.4	756.42	30.33	4	F4:6399	CUPro23396.raw				4030		1	0	0	0	1	0	P02768|ALBU_HUMAN
KFLASVST	45.47	851.475	8	-3.5	426.743	25.41	5	F5:3319	CUPro23397.raw			66400		239000	2	0	0	1	0	1	P69905|HBA_HUMAN
EFTPEVQASWQKMVTGVASALSSRYH	45.4	2908.42	26	-8.2	970.472	43.96	1	F1:11414	CUPro23393.raw	476000					1	1	0	0	0	0	P69892|HBG2_HUMAN
LAHLDNLKG	45.37	979.545	9	-5	490.777	22.4	3	F3:4210	CUPro23395.raw			0			1	0	0	1	0	0	P68871|HBB_HUMAN:P02042|HBD_HUMAN
TEEDKATITSLWG	45.29	1449.7	13	-5.3	725.853	35.4	4	F4:7928	CUPro23396.raw			140000	99900		3	0	0	1	2	0	P69891|HBG1_HUMAN:P69892|HBG2_HUMAN
MGKGMKRV	45.26	905.494	8	-5.7	453.752	20.31	5	F5:1972	CUPro23397.raw			131000		90900	2	0	0	1	0	1	P13796|PLSL_HUMAN
YKGGIYSHTPV	45.23	1220.62	11	-4.2	611.314	23	5	F5:2679	CUPro23397.raw	21700	0	20100		20000	4	1	1	1	0	1	Q9GZM7|TINAL_HUMAN
TPAVHASL	45.2	794.429	8	-3.6	398.22	23.13	2	F2:3133	CUPro23394.raw		8130				1	0	1	0	0	0	P69905|HBA_HUMAN
GFAPNILENKEGLEL	45.08	1642.86	15	-4.3	822.432	38.5	4	F4:8979	CUPro23396.raw				12900		1	0	0	0	1	0	P06733|ENOA_HUMAN
TKAVTKYTSAK	45.06	1196.68	11	-4.4	599.343	19.73	5	F5:1904	CUPro23397.raw					1100	1	0	0	0	0	1	P06899|H2B1J_HUMAN:O60814|H2B1K_HUMAN:P57053|H2BFS_HUMAN
LPRLPEEWSQ	44.97	1253.64	10	-4.7	627.824	32.51	2	F2:5721	CUPro23394.raw		186000				1	0	1	0	0	0	P04792|HSPB1_HUMAN
KVGFQSF	44.84	811.423	7	-4	406.717	27.75	4	F4:5583	CUPro23396.raw		4120	12300	46600	1560	4	0	1	1	1	1	P60903|S10AA_HUMAN
AVMGNPKVKA	44.77	1013.57	10	-5.4	507.789	20.86	3	F3:3701	CUPro23395.raw			853			1	0	0	1	0	0	P68871|HBB_HUMAN:P02042|HBD_HUMAN
TVLTSKYR	44.76	966.55	8	-3.3	484.281	21.27	5	F5:2213	CUPro23397.raw	33600	17000	152000	14700	25400	5	1	1	1	1	1	P69905|HBA_HUMAN
AYQKVVAGVANALAHKYH	44.7	1939.04	18	-4	647.352	32.94	3	F3:7945	CUPro23395.raw		142000	524000			2	0	1	1	0	0	P68871|HBB_HUMAN:P02042|HBD_HUMAN
LKKTETQEKNPLPSKETIEQEKQAG	44.57	2853.51	25	-5.2	952.172	24.21	1	F1:3453	CUPro23393.raw	31800					1	1	0	0	0	0	P62328|TYB4_HUMAN
GKVKVGVNGFG	44.57	1060.6	11	-6.7	531.305	23.64	3	F3:4589	CUPro23395.raw	19900		14600		8390	3	1	0	1	0	1	P04406|G3P_HUMAN
TPAVHASLDKFLASVST	44.53	1742.92	17	-3.9	872.464	35.69	5	F5:6038	CUPro23397.raw					44400	2	0	0	0	0	2	P69905|HBA_HUMAN
LVTLARHYPGD	44.48	1240.66	11	-4.7	621.332	24.01	5	F5:2940	CUPro23397.raw					13500	1	0	0	0	0	1	P09105|HBAT_HUMAN
KLHVDPENFKLLG	44.43	1508.84	13	-3.4	755.422	33.7	1	F1:7001	CUPro23393.raw	79700					1	1	0	0	0	0	P69891|HBG1_HUMAN:P69892|HBG2_HUMAN:P02100|HBE_HUMAN
AAHLPAEFT	44.38	955.476	9	-3	478.744	27.31	2	F2:4270	CUPro23394.raw		214000				1	0	1	0	0	0	P69905|HBA_HUMAN
AGVGEFEAGISKNGQ	44.38	1462.71	15	-3.9	732.357	26.92	1	F1:4298	CUPro23393.raw	5860					1	1	0	0	0	0	P68104|EF1A1_HUMAN:Q5VTE0|EF1A3_HUMAN
WQKM(+15.99)VTGVASALSSRYH	44.36	1935.96	17	-4.9	646.325	26.88	2	F2:4129	CUPro23394.raw	574000	1000000		473000		4	2	1	0	1	0	P69892|HBG2_HUMAN	Oxidation (M)	M4:Oxidation (M):1000.00
HAVSEGTKAVTKYTSSK	44.32	1792.93	17	-4.9	598.648	22.04	3	F3:4082	CUPro23395.raw			22800			1	0	0	1	0	0	Q16778|H2B2E_HUMAN:P62807|H2B1C_HUMAN:P23527|H2B1O_HUMAN:Q5QNW6|H2B2F_HUMAN:Q93079|H2B1H_HUMAN:P58876|H2B1D_HUMAN
EFTPEVQASWQKMVTAVASALSSRYH	44.31	2922.43	26	-5.2	975.147	46.85	3	F3:13256	CUPro23395.raw			5500000			2	0	0	2	0	0	P69891|HBG1_HUMAN
STVKDKFSEF	44.29	1186.59	10	-4.5	594.298	25.3	2	F2:3702	CUPro23394.raw		165000	84700	97500		3	0	1	1	1	0	P02656|APOC3_HUMAN
YQKM(+15.99)YGISLC(+57.02)Q	44.28	1405.64	11	-6	703.822	27.27	2	F2:4274	CUPro23394.raw		4480				1	0	1	0	0	0	P04083|ANXA1_HUMAN	Oxidation (M); Carbamidomethylation	M4:Oxidation (M):1000.00;C10:Carbamidomethylation:1000.00
FLVGGASLKPEF	44.17	1263.69	12	-2.7	632.849	36.13	5	F5:6182	CUPro23397.raw					0	1	0	0	0	0	1	P60174|TPIS_HUMAN
FKLLSHC(+57.02)L	44.17	1016.55	8	-5.3	509.278	29.05	5	F5:4297	CUPro23397.raw	734000	419000	599000		293000	4	1	1	1	0	1	P69905|HBA_HUMAN:P02008|HBAZ_HUMAN	Carbamidomethylation	C7:Carbamidomethylation:1000.00
FSGDVVLTAR	44.02	1063.57	10	-11	532.784	27.88	1	F1:4659	CUPro23393.raw	25200					1	1	0	0	0	0	P16152|CBR1_HUMAN
SDLHAHKLR	43.97	1075.59	9	-4.7	538.799	21.09	2	F2:2562	CUPro23394.raw		5040	11800	4980	7060	5	0	2	1	1	1	P69905|HBA_HUMAN
AANHFGRF	43.95	918.446	8	-6.2	460.227	22.85	3	F3:4337	CUPro23395.raw			23800			1	0	0	1	0	0	Q13423|NNTM_HUMAN
AHITNNTAEEYVC(+57.02)R	43.93	1676.76	14	-3.9	839.383	22.67	3	F3:4291	CUPro23395.raw			1170			1	0	0	1	0	0	P21980|TGM2_HUMAN	Carbamidomethylation	C13:Carbamidomethylation:1000.00
IWRPQGKSY	43.85	1133.6	9	-5	567.803	22.6	4	F4:4063	CUPro23396.raw	11400			8570	12200	3	1	0	0	1	1	Q969H8|MYDGF_HUMAN
LRVAPEEHPVL	43.81	1258.7	11	-4.1	630.356	25.94	2	F2:3897	CUPro23394.raw	10600	11900	15100	13900		4	1	1	1	1	0	P60709|ACTB_HUMAN:P63261|ACTG_HUMAN
AEFTPAVHASLDK	43.74	1384.7	13	-4.7	693.353	24.58	2	F2:3521	CUPro23394.raw		2870				1	0	1	0	0	0	P69905|HBA_HUMAN
VTVLAIHFGKEFTPEVQASWQKMVTGVASAL	43.7	3343.76	31	-4.4	1115.59	48.41	2	F2:10589	CUPro23394.raw		215000				1	0	1	0	0	0	P69892|HBG2_HUMAN
IKDYPVVSIED	43.7	1276.65	11	-5.3	639.331	30.23	2	F2:5079	CUPro23394.raw	195000	131000		62800		3	1	1	0	1	0	P06733|ENOA_HUMAN
KLLSHC(+57.02)L	43.68	869.479	7	-3.3	435.745	22.99	2	F2:3083	CUPro23394.raw		72300			97300	2	0	1	0	0	1	P69905|HBA_HUMAN:P02008|HBAZ_HUMAN	Carbamidomethylation	C6:Carbamidomethylation:1000.00
GAVHDVKDVLDS	43.66	1253.63	12	-4.3	627.817	25.7	3	F3:5232	CUPro23395.raw			59900			1	0	0	1	0	0	P81605|DCD_HUMAN
DQSSLC(+57.02)KQPPAWSIRDQD	43.65	2129.98	18	-2.9	710.999	27.42	2	F2:4330	CUPro23394.raw		11900				2	0	2	0	0	0	P49908|SEPP1_HUMAN	Carbamidomethylation	C6:Carbamidomethylation:1000.00
ALSSRYH	43.6	832.419	7	-4.2	417.215	19.89	3	F3:3433	CUPro23395.raw		11500	39300			2	0	1	1	0	0	P69891|HBG1_HUMAN:P69892|HBG2_HUMAN
AHLPAEFTPAVHAS	43.5	1446.73	14	-4.1	724.367	26.89	1	F1:4282	CUPro23393.raw	6720					1	1	0	0	0	0	P69905|HBA_HUMAN
AHAGEYGAEALER	43.45	1372.64	13	-6.1	687.322	22.36	5	F5:2512	CUPro23397.raw					3650	1	0	0	0	0	1	P69905|HBA_HUMAN
TVHWIAPR	43.43	978.54	8	-5	490.275	24.08	2	F2:3387	CUPro23394.raw		11700	19200	14100	16200	4	0	1	1	1	1	P02751|FINC_HUMAN
PENFKLL	43.25	859.48	7	-4.6	430.745	30.94	2	F2:5303	CUPro23394.raw		31700				1	0	1	0	0	0	P69891|HBG1_HUMAN:P69892|HBG2_HUMAN:P02100|HBE_HUMAN
PPGNPAPTSNHGPDATEAEED	43.23	2101.88	21	-4.1	1051.94	21.7	2	F2:2764	CUPro23394.raw		2670				1	0	1	0	0	0	P23381|SYWC_HUMAN
RVVLEGGID	43.2	956.529	9	-3.7	479.27	26.16	2	F2:3948	CUPro23394.raw		30000				1	0	1	0	0	0	P05164|PERM_HUMAN
FVPISGWNGDNMLEPSANMPWFKG	43.11	2693.24	24	-6.9	1347.62	46.57	1	F1:12520	CUPro23393.raw	190000					1	1	0	0	0	0	P68104|EF1A1_HUMAN:Q5VTE0|EF1A3_HUMAN
FLYKGGIYSHTPV	43.11	1480.77	13	-4.3	741.39	28.05	3	F3:6017	CUPro23395.raw	178000	65500	133000	47100		4	1	1	1	1	0	Q9GZM7|TINAL_HUMAN
SFMQGYMKHA	43.04	1198.53	10	-2	600.269	25.54	3	F3:5211	CUPro23395.raw			19100			1	0	0	1	0	0	P02656|APOC3_HUMAN
IYEETRGVLKVF	43.01	1452.8	12	-6	727.402	31.72	2	F2:5507	CUPro23394.raw		12900	25100			3	0	2	1	0	0	P62805|H4_HUMAN
NFKLLSHC(+57.02)LL	42.94	1243.67	10	-3.6	622.842	34.36	1	F1:7309	CUPro23393.raw	124000	67100	141000			3	1	1	1	0	0	P69905|HBA_HUMAN:P02008|HBAZ_HUMAN	Carbamidomethylation	C8:Carbamidomethylation:1000.00
ASLDKFLASVST	42.94	1237.66	12	-2.8	619.833	36.63	3	F3:9141	CUPro23395.raw			76000		154000	2	0	0	1	0	1	P69905|HBA_HUMAN
NFKLLSH	42.91	857.476	7	-4.8	429.743	25.04	3	F3:5046	CUPro23395.raw	77200	58600	89300		96000	4	1	1	1	0	1	P69905|HBA_HUMAN:P02008|HBAZ_HUMAN
LC(+57.02)VLHEK	42.88	897.474	7	-4.4	449.742	21.54	2	F2:2708	CUPro23394.raw		4870				1	0	1	0	0	0	P02768|ALBU_HUMAN	Carbamidomethylation	C2:Carbamidomethylation:1000.00
QKM(+15.99)VTAVASALS	42.88	1220.64	12	-4.4	611.326	24.92	5	F5:3185	CUPro23397.raw					32100	1	0	0	0	0	1	P69891|HBG1_HUMAN	Oxidation (M)	M3:Oxidation (M):1000.00
VAELKGLD	42.8	843.47	8	-5.7	422.74	25.22	2	F2:3695	CUPro23394.raw		3130				1	0	1	0	0	0	P40926|MDHM_HUMAN
PKISTSLPVLDL	42.72	1281.75	12	-4.9	641.881	39.15	3	F3:10178	CUPro23395.raw			64600			1	0	0	1	0	0	P13796|PLSL_HUMAN
VTVLAIHFGKEFTPEVQASWQKMVTG	42.65	2902.51	26	-3.4	968.506	39.08	1	F1:9406	CUPro23393.raw	301000					1	1	0	0	0	0	P69892|HBG2_HUMAN
SSASAIMGNPKVK	42.63	1288.68	13	-5.5	645.344	21.88	1	F1:2616	CUPro23393.raw	0					1	1	0	0	0	0	P69891|HBG1_HUMAN:P69892|HBG2_HUMAN
WGKVNVDEVG	42.51	1101.55	10	-3.9	551.778	26.84	4	F4:5306	CUPro23396.raw		5540		13600	18100	3	0	1	0	1	1	P68871|HBB_HUMAN
KVNVEDAGGETL	42.5	1230.61	12	-3.9	616.309	24.54	2	F2:3515	CUPro23394.raw		9670				1	0	1	0	0	0	P69891|HBG1_HUMAN:P69892|HBG2_HUMAN
GSGSGWSSSRGPY	42.32	1283.55	13	-4.6	642.781	24	1	F1:3276	CUPro23393.raw	10300		4990			2	1	0	1	0	0	Q86YZ3|HORN_HUMAN
YATGILSFDKSC(+57.02)AVAEYG	42.27	1950.9	18	-6.8	976.452	36.18	3	F3:9003	CUPro23395.raw			19600			1	0	0	1	0	0	P00738|HPT_HUMAN	Carbamidomethylation	C12:Carbamidomethylation:1000.00
LVYEQDRPLK	42.25	1259.69	10	-6.3	630.847	22.36	5	F5:2507	CUPro23397.raw		1460			2140	2	0	1	0	0	1	P30086|PEBP1_HUMAN
GRTLYGFGG	42.23	926.461	9	-5.2	464.235	28.33	5	F5:4123	CUPro23397.raw					11300	1	0	0	0	0	1	P62805|H4_HUMAN
IVNTNVPRASVPD	42.14	1380.74	13	-3.1	691.373	24.91	1	F1:3580	CUPro23393.raw	109000	114000				2	1	1	0	0	0	P14174|MIF_HUMAN
SSSAGPGLLK	42.1	915.503	10	-5	458.756	23.16	5	F5:2730	CUPro23397.raw					4150	1	0	0	0	0	1	P08729|K2C7_HUMAN
ALAHKYH	42.1	838.445	7	-4.3	420.228	19.31	3	F3:3313	CUPro23395.raw			58700			1	0	0	1	0	0	P68871|HBB_HUMAN:P02042|HBD_HUMAN:P02100|HBE_HUMAN
RLALHNFG	42.09	926.509	8	-3.7	464.26	24.67	5	F5:3113	CUPro23397.raw		32400			54200	2	0	1	0	0	1	P61970|NTF2_HUMAN
LASVSTVLTSKYR	41.98	1423.8	13	-4.6	712.906	27.13	1	F1:4371	CUPro23393.raw	53100	12500				2	1	1	0	0	0	P69905|HBA_HUMAN
VHASLDKFLASVST	41.94	1473.78	14	-1.4	737.898	34.48	5	F5:5742	CUPro23397.raw					30700	1	0	0	0	0	1	P69905|HBA_HUMAN
SSLLEKGLDGAKK	41.93	1344.76	13	-6.8	673.383	23.34	3	F3:4501	CUPro23395.raw			16600			1	0	0	1	0	0	P81605|DCD_HUMAN
WLQTNKSGSGTMNLG	41.93	1592.76	15	-8.2	797.382	27.96	2	F2:4469	CUPro23394.raw		0				1	0	1	0	0	0	P47756|CAPZB_HUMAN
AHLPAEFTPAVHASLD	41.77	1674.84	16	-4.5	838.422	30.64	1	F1:5781	CUPro23393.raw	36700					2	2	0	0	0	0	P69905|HBA_HUMAN
YGDEEVPRSPFKVKVLPTHD	41.73	2312.18	20	-4.8	771.73	30.78	2	F2:5287	CUPro23394.raw		24500				1	0	1	0	0	0	P21333|FLNA_HUMAN
AQYEDIAQKSKAEAE	41.64	1679.8	15	-2.5	840.905	21.97	3	F3:4071	CUPro23395.raw			2030			1	0	0	1	0	0	P04264|K2C1_HUMAN
AERVGAGAPVYL	41.61	1201.65	12	-5	601.827	29.01	5	F5:4309	CUPro23397.raw					5230	1	0	0	0	0	1	P0C0S8|H2A1_HUMAN:Q9BTM1|H2AJ_HUMAN:Q99878|H2A1J_HUMAN:Q96KK5|H2A1H_HUMAN
WGAWQKF	41.59	921.45	7	-4.5	461.73	32.69	4	F4:7105	CUPro23396.raw				29700	26500	2	0	0	0	1	1	P06733|ENOA_HUMAN
EVQASWQKMVTGVASALSSRYH	41.46	2434.21	22	-5.5	812.405	38.72	1	F1:9243	CUPro23393.raw	234000					2	2	0	0	0	0	P69892|HBG2_HUMAN
VLTSKYR	41.42	865.502	7	-5	433.756	20.4	5	F5:2009	CUPro23397.raw	11400	17100	32000		28300	4	1	1	1	0	1	P69905|HBA_HUMAN
DKLHVDPENFRL	41.38	1481.76	12	-3.8	741.886	31.24	2	F2:5388	CUPro23394.raw		4960				2	0	2	0	0	0	P68871|HBB_HUMAN:P02042|HBD_HUMAN
YTYPENWRAFK	41.37	1473.7	11	-7.3	737.854	28.37	5	F5:4138	CUPro23397.raw					5270	1	0	0	0	0	1	P26641|EF1G_HUMAN
LGSALAYRSH	41.32	1073.56	10	-4.9	537.785	21.52	3	F3:3899	CUPro23395.raw	10300	17400	127000			3	1	1	1	0	0	Q9Y5Z9|UBIA1_HUMAN
VASALSSRY	41.26	952.498	9	-3.9	477.254	22.95	2	F2:3098	CUPro23394.raw		2630				1	0	1	0	0	0	P69891|HBG1_HUMAN:P69892|HBG2_HUMAN
GKEFTPEVQAS	41.26	1191.58	11	-2.8	596.794	23.41	3	F3:4525	CUPro23395.raw			5620			1	0	0	1	0	0	P69891|HBG1_HUMAN:P69892|HBG2_HUMAN
YQKMYGISLC(+57.02)Q	41.18	1389.64	11	-1.7	695.827	30.27	3	F3:6844	CUPro23395.raw			0			1	0	0	1	0	0	P04083|ANXA1_HUMAN	Carbamidomethylation	C10:Carbamidomethylation:1000.00
HRLLSGPY	41.16	941.508	8	-3.9	471.76	25.37	3	F3:5107	CUPro23395.raw		34000	68800	38200	48700	4	0	1	1	1	1	P98160|PGBM_HUMAN
RTLLEGEESRMS	41.16	1406.68	12	-4.7	704.345	23.86	3	F3:4660	CUPro23395.raw			2310			1	0	0	1	0	0	P04264|K2C1_HUMAN
SPVTKSFNRG	41.11	1091.57	10	-3.5	546.792	20.85	1	F1:2300	CUPro23393.raw	1880					1	1	0	0	0	0	P01834|IGKC_HUMAN
YQKVVAGVA	41.09	933.528	9	-5.9	467.769	22.67	3	F3:4296	CUPro23395.raw			1460			1	0	0	1	0	0	P68871|HBB_HUMAN:P02042|HBD_HUMAN
IGGLSWDTTKKD	40.96	1319.67	12	-9.4	660.837	25.77	5	F5:3426	CUPro23397.raw					2160	1	0	0	0	0	1	Q14103|HNRPD_HUMAN
KVTIAQGGVLPNIQ	40.96	1436.84	14	-4.7	719.421	31.4	3	F3:7257	CUPro23395.raw			3860			1	0	0	1	0	0	P0C0S8|H2A1_HUMAN:Q9BTM1|H2AJ_HUMAN:Q99878|H2A1J_HUMAN:Q96KK5|H2A1H_HUMAN:Q6FI13|H2A2A_HUMAN:Q16777|H2A2C_HUMAN
YNKINHC(+57.02)RFD	40.93	1365.62	10	-2.9	683.818	21.63	5	F5:2303	CUPro23397.raw		4670	8330		11100	4	0	2	1	0	1	P02787|TRFE_HUMAN	Carbamidomethylation	C7:Carbamidomethylation:1000.00
FIRASGVEAR	40.93	1104.6	10	-4.6	553.307	21.59	1	F1:2515	CUPro23393.raw	56800					1	1	0	0	0	0	P30040|ERP29_HUMAN
ASELKASMKGLGT	40.91	1291.68	13	-4.6	646.845	23.79	3	F3:4645	CUPro23395.raw			7490			1	0	0	1	0	0	P07355|ANXA2_HUMAN:A6NMY6|AXA2L_HUMAN
WDPFRDWYPHSRLFDQAFGLPRLPEEWSQ	40.88	3674.75	29	-3.2	1225.92	49.15	1	F1:13620	CUPro23393.raw	878000					1	1	0	0	0	0	P04792|HSPB1_HUMAN
YKANVAKAGLVD	40.86	1247.69	12	-5.9	624.847	22.6	1	F1:2834	CUPro23393.raw	4460					1	1	0	0	0	0	O75947|ATP5H_HUMAN
LAIHFGKEFTPEVQAS	40.78	1772.91	16	-6	887.457	33.56	3	F3:8101	CUPro23395.raw			135000			1	0	0	1	0	0	P69891|HBG1_HUMAN:P69892|HBG2_HUMAN
TPEVQASWQKM(+15.99)VTGVASALSSRYH	40.67	2648.3	24	2.9	883.777	45.87	3	F3:12895	CUPro23395.raw			0			1	0	0	1	0	0	P69892|HBG2_HUMAN	Oxidation (M)	M11:Oxidation (M):1000.00
SALSDLHAHKLRVD	40.65	1560.84	14	-5.4	781.422	27.47	5	F5:3882	CUPro23397.raw					4780	1	0	0	0	0	1	P69905|HBA_HUMAN
IVRGVNEC(+57.02)DIES	40.48	1389.66	12	-4.1	695.832	23.62	1	F1:3163	CUPro23393.raw	26300		14800			2	1	0	1	0	0	Q9GZM7|TINAL_HUMAN	Carbamidomethylation	C8:Carbamidomethylation:1000.00
GPTGTGESKC(+57.02)PLMVK	40.46	1560.76	15	-4.2	781.386	22.31	1	F1:2754	CUPro23393.raw	2840					2	2	0	0	0	0	P02766|TTHY_HUMAN	Carbamidomethylation	C10:Carbamidomethylation:1000.00
HFGKEFTPEVQASWQKMVTAVASALSSRYH	40.44	3391.68	30	-5.1	848.922	41.84	1	F1:10609	CUPro23393.raw	1720000					2	2	0	0	0	0	P69891|HBG1_HUMAN
SMKGLGTDEDSL	40.37	1251.57	12	-2.4	626.788	26.91	3	F3:5658	CUPro23395.raw			5560			1	0	0	1	0	0	P07355|ANXA2_HUMAN:A6NMY6|AXA2L_HUMAN
DNIQGITKPAIR	40.36	1324.75	12	-4.3	663.378	23.82	3	F3:4664	CUPro23395.raw			8240			1	0	0	1	0	0	P62805|H4_HUMAN
C(+57.02)QVNEIQKHA	40.34	1225.59	10	-6.7	613.797	20.61	5	F5:2057	CUPro23397.raw					872	1	0	0	0	0	1	Q9C075|K1C23_HUMAN	Carbamidomethylation	C1:Carbamidomethylation:1000.00
IFERIAGEASR	40.29	1247.66	11	-3.5	624.836	24.07	1	F1:3289	CUPro23393.raw	41200					1	1	0	0	0	0	Q16778|H2B2E_HUMAN:P62807|H2B1C_HUMAN:P23527|H2B1O_HUMAN:Q5QNW6|H2B2F_HUMAN:Q93079|H2B1H_HUMAN:P58876|H2B1D_HUMAN:P06899|H2B1J_HUMAN:O60814|H2B1K_HUMAN:P57053|H2BFS_HUMAN
QASWQKMVTAVASALSSRYH	40.22	2220.11	20	1.5	741.045	61.6	1	F1:17640	CUPro23393.raw	4010000					5	5	0	0	0	0	P69891|HBG1_HUMAN
VC(+57.02)VLAHHFGKEFTPPVQAAYQK	40.21	2526.28	22	2.9	843.104	32.21	1	F1:6404	CUPro23393.raw	142000					2	2	0	0	0	0	P68871|HBB_HUMAN	Carbamidomethylation	C2:Carbamidomethylation:1000.00
EIAQDFKTDL	40.17	1178.58	10	-2.3	590.297	30.4	2	F2:5151	CUPro23394.raw		0				1	0	1	0	0	0	P84243|H33_HUMAN
FVELGTQPATQ	40.08	1189.6	11	-3	595.804	30.93	1	F1:5838	CUPro23393.raw	57400	69700				2	1	1	0	0	0	P02652|APOA2_HUMAN
FLSFPTTKTYFPHFDLSHGSAQVKGH	40.05	2948.46	26	-1.8	983.826	38.37	3	F3:9852	CUPro23395.raw	644000		105000			3	2	0	1	0	0	P69905|HBA_HUMAN
YPWTQRF	40.02	996.482	7	-2.8	499.247	31.37	5	F5:5141	CUPro23397.raw	9740000	4910000	9840000	6120000	7180000	9	2	1	2	1	3	P69891|HBG1_HUMAN:P69892|HBG2_HUMAN:P68871|HBB_HUMAN:P02042|HBD_HUMAN:P02100|HBE_HUMAN
IHFGKEFTPEVQASWQKM(+15.99)VTAVASALSSRYH	40	3520.76	31	0.2	1174.59	36.23	2	F2:6893	CUPro23394.raw		45300				1	0	1	0	0	0	P69891|HBG1_HUMAN	Oxidation (M)	M18:Oxidation (M):1000.00
ITQIEHEVS	39.98	1054.53	9	-2.7	528.271	22.19	2	F2:2885	CUPro23394.raw		0				1	0	1	0	0	0	P35527|K1C9_HUMAN
AAHLPAEF	39.9	854.429	8	-4.3	428.22	27.86	3	F3:5971	CUPro23395.raw	4130000	1130000	262000			3	1	1	1	0	0	P69905|HBA_HUMAN
LSTPDAVM(+15.99)GNPK	39.84	1244.61	12	-5.5	623.307	22.05	5	F5:2425	CUPro23397.raw		6110	113000		5810	3	0	1	1	0	1	P68871|HBB_HUMAN	Oxidation (M)	M8:Oxidation (M):1000.00
PPPFPAPLAPVM(+15.99)	39.84	1248.66	12	-10.8	625.329	30.06	4	F4:6296	CUPro23396.raw				18500		1	0	0	0	1	0	O15055|PER2_HUMAN	Oxidation (M)	M12:Oxidation (M):1000.00
FLSFPTTKTYFPHFDLS	39.82	2047.01	17	-8.7	1024.5	40.69	1	F1:10121	CUPro23393.raw	129000					1	1	0	0	0	0	P69905|HBA_HUMAN
RVAPEEHPVL	39.79	1145.62	10	-6.9	573.813	22.95	4	F4:4160	CUPro23396.raw	0	0		0		3	1	1	0	1	0	P60709|ACTB_HUMAN:P63261|ACTG_HUMAN
PAVHASLDK	39.75	936.503	9	-6.1	469.256	20.54	1	F1:2224	CUPro23393.raw	0					1	1	0	0	0	0	P69905|HBA_HUMAN
FTRHNGTGGKSIYG	39.69	1493.74	14	-6.3	747.871	21.34	3	F3:3850	CUPro23395.raw		2280	3290			2	0	1	1	0	0	P62937|PPIA_HUMAN
IAIKPDGVQRG	39.61	1152.66	11	-3.8	577.336	21.81	1	F1:2597	CUPro23393.raw	4690	13700			2570	3	1	1	0	0	1	P22392|NDKB_HUMAN:P15531|NDKA_HUMAN
YALPHAIM(+15.99)RL	39.52	1199.65	10	-5.3	600.828	28.45	5	F5:4147	CUPro23397.raw					16200	1	0	0	0	0	1	P68032|ACTC_HUMAN:P68133|ACTS_HUMAN	Oxidation (M)	M8:Oxidation (M):1000.00
VLARNFG	39.49	775.434	7	-5	388.722	23.05	4	F4:4178	CUPro23396.raw	33600	38600		40100		3	1	1	0	1	0	P02042|HBD_HUMAN
DVRQYVQGC(+57.02)GV	39.45	1279.6	11	-5.8	640.803	28.64	2	F2:4644	CUPro23394.raw		75900				1	0	1	0	0	0	P61626|LYSC_HUMAN	Carbamidomethylation	C9:Carbamidomethylation:1000.00
LAAHLPAEF	39.44	967.513	9	-2.1	484.763	31.04	2	F2:5304	CUPro23394.raw		200000				1	0	1	0	0	0	P69905|HBA_HUMAN
LAIHFGKEFTPEVQA	39.42	1685.88	15	-4.4	843.942	34.29	3	F3:8273	CUPro23395.raw			59100			1	0	0	1	0	0	P69891|HBG1_HUMAN:P69892|HBG2_HUMAN
VLSPADKTNVKAAWGKVGAHAGEYGAEALERM	39.35	3325.69	32	-6.5	832.424	34.36	1	F1:7311	CUPro23393.raw	259000					1	1	0	0	0	0	P69905|HBA_HUMAN
AIHFGKEFT	39.31	1048.53	9	-3.4	525.273	25.91	2	F2:3853	CUPro23394.raw		706000				1	0	1	0	0	0	P69891|HBG1_HUMAN:P69892|HBG2_HUMAN
M(+15.99)EKIWHHTF	39.28	1243.58	9	-6	622.794	25.79	4	F4:4981	CUPro23396.raw				22800		1	0	0	0	1	0	P60709|ACTB_HUMAN:P63261|ACTG_HUMAN:P68032|ACTC_HUMAN:P68133|ACTS_HUMAN	Oxidation (M)	M1:Oxidation (M):1000.00
FDSFGNLSSASAIMG	39.27	1502.67	15	-5.6	752.339	43.95	5	F5:8001	CUPro23397.raw					24400	1	0	0	0	0	1	P69891|HBG1_HUMAN:P69892|HBG2_HUMAN
GSQSAGPEFQYVRTL	39.2	1638.8	15	-0.8	820.407	32.21	3	F3:7519	CUPro23395.raw			5930			1	0	0	1	0	0	P12111|CO6A3_HUMAN
FESFGDLSTPDAVMGNPKVKAHGKKVLGAFSD	39.17	3348.68	32	-1.2	1117.23	40.07	3	F3:10333	CUPro23395.raw			912000			3	0	0	3	0	0	P68871|HBB_HUMAN
LAAHLPAEFTPAVHASLDKF	39.17	2134.12	20	-7.2	712.376	34.83	5	F5:5849	CUPro23397.raw			100000		4740	2	0	0	1	0	1	P69905|HBA_HUMAN
FRSDISFQNTGFLAWY	39.15	1950.93	16	-14.3	976.457	36.26	3	F3:8996	CUPro23395.raw			16200			1	0	0	1	0	0	Q9UGM3|DMBT1_HUMAN
STHNWQHITDQ	39.1	1365.61	11	-3.6	683.808	22.45	3	F3:4218	CUPro23395.raw			15100			1	0	0	1	0	0	P00505|AATM_HUMAN
FTPEVQASWQKMVTAVASALSSRYH	39.07	2793.39	25	7.5	932.145	45.18	1	F1:11962	CUPro23393.raw	0				0	2	1	0	0	0	1	P69891|HBG1_HUMAN
IWHHTFYNE	39.01	1245.56	9	-4.8	623.783	25.63	5	F5:3382	CUPro23397.raw					9320	1	0	0	0	0	1	P60709|ACTB_HUMAN:P63261|ACTG_HUMAN:P68032|ACTC_HUMAN:P68133|ACTS_HUMAN
YNELRVAPEEHPVL	38.9	1664.85	14	-7.9	833.427	28.37	5	F5:4141	CUPro23397.raw		0		0	2610	3	0	1	0	1	1	P60709|ACTB_HUMAN:P63261|ACTG_HUMAN
KSKSPDAGSKAESSENSR	38.78	1863.89	18	0.7	622.305	31.15	3	F3:7177	CUPro23395.raw			12200			1	0	0	1	0	0	Q9UJQ4|SALL4_HUMAN
IHFGKEFTPEVQASWQKMVTAVASALSSRYH	38.63	3504.76	31	-8.1	701.954	48.76	1	F1:13585	CUPro23393.raw	316000					1	1	0	0	0	0	P69891|HBG1_HUMAN
FVRHILSG	38.62	927.529	8	-4.6	464.77	23.16	5	F5:2700	CUPro23397.raw		317000	570000		373000	3	0	1	1	0	1	P60660|MYL6_HUMAN
LTNAVAHVDDMPNA	38.54	1466.68	14	0.3	734.349	26.72	1	F1:4233	CUPro23393.raw	0					1	1	0	0	0	0	P69905|HBA_HUMAN
SPSGEVSHPRKT	38.53	1280.65	12	-6.2	641.327	19.09	5	F5:1829	CUPro23397.raw					1260	1	0	0	0	0	1	P02765|FETUA_HUMAN
KAGYTDKVVIGM	38.46	1280.68	12	-5.3	641.344	26.66	5	F5:3629	CUPro23397.raw					17500	1	0	0	0	0	1	P06733|ENOA_HUMAN
AAGGQGHAMIVEAYPK	38.4	1598.79	16	-5.7	800.396	23.93	5	F5:2936	CUPro23397.raw					657	1	0	0	0	0	1	P55084|ECHB_HUMAN
AAYRPAVHPR	38.39	1136.62	10	-4.5	569.315	20.46	2	F2:2425	CUPro23394.raw	122000	52900	94800			4	2	1	1	0	0	O95833|CLIC3_HUMAN
QKM(+15.99)VTAVASAL	38.32	1133.61	11	-5.4	567.81	25.6	4	F4:4917	CUPro23396.raw			424000	74200		2	0	0	1	1	0	P69891|HBG1_HUMAN	Oxidation (M)	M3:Oxidation (M):1000.00
GVKAVTLHDQGTAQWA	38.22	1680.86	16	-5.5	841.432	25.96	3	F3:5313	CUPro23395.raw			14900			1	0	0	1	0	0	P22314|UBA1_HUMAN
IRPMYSNPPLNGAR	38.22	1584.82	14	-5.1	793.413	24.33	3	F3:4823	CUPro23395.raw			2480			1	0	0	1	0	0	P00505|AATM_HUMAN
SELHC(+57.02)DKL	38.2	1000.46	8	-5	501.237	21.42	2	F2:2675	CUPro23394.raw		6090				1	0	1	0	0	0	P69891|HBG1_HUMAN:P69892|HBG2_HUMAN:P68871|HBB_HUMAN:P02042|HBD_HUMAN:P02100|HBE_HUMAN	Carbamidomethylation	C5:Carbamidomethylation:1000.00
PVGGFLKLS	38.2	916.538	9	-3.4	459.275	31.97	2	F2:5562	CUPro23394.raw		508000				1	0	1	0	0	0	Q96MT7|CFA44_HUMAN
LLQPLNVKVDPEIQ	38.18	1604.91	14	-2.6	803.462	35.02	3	F3:8563	CUPro23395.raw			14600			1	0	0	1	0	0	P35908|K22E_HUMAN
VTVLAIHF	38.03	898.528	8	-4.6	450.269	38.03	3	F3:9724	CUPro23395.raw			204000			1	0	0	1	0	0	P69891|HBG1_HUMAN:P69892|HBG2_HUMAN
LAAHKYL	38.02	814.47	7	-5.4	408.24	22.09	3	F3:4088	CUPro23395.raw		14500	24400			2	0	1	1	0	0	P07237|PDIA1_HUMAN
GKDATNVGDEGGFAPNIL	37.91	1773.85	18	-4.1	887.93	35.04	5	F5:5880	CUPro23397.raw					16500	1	0	0	0	0	1	P06733|ENOA_HUMAN
YKANVAKAGLVDD	37.83	1362.71	13	-3.9	682.362	22.67	1	F1:2861	CUPro23393.raw	4300					1	1	0	0	0	0	O75947|ATP5H_HUMAN
FTVKHEQNID	37.69	1229.6	10	-4.1	615.807	21.58	2	F2:2709	CUPro23394.raw		10500				1	0	1	0	0	0	P27797|CALR_HUMAN
FGKEFTPEVQASWQKMVTGVASALSSRYH	37.59	3240.6	29	-6.1	811.153	40.5	1	F1:9982	CUPro23393.raw	1280000					1	1	0	0	0	0	P69892|HBG2_HUMAN
FESFGDLSTPDAVM(+15.99)GNPKVKAHGKKVLGAFSD	37.46	3364.68	32	-5.9	1122.56	35.89	2	F2:6862	CUPro23394.raw		52300				1	0	1	0	0	0	P68871|HBB_HUMAN	Oxidation (M)	M14:Oxidation (M):1000.00
PLLKPWAL	37.44	936.58	8	-4.5	469.295	37.12	3	F3:9358	CUPro23395.raw			160000			1	0	0	1	0	0	P04075|ALDOA_HUMAN
AIHFGKEFTPEVQASWQKMVTGVASAL	37.43	2931.5	27	-5.1	978.167	41.75	1	F1:10546	CUPro23393.raw	5060000					1	1	0	0	0	0	P69892|HBG2_HUMAN
PSSTQPALPKAR	37.4	1251.69	12	-5.3	626.851	21.12	3	F3:3770	CUPro23395.raw			4920			1	0	0	1	0	0	O75251|NDUS7_HUMAN
GGSSEPC(+57.02)ALC(+57.02)SLHSIG	37.36	1630.71	16	1.3	816.362	29.3	2	F2:4847	CUPro23394.raw		0				1	0	1	0	0	0	P14174|MIF_HUMAN	Carbamidomethylation	C7:Carbamidomethylation:1000.00;C10:Carbamidomethylation:1000.00
YIGWDKHYG	37.34	1137.52	9	-3.3	569.768	25.37	3	F3:5147	CUPro23395.raw			16300			1	0	0	1	0	0	P25789|PSA4_HUMAN
LSTPDAVM(+15.99)GNPKVK	37.33	1471.77	14	-5.6	736.888	21.66	2	F2:2735	CUPro23394.raw		6760		7280		2	0	1	0	1	0	P68871|HBB_HUMAN	Oxidation (M)	M8:Oxidation (M):1000.00
AIHFGKEFTPEV	37.31	1373.7	12	-0.9	687.856	31.08	1	F1:5892	CUPro23393.raw	337000					1	1	0	0	0	0	P69891|HBG1_HUMAN:P69892|HBG2_HUMAN
EVGGEALGRLL	37.29	1112.62	11	-6.3	557.313	34.52	4	F4:7669	CUPro23396.raw				31000		1	0	0	0	1	0	P68871|HBB_HUMAN
LMGVSGKDDVFAGAWIAI	37.25	1848.94	18	-7.5	617.317	31.97	4	F4:6885	CUPro23396.raw				2690		1	0	0	0	1	0	O00322|UPK1A_HUMAN
ASLDKFLASVSTVL	37.19	1449.81	14	-6.7	725.906	47.07	1	F1:12706	CUPro23393.raw	2510000					1	1	0	0	0	0	P69905|HBA_HUMAN
YTDKVVIGM	37.17	1024.53	9	-5.9	513.268	28.98	5	F5:4291	CUPro23397.raw				7360	27800	2	0	0	0	1	1	P06733|ENOA_HUMAN
LRRLAPITSD	37.16	1140.66	10	-3	571.336	23.86	1	F1:3196	CUPro23393.raw	1360000	245000				2	1	1	0	0	0	P14618|KPYM_HUMAN
VTLAAHLPAE	37.14	1020.56	10	-5.1	511.285	27.8	3	F3:5945	CUPro23395.raw			41000			1	0	0	1	0	0	P69905|HBA_HUMAN
LEKGLDGAKKA	37.13	1128.65	11	-8.9	565.327	19.86	3	F3:3427	CUPro23395.raw			411			1	0	0	1	0	0	P81605|DCD_HUMAN
FSTYDRDNDGWLTSD	37.13	1790.74	15	-4.9	896.372	33.43	4	F4:7327	CUPro23396.raw				80300	62600	3	0	0	0	1	2	P02675|FIBB_HUMAN
QSLLQPLNVKVDPEIQ	37.1	1820	16	-6.2	911.004	37.12	3	F3:9353	CUPro23395.raw			26800			1	0	0	1	0	0	P35908|K22E_HUMAN
SRDVSLAKADAAPDEKVLDSGF	37.07	2290.14	22	-4.2	764.385	30.37	1	F1:5603	CUPro23393.raw	88100					1	1	0	0	0	0	P01833|PIGR_HUMAN
LAAHLPAE	37.07	820.444	8	-2.2	411.228	24.03	3	F3:4710	CUPro23395.raw			14800			1	0	0	1	0	0	P69905|HBA_HUMAN
QKM(+15.99)VTGVASAL	37.01	1119.6	11	-5.3	560.802	24.82	2	F2:3578	CUPro23394.raw		75300				1	0	1	0	0	0	P69892|HBG2_HUMAN	Oxidation (M)	M3:Oxidation (M):1000.00
FKLHFTS	37	878.465	7	-5.7	440.237	27.1	5	F5:3763	CUPro23397.raw					10200	1	0	0	0	0	1	Q8TBC4|UBA3_HUMAN
FESFGDLSTPDA	36.99	1284.55	12	-5.5	643.279	38.76	5	F5:6824	CUPro23397.raw					145000	1	0	0	0	0	1	P68871|HBB_HUMAN
TQKFSHEEIAM	36.86	1319.62	11	-3.9	660.814	23.86	3	F3:4646	CUPro23395.raw			57200			1	0	0	1	0	0	P04075|ALDOA_HUMAN
WQKM(+15.99)VTAVASAL	36.81	1319.69	12	-3.2	660.851	29.76	3	F3:6629	CUPro23395.raw			512000			1	0	0	1	0	0	P69891|HBG1_HUMAN	Oxidation (M)	M4:Oxidation (M):1000.00
GVFHQTVSRKVA	36.77	1327.74	12	-5.6	664.872	21.98	5	F5:2394	CUPro23397.raw					17700	1	0	0	0	0	1	P12109|CO6A1_HUMAN
FGDLSTPDAVMGNPKVKAH	36.63	1982.99	19	-4.5	662	26.63	3	F3:5532	CUPro23395.raw			140000			1	0	0	1	0	0	P68871|HBB_HUMAN
LKYPIEHGIITNWDDMEKIWHHTF	36.45	3022.48	24	-6.5	1008.49	39.68	1	F1:9683	CUPro23393.raw	0					1	1	0	0	0	0	P68032|ACTC_HUMAN:P68133|ACTS_HUMAN
LPRLPEEW	36.33	1038.55	8	-4.6	520.28	34.35	3	F3:8291	CUPro23395.raw			81400			1	0	0	1	0	0	P04792|HSPB1_HUMAN
VDPVNFKLLSHC(+57.02)L	36.29	1540.81	13	-2.1	771.409	35.22	5	F5:5945	CUPro23397.raw					0	1	0	0	0	0	1	P69905|HBA_HUMAN:P02008|HBAZ_HUMAN	Carbamidomethylation	C12:Carbamidomethylation:1000.00
PVNFKLLSHC(+57.02)LL	36.29	1439.8	12	-4.5	480.937	35.83	1	F1:7956	CUPro23393.raw	1000000		1330000			3	1	0	2	0	0	P69905|HBA_HUMAN:P02008|HBAZ_HUMAN	Carbamidomethylation	C10:Carbamidomethylation:1000.00
NPIITKL	36.28	797.501	7	-4.3	399.756	27.38	2	F2:4310	CUPro23394.raw		5610				1	0	1	0	0	0	P11142|HSP7C_HUMAN
TSHTTISGGGSRGGGGGGYGSGGSSY	36.27	2259.97	26	-6	754.327	21.41	3	F3:3874	CUPro23395.raw			8210			1	0	0	1	0	0	P04264|K2C1_HUMAN
GEC(+57.02)ASPLPGLRT	36.24	1256.62	12	-4.9	629.313	29.23	4	F4:6009	CUPro23396.raw				33000		1	0	0	0	1	0	Q8N2S1|LTBP4_HUMAN	Carbamidomethylation	C3:Carbamidomethylation:1000.00
SNDGPVKVVVAE	36.23	1212.63	12	-3.1	607.323	25.55	2	F2:3792	CUPro23394.raw		3150				1	0	1	0	0	0	P30101|PDIA3_HUMAN
FESFGDLSTPDAVMGNPKVKAHGK	36.22	2531.25	24	-5.7	844.752	30.9	3	F3:6934	CUPro23395.raw			126000		43700	2	0	0	1	0	1	P68871|HBB_HUMAN
TPAVHASLDKFL	36.08	1297.7	12	-5.5	433.573	30.75	3	F3:6992	CUPro23395.raw			66300			1	0	0	1	0	0	P69905|HBA_HUMAN
LTPEEKSAVTAL	35.99	1257.68	12	-4.4	629.845	27.4	3	F3:5807	CUPro23395.raw			19500			1	0	0	1	0	0	P68871|HBB_HUMAN
PVGAANFR	35.85	830.44	8	-7.5	416.224	22.51	1	F1:2813	CUPro23393.raw	1250	1650				2	1	1	0	0	0	P06733|ENOA_HUMAN
WGKVNVDE	35.83	945.456	8	-4.9	473.733	24.07	5	F5:2952	CUPro23397.raw				48900	59000	3	0	0	0	2	1	P68871|HBB_HUMAN
IQNKPLYF	35.82	1021.56	8	-5.3	511.784	29.12	5	F5:4345	CUPro23397.raw					7650	1	0	0	0	0	1	P07355|ANXA2_HUMAN:A6NMY6|AXA2L_HUMAN
YDPEAASAPGSGNPC(+57.02)HEASAAQKENAGEDPGLAR	35.81	3423.5	34	-4.5	856.879	22.88	3	F3:4353	CUPro23395.raw			26300			1	0	0	1	0	0	P81605|DCD_HUMAN	Carbamidomethylation	C15:Carbamidomethylation:1000.00
RVAPEEHPTL	35.77	1147.6	10	5.5	574.81	22.18	4	F4:3932	CUPro23396.raw				241		1	0	0	0	1	0	P68032|ACTC_HUMAN:P68133|ACTS_HUMAN
VIVYDITKQD	35.76	1192.63	10	-11.7	597.317	30.09	4	F4:6304	CUPro23396.raw				28800		1	0	0	0	1	0	Q13636|RAB31_HUMAN
IHFGKEFTPEVQAS	35.76	1588.79	14	-4.6	795.398	28.66	3	F3:6281	CUPro23395.raw			8950			1	0	0	1	0	0	P69891|HBG1_HUMAN:P69892|HBG2_HUMAN
TDTERLIGD	35.75	1018.49	9	-3.4	510.252	24.66	2	F2:3551	CUPro23394.raw		6980				1	0	1	0	0	0	P11142|HSP7C_HUMAN
DKLC(+57.02)TVATLR	35.61	1175.63	10	-4.3	588.821	23.77	3	F3:4636	CUPro23395.raw			0			1	0	0	1	0	0	P02768|ALBU_HUMAN	Carbamidomethylation	C4:Carbamidomethylation:1000.00
VQASWQKM(+15.99)VTAVASALSSRYH	35.6	2335.17	21	-4.8	779.395	36.32	3	F3:9042	CUPro23395.raw			0			2	0	0	2	0	0	P69891|HBG1_HUMAN	Oxidation (M)	M8:Oxidation (M):1000.00
YQKVVAGVANAL	35.55	1231.69	12	-6.3	616.85	28.42	3	F3:6195	CUPro23395.raw			5930			1	0	0	1	0	0	P68871|HBB_HUMAN:P02042|HBD_HUMAN
AVGGEALGRLL	35.53	1054.61	11	2.1	528.315	33.27	2	F2:5986	CUPro23394.raw		2060				1	0	1	0	0	0	P02042|HBD_HUMAN
AVHASLDKFLAS	35.51	1257.67	12	-4.8	629.84	28.95	3	F3:6372	CUPro23395.raw			8650			1	0	0	1	0	0	P69905|HBA_HUMAN
LLSHC(+57.02)LL	35.49	854.468	7	-5.9	428.239	29.28	3	F3:6481	CUPro23395.raw		57500	95300			2	0	1	1	0	0	P69905|HBA_HUMAN:P02008|HBAZ_HUMAN	Carbamidomethylation	C5:Carbamidomethylation:1000.00
PTYPPAGPPAFP	35.48	1210.6	12	4.4	606.311	28.54	5	F5:4166	CUPro23397.raw					354000	1	0	0	0	0	1	Q96KQ4|ASPP1_HUMAN
VLSPADKTNVK	35.43	1170.66	11	-4.3	586.335	20.59	3	F3:3619	CUPro23395.raw			7190		6750	2	0	0	1	0	1	P69905|HBA_HUMAN
PSRYISPDQLADL	35.42	1473.75	13	-4.1	737.877	34.24	5	F5:5681	CUPro23397.raw					5130	1	0	0	0	0	1	P06733|ENOA_HUMAN
LAIHFGKE	35.42	913.502	8	-4.2	457.756	25.4	3	F3:5135	CUPro23395.raw			63200			1	0	0	1	0	0	P69891|HBG1_HUMAN:P69892|HBG2_HUMAN
RPC(+57.02)FSALTPDETYVPK	35.34	1879.91	16	-4.4	627.643	29.38	2	F2:4863	CUPro23394.raw		128000				1	0	1	0	0	0		Carbamidomethylation	C3:Carbamidomethylation:1000.00
AQAGTGVSGLLR	35.32	1128.63	12	-4.5	565.317	20.97	3	F3:3736	CUPro23395.raw			1410			1	0	0	1	0	0	A8MWP6|YQ019_HUMAN
PEPTKSAPAPKKG	35.26	1306.72	13	-3.4	654.367	18.65	3	F3:3201	CUPro23395.raw			760			1	0	0	1	0	0	P58876|H2B1D_HUMAN
PAVHASLDKFL	35.24	1196.66	11	2.7	599.337	30.42	3	F3:6858	CUPro23395.raw			8620			1	0	0	1	0	0	P69905|HBA_HUMAN
GALIFVIDSQDD	35.24	1291.63	12	-1.2	646.821	30.8	1	F1:5766	CUPro23393.raw	1010000					1	1	0	0	0	0	Q9NQL2|RRAGD_HUMAN
QKM(+15.99)VTAVASALSSR	35.21	1463.78	14	-5.2	732.892	23.62	5	F5:2823	CUPro23397.raw					21800	1	0	0	0	0	1	P69891|HBG1_HUMAN	Oxidation (M)	M3:Oxidation (M):1000.00
QKMQQKK	35.2	917.512	7	-5.3	459.761	20.82	3	F3:3671	CUPro23395.raw			81100			1	0	0	1	0	0	Q9H583|HEAT1_HUMAN
AIHFGKEFTPEVQASWQKMVTAV	35.12	2603.32	23	-3.8	868.778	37.17	1	F1:8576	CUPro23393.raw	314000					1	1	0	0	0	0	P69891|HBG1_HUMAN
EITALAPSTMK	35.09	1160.61	11	-4.4	581.31	27.01	5	F5:3755	CUPro23397.raw					2270	1	0	0	0	0	1	P60709|ACTB_HUMAN:P63261|ACTG_HUMAN:P68032|ACTC_HUMAN:P68133|ACTS_HUMAN
FTPAVHASLDK	35.08	1184.62	11	-3.8	593.314	22.99	1	F1:2955	CUPro23393.raw	99400					1	1	0	0	0	0	P69905|HBA_HUMAN
FTPEVQASWQKM(+15.99)VTAVASALSSRYH	35.08	2809.39	25	-3.4	937.466	39.31	3	F3:10131	CUPro23395.raw			3730000			2	0	0	2	0	0	P69891|HBG1_HUMAN	Oxidation (M)	M12:Oxidation (M):1000.00
FDRTGDGKILYSQ	35.04	1498.74	13	-2.9	750.376	24.29	4	F4:4549	CUPro23396.raw				0		1	0	0	0	1	0	P60660|MYL6_HUMAN
WDPFRDWYPHSRLFDQAFGL	34.97	2552.2	20	-1.8	851.74	49.4	2	F2:10944	CUPro23394.raw		125000				1	0	1	0	0	0	P04792|HSPB1_HUMAN
VTVLAIH	34.94	751.459	7	-6.4	376.735	27.25	5	F5:3804	CUPro23397.raw	51700	15000	120000	112000	50100	5	1	1	1	1	1	P69891|HBG1_HUMAN:P69892|HBG2_HUMAN
LAAHLPAEFTPAVHAS	34.92	1630.85	16	-7.7	816.424	29.33	2	F2:4854	CUPro23394.raw		1540	11700			2	0	1	1	0	0	P69905|HBA_HUMAN
KLHVDPENFRLLG	34.91	1536.84	13	-4.1	769.425	34.65	5	F5:5788	CUPro23397.raw					9320	2	0	0	0	0	2	P68871|HBB_HUMAN:P02042|HBD_HUMAN
IQRTPKIQVY	34.88	1244.72	10	-6.4	623.365	24.28	5	F5:3016	CUPro23397.raw					4170	1	0	0	0	0	1	P61769|B2MG_HUMAN
YVQTVKSSKGGPG	34.86	1306.69	13	-4.5	654.348	19.67	3	F3:3379	CUPro23395.raw			165			1	0	0	1	0	0	P04083|ANXA1_HUMAN
HVDPENFRL	34.83	1125.56	9	-5.3	563.783	27.75	5	F5:3961	CUPro23397.raw					8830	1	0	0	0	0	1	P68871|HBB_HUMAN:P02042|HBD_HUMAN
ATGTIQEDYLRELLTTM(+15.99)GDRF	34.75	2445.18	21	-4	816.066	40.57	2	F2:8266	CUPro23394.raw		238000				2	0	2	0	0	0	P19105|ML12A_HUMAN:O14950|ML12B_HUMAN	Oxidation (M)	M17:Oxidation (M):1000.00
FTPEVQASWQKMVTGVASALSSRYH	34.74	2779.38	25	-6.8	927.459	41.4	1	F1:10496	CUPro23393.raw	1070000					1	1	0	0	0	0	P69892|HBG2_HUMAN
KFLASVSTVLTSKYR	34.65	1698.97	15	-5.5	567.326	32.27	3	F3:7437	CUPro23395.raw			70700			2	0	0	2	0	0	P69905|HBA_HUMAN
WGKVGAHAGEY	34.63	1173.56	11	-3.2	587.784	22.77	1	F1:2898	CUPro23393.raw	2610					1	1	0	0	0	0	P69905|HBA_HUMAN
YDRDNDGWLTSD	34.54	1455.59	12	-5.1	728.799	30	3	F3:6704	CUPro23395.raw	118000		310000			2	1	0	1	0	0	P02675|FIBB_HUMAN
PTTKTYFPHFD	34.54	1352.64	11	-6.7	677.323	28.47	3	F3:6202	CUPro23395.raw	123000		27200			2	1	0	1	0	0	P69905|HBA_HUMAN
PVGAANFREA	34.5	1030.52	10	-4.3	516.265	23.41	5	F5:2788	CUPro23397.raw		3520			956	2	0	1	0	0	1	P06733|ENOA_HUMAN
WKVTRKDGNASG	34.47	1317.68	12	-7	659.842	20.75	5	F5:2086	CUPro23397.raw					2230	1	0	0	0	0	1	P68104|EF1A1_HUMAN:Q5VTE0|EF1A3_HUMAN
PNWGGGKKC(+57.02)GVC(+57.02)QK	34.45	1574.74	14	-6	788.375	20.61	2	F2:2470	CUPro23394.raw		1010				1	0	1	0	0	0	P21291|CSRP1_HUMAN	Carbamidomethylation	C9:Carbamidomethylation:1000.00;C12:Carbamidomethylation:1000.00
TVVQPSVGAAAGPVVPPC(+57.02)PGRIRHFKV	34.45	2795.54	27	-3.4	560.113	34.02	2	F2:6498	CUPro23394.raw		9610000				1	0	1	0	0	0	P02765|FETUA_HUMAN	Carbamidomethylation	C18:Carbamidomethylation:1000.00
LAAHLPAEFTPAVHASLDK	34.44	1987.05	19	-4.8	663.355	30.32	1	F1:5587	CUPro23393.raw	236000					1	1	0	0	0	0	P69905|HBA_HUMAN
LSFPTTK	34.29	792.438	7	-5	397.224	25.27	3	F3:5112	CUPro23395.raw			57900			1	0	0	1	0	0	P69905|HBA_HUMAN
LRVDPVNFKLLSH	34.26	1536.88	13	-5.2	513.297	33.04	1	F1:6671	CUPro23393.raw	100000		29700			2	1	0	1	0	0	P69905|HBA_HUMAN:P02008|HBAZ_HUMAN
LNKKFYGK	34.26	996.576	8	-3	499.294	21.04	1	F1:2352	CUPro23393.raw	5680					1	1	0	0	0	0	Q13576|IQGA2_HUMAN:P46940|IQGA1_HUMAN
LVTLAAHL	34.26	836.512	8	-5.1	419.261	30.69	3	F3:6991	CUPro23395.raw			98200			1	0	0	1	0	0	P69905|HBA_HUMAN
RFQSAAIGALQ	34.2	1160.63	11	7.9	581.327	27.54	5	F5:3905	CUPro23397.raw					1840	2	0	0	0	0	2	P84243|H33_HUMAN
VTVLAIHFGKEFTPEVQASWQKM(+15.99)VTGVASAL	34.13	3359.76	31	-4.9	1120.92	43.31	2	F2:8952	CUPro23394.raw		2860000				1	0	1	0	0	0	P69892|HBG2_HUMAN	Oxidation (M)	M23:Oxidation (M):1000.00
AHLPAEFTPAVHASLDKFLASVSTVL	34.12	2720.45	26	-7.1	1361.22	48.53	1	F1:13341	CUPro23393.raw	0					1	1	0	0	0	0	P69905|HBA_HUMAN
LSFPTTKTYFPHFDLSHGSAQVK	34.11	2607.31	23	-0.6	870.111	35.83	3	F3:8860	CUPro23395.raw			0			1	0	0	1	0	0	P69905|HBA_HUMAN
LC(+57.02)PNSTGAEIR	34.1	1216.59	11	-4.8	609.298	22.09	3	F3:4098	CUPro23395.raw			13500			1	0	0	1	0	0	P35998|PRS7_HUMAN	Carbamidomethylation	C2:Carbamidomethylation:1000.00
AFSDGLAHLDNLKGTF	34.1	1704.85	16	-3.7	853.428	35.63	4	F4:8043	CUPro23396.raw				4000		1	0	0	0	1	0	P68871|HBB_HUMAN:P02042|HBD_HUMAN
AERVGAGAPVY	34.1	1088.56	11	-2.3	545.287	23.68	5	F5:2865	CUPro23397.raw					0	1	0	0	0	0	1	P0C0S8|H2A1_HUMAN:Q9BTM1|H2AJ_HUMAN:Q99878|H2A1J_HUMAN:Q96KK5|H2A1H_HUMAN:Q6FI13|H2A2A_HUMAN:Q16777|H2A2C_HUMAN
DVKAVASRATE	34.04	1145.6	11	2	573.81	27.95	4	F4:5643	CUPro23396.raw				18500		1	0	0	0	1	0	O60658|PDE8A_HUMAN
AAHLPAEFTPAVHASLDKFLASVST	33.97	2579.34	25	-4.7	860.783	42.18	3	F3:11453	CUPro23395.raw			482000			1	0	0	1	0	0	P69905|HBA_HUMAN
GKVKVGVNGFGR	33.91	1216.7	12	-4.1	406.574	23.41	1	F1:3041	CUPro23393.raw	82100					2	2	0	0	0	0	P04406|G3P_HUMAN
TGWRPGSGFTNT	33.9	1279.59	12	-6.8	640.8	27.66	5	F5:3936	CUPro23397.raw					3920	1	0	0	0	0	1	P14618|KPYM_HUMAN
LRVDPVNFK	33.88	1086.62	9	-4.5	544.314	26.16	3	F3:5384	CUPro23395.raw	23800	2640	36300			3	1	1	1	0	0	P69905|HBA_HUMAN:P02008|HBAZ_HUMAN
VTLAAHLPAEFTPAVHASLDK	33.82	2187.17	21	-4.5	730.06	32.21	1	F1:6382	CUPro23393.raw	35700		18500			2	1	0	1	0	0	P69905|HBA_HUMAN
WEIQPSTFRC(+57.02)VY	33.78	1584.74	12	-4.9	793.373	36.11	5	F5:6191	CUPro23397.raw					10400	1	0	0	0	0	1	P07585|PGS2_HUMAN	Carbamidomethylation	C10:Carbamidomethylation:1000.00
AIHFGKEFTP	33.75	1145.59	10	-3.7	382.868	27.8	2	F2:4393	CUPro23394.raw		73000				1	0	1	0	0	0	P69891|HBG1_HUMAN:P69892|HBG2_HUMAN
LVEPVINS	33.74	869.486	8	-4.9	435.748	30.2	2	F2:5080	CUPro23394.raw		31700	41900		39900	3	0	1	1	0	1	P21980|TGM2_HUMAN
KEFTPEVQAS	33.73	1134.56	10	-3.5	568.283	23.23	3	F3:4436	CUPro23395.raw			107000			1	0	0	1	0	0	P69891|HBG1_HUMAN:P69892|HBG2_HUMAN
VNLGGSKSISIS	33.68	1160.64	12	-9	581.322	26.49	1	F1:4143	CUPro23393.raw	13200					1	1	0	0	0	0	P04264|K2C1_HUMAN
WQKMVTAVASALS	33.67	1390.73	13	-3.8	696.369	35.3	3	F3:8637	CUPro23395.raw			170000			1	0	0	1	0	0	P69891|HBG1_HUMAN
QKFSHEEIAM(+15.99)	33.57	1234.57	10	-3.1	618.288	21.32	2	F2:2645	CUPro23394.raw		967				1	0	1	0	0	0	P04075|ALDOA_HUMAN	Oxidation (M)	M10:Oxidation (M):1000.00
VAIALAHKYH	33.57	1121.63	10	7.7	561.829	26.19	4	F4:5101	CUPro23396.raw				1310		1	0	0	0	1	0	P02100|HBE_HUMAN
WQKMVTGVA	33.52	1018.53	9	-4.7	510.268	26.26	3	F3:5427	CUPro23395.raw			14000			1	0	0	1	0	0	P69892|HBG2_HUMAN
PEVQASWQKMVTAVASALSSRYH	33.48	2545.27	23	-2.7	637.324	44.18	3	F3:12224	CUPro23395.raw			421000			1	0	0	1	0	0	P69891|HBG1_HUMAN
APSRKFF	33.23	851.465	7	-3.8	426.738	23.27	5	F5:2741	CUPro23397.raw					32200	1	0	0	0	0	1	P60174|TPIS_HUMAN
RRLAPITSD	33.23	1027.58	9	-6	514.793	21.86	2	F2:2784	CUPro23394.raw		26400				1	0	1	0	0	0	P14618|KPYM_HUMAN
RSGGGGGGGLGSGGSIR	33.22	1387.69	17	-5.2	694.85	20.78	1	F1:2285	CUPro23393.raw	1160					1	1	0	0	0	0	P35527|K1C9_HUMAN
AVAGAVGSVTAMT	33.21	1133.58	13	5.1	567.798	26.83	5	F5:3705	CUPro23397.raw					0	1	0	0	0	0	1	O43808|PM34_HUMAN
PLAVDKIM(+15.99)K	33.1	1029.59	9	-5.5	515.799	21.93	2	F2:2817	CUPro23394.raw		5690				1	0	1	0	0	0	P60903|S10AA_HUMAN	Oxidation (M)	M8:Oxidation (M):1000.00
IAIKPDGVQR	33.1	1095.64	10	-5.8	548.824	21.86	2	F2:2795	CUPro23394.raw	45400	22900				2	1	1	0	0	0	P22392|NDKB_HUMAN:P15531|NDKA_HUMAN
DLSTPDAVMGNPKVKAHG	32.92	1835.92	18	-5.9	918.962	23.64	3	F3:4614	CUPro23395.raw			3490			1	0	0	1	0	0	P68871|HBB_HUMAN
TVVQPSVGAAA	32.87	998.54	11	-3.5	500.275	25.81	2	F2:3841	CUPro23394.raw		32100				1	0	1	0	0	0	P02765|FETUA_HUMAN
WINEKNALAVRGD	32.86	1484.77	13	-5.1	743.39	25.94	1	F1:3950	CUPro23393.raw	0					1	1	0	0	0	0	P02549|SPTA1_HUMAN
RFQSAAIGALQEASEA	32.83	1647.82	16	-6.2	824.913	31.79	5	F5:5040	CUPro23397.raw					0	1	0	0	0	0	1	P84243|H33_HUMAN
HGSPVDIC(+57.02)TAKPR	32.79	1436.72	13	-3.9	479.912	21.52	1	F1:2499	CUPro23393.raw	6680					1	1	0	0	0	0	P01008|ANT3_HUMAN	Carbamidomethylation	C8:Carbamidomethylation:1000.00
PAEFTPAVHASLDKF	32.7	1628.82	15	-2.6	815.415	30.63	2	F2:5199	CUPro23394.raw		6430				1	0	1	0	0	0	P69905|HBA_HUMAN
HASLDKFL	32.7	929.497	8	-2.1	465.755	28.73	3	F3:6311	CUPro23395.raw			10400			1	0	0	1	0	0	P69905|HBA_HUMAN
APHGPGLIYRQPN	32.64	1418.74	13	-6	710.374	23.54	5	F5:2820	CUPro23397.raw			60600	0	22900	3	0	0	1	1	1	P02765|FETUA_HUMAN
MARKMKDTDSEEEIR	32.57	1837.87	15	-6.6	613.625	21.84	1	F1:2621	CUPro23393.raw	9900					1	1	0	0	0	0	P0DP24|CALM2_HUMAN:P0DP23|CALM1_HUMAN:P0DP25|CALM3_HUMAN
AAHLPAEFTPAV	32.54	1222.63	12	-4	612.322	32	1	F1:6310	CUPro23393.raw	256000					1	1	0	0	0	0	P69905|HBA_HUMAN
YREASSGAAKKRLLL	32.47	1661.96	15	-5.7	554.99	29.76	2	F2:4938	CUPro23394.raw		111000				1	0	1	0	0	0	P12109|CO6A1_HUMAN
VLFDSSIGPLL	32.37	1159.65	11	-0.9	580.831	30.63	2	F2:5184	CUPro23394.raw		846000				1	0	1	0	0	0	O43451|MGA_HUMAN
IKKIGYNPDT	32.3	1147.62	10	-2.7	574.818	21.7	1	F1:2560	CUPro23393.raw	2280	4060				2	1	1	0	0	0	P68104|EF1A1_HUMAN:Q5VTE0|EF1A3_HUMAN
QKM(+15.99)VTAVASALSSRY	32.27	1626.84	15	-5	814.423	26.59	5	F5:3621	CUPro23397.raw					17400	1	0	0	0	0	1	P69891|HBG1_HUMAN	Oxidation (M)	M3:Oxidation (M):1000.00
SVVAVPLPLHR	32.24	1186.72	11	-7.8	594.362	29.37	1	F1:5234	CUPro23393.raw	50100					1	1	0	0	0	0
LESSGVIVGGGDN	32.22	1202.58	13	8.1	602.301	29.78	2	F2:4977	CUPro23394.raw		0				1	0	1	0	0	0	Q9NQW1|SC31B_HUMAN
VHASLDKFLASVSTVL	32.18	1685.94	16	0.9	843.976	41.86	1	F1:10641	CUPro23393.raw	1610000					1	1	0	0	0	0	P69905|HBA_HUMAN
GIQKELQF	32.17	961.523	8	-4.7	481.767	28.79	2	F2:4697	CUPro23394.raw		44600				1	0	1	0	0	0	P00338|LDHA_HUMAN
KLLGNVL	32.16	755.49	7	-5.2	378.75	30.51	3	F3:6907	CUPro23395.raw			40500			1	0	0	1	0	0	P69891|HBG1_HUMAN:P69892|HBG2_HUMAN
SKGKIYPVG	32.08	947.544	9	-3.2	474.778	21.7	1	F1:2559	CUPro23393.raw	22500					1	1	0	0	0	0	Q15517|CDSN_HUMAN
FESFGDLSTPDAVMG	32.04	1571.68	15	-4	786.845	44.08	5	F5:8014	CUPro23397.raw					1020000	1	0	0	0	0	1	P68871|HBB_HUMAN
TVVQPSVGAAAGPVVPPC(+57.02)PGR	31.92	2015.06	21	-3.6	672.692	29.22	3	F3:6466	CUPro23395.raw			15800			1	0	0	1	0	0	P02765|FETUA_HUMAN	Carbamidomethylation	C18:Carbamidomethylation:1000.00
LSHC(+57.02)LLVT	31.87	941.5	8	-3.9	471.756	27.27	3	F3:5761	CUPro23395.raw			145000			1	0	0	1	0	0	P69905|HBA_HUMAN:P02008|HBAZ_HUMAN	Carbamidomethylation	C4:Carbamidomethylation:1000.00
LMSGVMAPVK	31.81	1031.55	10	-3.3	516.781	23.82	1	F1:3229	CUPro23393.raw	4260					1	1	0	0	0	0	Q9HCG7|GBA2_HUMAN
VDPVNFKLLS	31.76	1130.63	10	-4.1	566.322	35.78	3	F3:8821	CUPro23395.raw			173000			1	0	0	1	0	0	P69905|HBA_HUMAN:P02008|HBAZ_HUMAN
GHFTEEDKATITS	31.76	1434.66	13	-4.5	718.335	21.94	1	F1:2627	CUPro23393.raw	3380					1	1	0	0	0	0	P69891|HBG1_HUMAN:P69892|HBG2_HUMAN
AQGKRRSSIDGSEPAK	31.74	1685.88	16	0.7	843.948	35.5	4	F4:7998	CUPro23396.raw				23500		1	0	0	0	1	0	Q6NV75|GP153_HUMAN
LSFPTTKT	31.74	893.486	8	-5.8	447.748	25.71	5	F5:3403	CUPro23397.raw			15700		25000	2	0	0	1	0	1	P69905|HBA_HUMAN
ATGTIQEDYLRELLTTM(+15.99)GDRFTDEEVDE	31.73	3262.48	28	-4.1	1088.5	41.52	2	F2:8547	CUPro23394.raw		35200				1	0	1	0	0	0	P19105|ML12A_HUMAN:O14950|ML12B_HUMAN	Oxidation (M)	M17:Oxidation (M):1000.00
LSFPTTKTYFPH	31.69	1437.73	12	-5.2	719.868	30.78	3	F3:7004	CUPro23395.raw			17600			1	0	0	1	0	0	P69905|HBA_HUMAN
KIRPFFPQQ	31.66	1159.65	9	-6.4	580.829	27.4	4	F4:5482	CUPro23396.raw		7780		8380		2	0	1	0	1	0	P02675|FIBB_HUMAN
YIC(+57.02)ENQDSISSK	31.59	1442.63	12	-4.2	722.322	22.08	2	F2:2824	CUPro23394.raw		5210				1	0	1	0	0	0	P02768|ALBU_HUMAN	Carbamidomethylation	C3:Carbamidomethylation:1000.00
YEDIAQKSKAEAE	31.59	1480.7	13	-4.6	741.356	21.04	3	F3:3758	CUPro23395.raw			2460			1	0	0	1	0	0	P04264|K2C1_HUMAN
LAIHFGKEFTPEVQASWQKMVTGVASALSSRYH	31.36	3674.87	33	-4.1	919.72	41.33	1	F1:10374	CUPro23393.raw	1330000					1	1	0	0	0	0	P69892|HBG2_HUMAN
VLAIHFG	31.34	755.433	7	-4.2	378.722	31.71	3	F3:7319	CUPro23395.raw			93400			1	0	0	1	0	0	P69891|HBG1_HUMAN:P69892|HBG2_HUMAN
FLSFPTTKTYFPHFDLSHGSAQVKGHGKKVAD	31.23	3546.8	32	-8.4	1183.27	35.11	1	F1:7652	CUPro23393.raw	0					1	1	0	0	0	0	P69905|HBA_HUMAN
PLAVDKIM(+15.99)KD	31.22	1144.62	10	-3.4	573.313	22.08	2	F2:2860	CUPro23394.raw		922				1	0	1	0	0	0	P60903|S10AA_HUMAN	Oxidation (M)	M8:Oxidation (M):1000.00
FPAPGTVAAPPAPPHASF	31.21	1730.88	18	-2.2	866.444	33.32	1	F1:6840	CUPro23393.raw	163000					1	1	0	0	0	0	O15055|PER2_HUMAN
NFRNPLAK	31.19	958.535	8	-5.2	480.272	23.44	3	F3:4535	CUPro23395.raw			4640			1	0	0	1	0	0	P06733|ENOA_HUMAN
FSRDGKALER	31.16	1177.62	10	-6.3	589.814	20.71	3	F3:3654	CUPro23395.raw			789			1	0	0	1	0	0	P30101|PDIA3_HUMAN
EVMNTDGTGRR	31.14	1234.57	11	-4.6	618.291	26.19	1	F1:4039	CUPro23393.raw	0					1	1	0	0	0	0	O75581|LRP6_HUMAN
DAGSSHTDGFG	31	1049.4	11	-3.6	525.708	25.83	3	F3:5266	CUPro23395.raw			17300			1	0	0	1	0	0	Q5TAA0|TTC22_HUMAN
WTYPGSLTHPPLYE	30.92	1659.79	14	-6.3	830.899	36.1	3	F3:8976	CUPro23395.raw			7730			1	0	0	1	0	0	P00915|CAH1_HUMAN
DLGEVLALSLR	30.85	1184.68	11	-3.8	593.343	29.39	1	F1:5264	CUPro23393.raw	49900					1	1	0	0	0	0	Q96BJ8|ELMO3_HUMAN
VDPENFRLLG	30.82	1158.6	10	-0.8	580.308	35.15	5	F5:5921	CUPro23397.raw					4590	1	0	0	0	0	1	P68871|HBB_HUMAN:P02042|HBD_HUMAN
GHEAMKRLQTS	30.78	1256.63	11	-5.5	629.319	20.74	3	F3:3662	CUPro23395.raw			2550			1	0	0	1	0	0	P22314|UBA1_HUMAN
DHPAVIKR	30.75	934.535	8	-3.9	468.273	21.9	5	F5:2397	CUPro23397.raw					1260	1	0	0	0	0	1	Q9Y256|FACE2_HUMAN
C(+57.02)AIHAKRVT	30.73	1054.57	9	-6.6	528.289	20.21	5	F5:1968	CUPro23397.raw					2610	1	0	0	0	0	1	P84243|H33_HUMAN	Carbamidomethylation	C1:Carbamidomethylation:1000.00
GTC(+57.02)QDAAIVGYKDS	30.67	1483.66	14	-3.5	742.835	24.46	2	F2:3496	CUPro23394.raw		1420				1	0	1	0	0	0	P07737|PROF1_HUMAN	Carbamidomethylation	C3:Carbamidomethylation:1000.00
KITIADC(+57.02)GQLE	30.67	1246.62	11	-3.7	624.316	26.8	2	F2:4134	CUPro23394.raw		2720				1	0	1	0	0	0	P62937|PPIA_HUMAN	Carbamidomethylation	C7:Carbamidomethylation:1000.00
TPLYAGQRLPQHG	30.65	1436.75	13	-5.9	719.379	44.72	1	F1:11770	CUPro23393.raw	843000					1	1	0	0	0	0	Q8NF64|ZMIZ2_HUMAN
TTRSYPQLR	30.62	1120.6	9	-3.8	561.305	21.63	1	F1:2537	CUPro23393.raw	26000					1	1	0	0	0	0	P04083|ANXA1_HUMAN
GAGAPVYM	30.58	764.353	8	-4.7	765.356	29.76	4	F4:6183	CUPro23396.raw				15200		1	0	0	0	1	0	Q6FI13|H2A2A_HUMAN:Q16777|H2A2C_HUMAN
GEALGRLL	30.55	827.486	8	-12.9	414.745	30.08	2	F2:5059	CUPro23394.raw		0	19300			2	0	1	1	0	0	P68871|HBB_HUMAN:P02042|HBD_HUMAN:P02100|HBE_HUMAN
IGGSILASLSTF	30.55	1164.64	12	-2.4	583.325	32.77	3	F3:7762	CUPro23395.raw			35200			1	0	0	1	0	0	P60709|ACTB_HUMAN:P63261|ACTG_HUMAN:P68032|ACTC_HUMAN:P68133|ACTS_HUMAN
NLIKQNC(+57.02)ELFEQL	30.53	1647.83	13	-5.9	824.917	36.52	1	F1:8301	CUPro23393.raw	61900					1	1	0	0	0	0	P02768|ALBU_HUMAN	Carbamidomethylation	C7:Carbamidomethylation:1000.00
ASWQKM(+15.99)VTAVASALSSRYH	30.51	2108.05	19	-3	703.688	34.97	1	F1:7570	CUPro23393.raw	1770000					1	1	0	0	0	0	P69891|HBG1_HUMAN	Oxidation (M)	M6:Oxidation (M):1000.00
LQSKNAGAVIGKG	30.49	1241.71	13	-6	621.858	20.9	5	F5:2134	CUPro23397.raw					740	1	0	0	0	0	1	P61978|HNRPK_HUMAN
WVRQAPGKGLEW	30.48	1425.75	12	-8.3	713.877	28.48	5	F5:4168	CUPro23397.raw					6950	2	0	0	0	0	2	P01764|HV323_HUMAN:P01763|HV348_HUMAN:P01768|HV330_HUMAN:P01780|HV307_HUMAN:A0A0B4J1V1|HV321_HUMAN:A0A0B4J1Y9|HV372_HUMAN:A0A0B4J1V0|HV315_HUMAN
GGFGGGSFRGSYGSS	30.45	1378.59	15	-5.6	690.298	25.77	3	F3:5263	CUPro23395.raw			41000			1	0	0	1	0	0	P13645|K1C10_HUMAN
RSSERTPGAATASA	30.23	1360.67	14	-0.7	681.341	22.36	3	F3:4180	CUPro23395.raw			6430			1	0	0	1	0	0	O96008|TOM40_HUMAN
SAQVKGHGKKVAD	30.23	1323.73	13	-2.5	662.869	19.24	3	F3:3302	CUPro23395.raw			691			1	0	0	1	0	0	P69905|HBA_HUMAN
VTVLAIHFGKEFTPEVQASWQKMVTGVA	30.23	3072.61	28	-6.8	1025.2	40.54	1	F1:10046	CUPro23393.raw	440000					1	1	0	0	0	0	P69892|HBG2_HUMAN
SFGDLSTPDAVM(+15.99)GNPKVKAHGKKVLGAFSD	30.17	3088.57	30	-2.7	773.146	35.79	3	F3:8841	CUPro23395.raw			250000			1	0	0	1	0	0	P68871|HBB_HUMAN	Oxidation (M)	M12:Oxidation (M):1000.00
LAPNNLKPVVA	30.17	1134.68	11	-4.4	568.343	26.68	3	F3:5567	CUPro23395.raw			59200			1	0	0	1	0	0	P02787|TRFE_HUMAN
GSGGGGSISGGGYGSGGGSGG	30.1	1527.62	21	5.2	764.821	21.38	2	F2:2657	CUPro23394.raw		2500				1	0	1	0	0	0	P35908|K22E_HUMAN
GVNHLGHFL	30.08	992.519	9	-4.6	497.265	27.29	5	F5:3826	CUPro23397.raw					15600	1	0	0	0	0	1	Q8NBN7|RDH13_HUMAN
FGKTVPKTVDNF	30.05	1351.71	12	-3.5	676.862	25.24	3	F3:5102	CUPro23395.raw			32200			1	0	0	1	0	0	P23284|PPIB_HUMAN
VVQPSVGAAAGPVVPPC(+57.02)PGRIRHFKV	30.05	2694.49	26	-0.3	899.17	33.04	1	F1:6733	CUPro23393.raw	125000					1	1	0	0	0	0	P02765|FETUA_HUMAN	Carbamidomethylation	C17:Carbamidomethylation:1000.00
KLHVDPENFR	30.02	1253.65	10	-4	627.831	24.58	2	F2:3522	CUPro23394.raw		4150		6800		2	0	1	0	1	0	P68871|HBB_HUMAN:P02042|HBD_HUMAN
AVGNAGPAGPA	29.95	880.44	11	7.6	441.231	37.65	4	F4:8684	CUPro23396.raw				0		1	0	0	0	1	0	P08123|CO1A2_HUMAN
FFRSGKYD	29.83	1018.49	8	-2.8	510.25	22.17	4	F4:3935	CUPro23396.raw				3670		1	0	0	0	1	0	P06733|ENOA_HUMAN
LAIHFGKEFTPEVQASWQK	29.78	2215.14	19	-2.6	739.386	34.56	3	F3:8402	CUPro23395.raw			98000			1	0	0	1	0	0	P69891|HBG1_HUMAN:P69892|HBG2_HUMAN
TPSPVTTTSTASV	29.76	1247.62	13	11.4	624.827	20.33	4	F4:3395	CUPro23396.raw				199000		1	0	0	0	1	0	P98088|MUC5A_HUMAN
LSFPTTKTYFPHFDLSHG	29.76	2094.02	18	-1.7	699.013	36.06	4	F4:8140	CUPro23396.raw				62200		1	0	0	0	1	0	P69905|HBA_HUMAN
FVILRKNPNY	29.72	1262.71	10	-4.9	632.361	25.71	5	F5:3410	CUPro23397.raw					4480	1	0	0	0	0	1	Q13200|PSMD2_HUMAN
WAPESAPLKSK	29.69	1212.65	11	-2.7	607.331	22.63	1	F1:2845	CUPro23393.raw	20600					1	1	0	0	0	0	Q9Y281|COF2_HUMAN:P23528|COF1_HUMAN
KFTASAGIQ	29.68	921.492	9	-1.2	461.753	20.3	1	F1:2153	CUPro23393.raw	33600					1	1	0	0	0	0	P06733|ENOA_HUMAN
LSIAGVGLDSSNLKT	29.65	1473.8	15	-11.3	737.901	27.8	3	F3:5979	CUPro23395.raw			4700			1	0	0	1	0	0	A6NHR9|SMHD1_HUMAN
HLPAEFTPAVHAS	29.62	1375.69	13	-6.3	688.847	26.4	1	F1:4113	CUPro23393.raw	30100					1	1	0	0	0	0	P69905|HBA_HUMAN
SELHC(+57.02)DKLHVDPENFKLLG	29.62	2250.11	19	-4.4	751.041	34.79	2	F2:6382	CUPro23394.raw		59200				1	0	1	0	0	0	P69891|HBG1_HUMAN:P69892|HBG2_HUMAN:P02100|HBE_HUMAN	Carbamidomethylation	C5:Carbamidomethylation:1000.00
AVMGNPKVKAH	29.58	1150.63	11	-1.6	576.32	19.89	3	F3:3434	CUPro23395.raw			2830			1	0	0	1	0	0	P68871|HBB_HUMAN:P02042|HBD_HUMAN
AMVDPFFR	29.56	981.474	8	7.2	491.748	25.46	4	F4:5480	CUPro23396.raw				1100000		1	0	0	0	1	0	P20813|CP2B6_HUMAN
RQYVQGC(+57.02)GV	29.54	1065.5	9	-4.5	533.756	21.95	2	F2:2820	CUPro23394.raw		0				1	0	1	0	0	0	P61626|LYSC_HUMAN	Carbamidomethylation	C7:Carbamidomethylation:1000.00
VQWFKKF	29.46	981.544	7	0.2	491.779	29.68	5	F5:4487	CUPro23397.raw					21100	1	0	0	0	0	1	Q15691|MARE1_HUMAN
HC(+57.02)DKLHVDPENFRLLGNVL	29.39	2275.15	19	-0.3	759.391	36.39	1	F1:8248	CUPro23393.raw	85600					1	1	0	0	0	0	P68871|HBB_HUMAN:P02042|HBD_HUMAN	Carbamidomethylation	C2:Carbamidomethylation:1000.00
WTYPGSLTHPPLYESVTWII	29.27	2359.19	20	-8.1	1180.59	48.02	3	F3:13934	CUPro23395.raw			5910000			1	0	0	1	0	0	P00915|CAH1_HUMAN
FESFGDLSTPDAVMGNPKVKAHGKKVLG	29.25	2928.52	28	-5.7	977.174	37.25	3	F3:9291	CUPro23395.raw			191000			1	0	0	1	0	0	P68871|HBB_HUMAN
VNSLYPDGSKPVKVPENPPSMVFKQMEQVAQFLKAAEDYG	29.23	4437.2	40	-10.4	1110.3	48.31	3	F3:13966	CUPro23395.raw			0			1	0	0	1	0	0	Q01995|TAGL_HUMAN
PVRVFHL	29.21	866.513	7	-6.2	434.261	27.37	5	F5:3837	CUPro23397.raw					61300	1	0	0	0	0	1	P00491|PNPH_HUMAN
IVNTNVPRA	29.18	982.556	9	6.4	492.288	22.15	1	F1:2704	CUPro23393.raw	0					1	1	0	0	0	0	P14174|MIF_HUMAN
PTGTGESKC(+57.02)PLMVK	29.18	1503.74	14	-4.6	752.875	23.96	1	F1:3256	CUPro23393.raw	10900					1	1	0	0	0	0	P02766|TTHY_HUMAN	Carbamidomethylation	C9:Carbamidomethylation:1000.00
KTALVVSAS	29.11	874.512	9	-4.9	438.261	24.2	5	F5:2983	CUPro23397.raw					7470	1	0	0	0	0	1	Q8TEM1|PO210_HUMAN
MGNPKVKAH	29.09	980.523	9	-6.4	491.265	18.95	3	F3:3249	CUPro23395.raw			2730			1	0	0	1	0	0	P69891|HBG1_HUMAN:P69892|HBG2_HUMAN:P68871|HBB_HUMAN:P02042|HBD_HUMAN
KMVTAVASAL	29.04	989.558	10	-3.5	495.784	28.11	3	F3:6069	CUPro23395.raw			68000			1	0	0	1	0	0	P69891|HBG1_HUMAN
WGKVNVEDA	29.03	1016.49	9	-6.7	509.25	25.13	5	F5:3257	CUPro23397.raw					3150	1	0	0	0	0	1	P69891|HBG1_HUMAN:P69892|HBG2_HUMAN
FESFGDLSSPDAVM(+15.99)GNPKVKAH	28.94	2348.11	22	0.6	783.711	31.31	5	F5:4949	CUPro23397.raw					3720	1	0	0	0	0	1	P02042|HBD_HUMAN	Oxidation (M)	M14:Oxidation (M):1000.00
SWAC(+57.02)NLILGAPDSQKL	28.87	1771.89	16	-2.1	886.952	59.18	1	F1:17044	CUPro23393.raw	0					1	1	0	0	0	0	P14784|IL2RB_HUMAN	Carbamidomethylation	C4:Carbamidomethylation:1000.00
PHAPRIPVT	28.85	986.566	9	-4.6	494.288	22.92	3	F3:4360	CUPro23395.raw			23300			1	0	0	1	0	0	O95372|LYPA2_HUMAN
SELKASM(+15.99)KGLGTDE	28.84	1480.71	14	-3.3	741.359	21.38	2	F2:2667	CUPro23394.raw		1620				1	0	1	0	0	0	P07355|ANXA2_HUMAN:A6NMY6|AXA2L_HUMAN	Oxidation (M)	M7:Oxidation (M):1000.00
RLFYVASR	28.82	1010.57	8	5.2	506.293	23.18	2	F2:3153	CUPro23394.raw		0				1	0	1	0	0	0	Q9UPY5|XCT_HUMAN
LAIHFGKEFTPE	28.76	1387.71	12	-7.2	694.859	31.1	3	F3:7114	CUPro23395.raw			29800			1	0	0	1	0	0	P69891|HBG1_HUMAN:P69892|HBG2_HUMAN
VLAHHFGKEFTPPVQAAYQKVVAGVANALAHKYH	28.75	3697.96	34	-6	925.493	37.2	1	F1:8562	CUPro23393.raw	1430000					1	1	0	0	0	0	P68871|HBB_HUMAN
GTKAVTKYTSAK	28.66	1253.7	12	-5.3	627.853	20.07	3	F3:3483	CUPro23395.raw			1930			1	0	0	1	0	0	P06899|H2B1J_HUMAN:O60814|H2B1K_HUMAN:P57053|H2BFS_HUMAN
QGRTLYGFGG	28.64	1054.52	10	-5.9	528.264	28.11	3	F3:6080	CUPro23395.raw			49100			1	0	0	1	0	0	P62805|H4_HUMAN
FDSFGNL	28.58	798.355	7	-3.9	400.183	38.09	4	F4:8808	CUPro23396.raw				237000		1	0	0	0	1	0	P69891|HBG1_HUMAN:P69892|HBG2_HUMAN:P02100|HBE_HUMAN
VLAIHFGKEFTPE	28.57	1486.78	13	-7.3	744.393	32.39	3	F3:7590	CUPro23395.raw			13000			1	0	0	1	0	0	P69891|HBG1_HUMAN:P69892|HBG2_HUMAN
HFGKEFTPPVQ	28.57	1285.65	11	-6	643.826	25.89	3	F3:5316	CUPro23395.raw			0			1	0	0	1	0	0	P68871|HBB_HUMAN
IITHPNFNGNTLDNDIMLI	28.53	2154.08	19	8.6	719.039	32.55	4	F4:7070	CUPro23396.raw				0		1	0	0	0	1	0
IAQRLKEAQNT	28.47	1270.7	11	-4.6	636.354	20.53	1	F1:2214	CUPro23393.raw	4920					1	1	0	0	0	0	P36957|ODO2_HUMAN
EELGWTAALGLDR	28.43	1429.72	13	-4.8	477.578	20.86	3	F3:3737	CUPro23395.raw			2410			1	0	0	1	0	0	Q14376|GALE_HUMAN
FAEQPIKD	28.33	946.476	8	-5.6	474.243	22.51	2	F2:2977	CUPro23394.raw		18300				1	0	1	0	0	0	Q9Y4L1|HYOU1_HUMAN
FVVHM(+15.99)KQKG	28.32	1088.58	9	-4.6	545.295	19.92	5	F5:1925	CUPro23397.raw					1510	1	0	0	0	0	1	P60903|S10AA_HUMAN	Oxidation (M)	M5:Oxidation (M):1000.00
RPGPPGSIGIRGQPGSM(+15.99)GLPGPKGSSGDPGKPGEAGNAG	28.26	3566.76	39	-2.3	892.696	46.64	3	F3:13160	CUPro23395.raw			1690000			1	0	0	1	0	0	P05997|CO5A2_HUMAN	Oxidation (M)	M17:Oxidation (M):1000.00
SAAATALPLSHG	28.15	1094.57	12	2.5	548.295	27.79	4	F4:5639	CUPro23396.raw				3270		1	0	0	0	1	0	O75420|GGYF1_HUMAN
LVTLAAHLPAEFTPAVHASLDKFLASVSTVLT	28.09	3318.82	32	-4.2	1107.28	49.47	3	F3:14580	CUPro23395.raw			933000			1	0	0	1	0	0	P69905|HBA_HUMAN
GLAHLDNLKGTF	28.09	1284.68	12	-7.1	643.344	29.48	3	F3:6545	CUPro23395.raw			12400			1	0	0	1	0	0	P68871|HBB_HUMAN:P02042|HBD_HUMAN
ATLSELHC(+57.02)DKLHVDPENFRLL	28.05	2506.26	21	-3.1	836.426	37.43	3	F3:9339	CUPro23395.raw			438000			1	0	0	1	0	0	P68871|HBB_HUMAN	Carbamidomethylation	C8:Carbamidomethylation:1000.00
PAEFTPAVHASLDKFL	28	1741.9	16	-4.3	581.639	36.1	3	F3:8937	CUPro23395.raw			28700			1	0	0	1	0	0	P69905|HBA_HUMAN
ISSMPNITVGTQVC(+57.02)	27.99	1505.72	14	1.6	753.869	35.93	3	F3:8909	CUPro23395.raw			16600			1	0	0	1	0	0	O95071|UBR5_HUMAN	Carbamidomethylation	C14:Carbamidomethylation:1000.00
RLLGNVL	27.99	783.497	7	-2.4	392.755	31.18	1	F1:5937	CUPro23393.raw	282000					1	1	0	0	0	0	P68871|HBB_HUMAN:P02042|HBD_HUMAN
GSTSRATSFL	27.96	1025.51	10	-4.2	513.762	26.38	2	F2:4016	CUPro23394.raw		8710				1	0	1	0	0	0	P04843|RPN1_HUMAN
VMGNPKVKAHG	27.93	1136.61	11	-6.3	569.31	19.76	3	F3:3407	CUPro23395.raw			0			1	0	0	1	0	0	P68871|HBB_HUMAN:P02042|HBD_HUMAN
TNVPRASVPD	27.9	1054.54	10	-5.3	528.275	22.35	1	F1:2758	CUPro23393.raw	14600					1	1	0	0	0	0	P14174|MIF_HUMAN
ALKRQGRTLYG	27.9	1261.73	11	-4.9	631.867	21.68	3	F3:3928	CUPro23395.raw			175000			1	0	0	1	0	0	P62805|H4_HUMAN
LKAVPSQKRT	27.88	1126.68	10	-4.4	564.346	19.63	5	F5:1888	CUPro23397.raw					2090	1	0	0	0	0	1	P31949|S10AB_HUMAN
IAIKPDGVQ	27.88	939.539	9	-4.2	470.775	23.76	2	F2:3303	CUPro23394.raw		2710				1	0	1	0	0	0	P22392|NDKB_HUMAN:P15531|NDKA_HUMAN
LLAGGTGGGGVGGGGGGAGIGG	27.86	1554.78	22	-0.1	778.395	28.28	3	F3:6217	CUPro23395.raw			79700			1	0	0	1	0	0	P17342|ANPRC_HUMAN
total 937 peptides
